# Supplementary material for: Benchmarking of the Oxford Nanopore MinION sequencing for quantitative and qualitative assessment of cDNA populations
Source: Sci Rep. 2016 Aug 24;6:31602. doi: 10.1038/srep31602 (PMC4995519; doi:10.1038/srep31602)
Supplement: Supplementary Table 1 [file srep31602-s2.xls]

## Sheet: ERCC experiment 1
Description: number of MinION reads per ERCC transcript for the different read groups. The reads were aligned using LAST.
	number of MinION reads
read type:	template	complement	2D
ERCC-00130	930	254	348
ERCC-00074	1914	243	145
ERCC-00002	591	113	196
ERCC-00096	609	132	253
ERCC-00004	748	100	55
ERCC-00171	291	57	12
ERCC-00046	328	71	22
ERCC-00113	94	12	39
ERCC-00136	95	21	48
ERCC-00009	41	12	21
ERCC-00108	54	8	20
ERCC-00003	45	14	18
ERCC-00145	52	8	14
ERCC-00111	4	1	1
ERCC-00042	11	1	8
ERCC-00043	25	8	14
ERCC-00116	0	0	0
ERCC-00060	60	10	9
ERCC-00076	5	2	1
ERCC-00022	7	2	4
ERCC-00092	16	3	10
ERCC-00095	15	1	1
ERCC-00131	10	1	3
ERCC-00035	6	0	1
ERCC-00112	4	2	2
ERCC-00044	4	0	0
ERCC-00051	3	1	0
ERCC-00162	4	1	1
ERCC-00071	4	0	0
ERCC-00079	7	0	1
ERCC-00165	3	0	1
ERCC-00062	1	0	0
ERCC-00025	0	0	0
ERCC-00144	5	1	0
ERCC-00019	1	0	1
ERCC-00078	1	0	2
ERCC-00084	2	1	2
ERCC-00053	2	1	1
ERCC-00054	1	0	0
ERCC-00148	0	0	0
ERCC-00059	7	0	0
ERCC-00163	1	0	0
ERCC-00170	0	0	0
ERCC-00126	0	0	0
ERCC-00099	1	0	0
ERCC-00154	0	0	0
ERCC-00160	1	0	0
ERCC-00085	0	0	0
ERCC-00034	0	0	0
ERCC-00157	0	0	0
ERCC-00077	0	0	0
ERCC-00067	0	0	0
ERCC-00039	0	0	0
ERCC-00150	1	0	0
ERCC-00143	0	0	0
ERCC-00028	0	0	0
ERCC-00014	0	0	0
ERCC-00134	1	0	0
ERCC-00058	0	0	0
ERCC-00069	0	0	0
ERCC-00031	1	0	1
ERCC-00033	0	0	0
ERCC-00109	0	0	0
ERCC-00120	0	0	0
ERCC-00137	0	0	0
ERCC-00073	0	0	0
ERCC-00040	0	0	0
ERCC-00013	0	0	0
ERCC-00147	0	0	0
ERCC-00156	0	0	0
ERCC-00097	0	0	0
ERCC-00164	0	0	0
ERCC-00168	0	0	0
ERCC-00158	1	0	0
ERCC-00142	0	0	0
ERCC-00081	0	0	0
ERCC-00024	0	0	0
ERCC-00016	0	0	0
ERCC-00123	0	0	0
ERCC-00041	0	0	0
ERCC-00104	0	0	0
ERCC-00012	0	0	0
ERCC-00086	0	0	0
ERCC-00138	0	0	0
ERCC-00017	0	0	0
ERCC-00061	0	0	0
ERCC-00117	0	0	0
ERCC-00098	0	0	0
ERCC-00083	0	0	0
ERCC-00048	0	0	0
ERCC-00057	0	0	0
ERCC-00075	0	0	0

## Sheet: ERCC experiment 2
Description: number of MinION reads per ERCC transcript for the different read groups. The reads were aligned using LAST.
	number of MinION reads
	low quality reads			high quality reads
read type:	template	complement	2D	template	complement	2D
ERCC-00130	2829	859	1091	952	1048	1088
ERCC-00074	4148	1251	2398	784	824	899
ERCC-00002	1745	524	733	426	435	460
ERCC-00096	2286	783	1016	423	418	437
ERCC-00004	1198	302	546	313	394	441
ERCC-00171	411	111	222	86	91	99
ERCC-00046	505	176	280	180	223	236
ERCC-00113	270	91	156	55	60	67
ERCC-00136	279	104	126	75	81	82
ERCC-00009	104	46	61	20	21	21
ERCC-00108	149	47	68	25	24	25
ERCC-00003	186	55	67	40	47	49
ERCC-00145	102	21	31	38	39	43
ERCC-00111	29	9	18	9	10	10
ERCC-00042	65	19	38	9	9	9
ERCC-00043	126	43	78	22	29	30
ERCC-00116	1	1	1	0	0	0
ERCC-00060	100	28	52	34	36	51
ERCC-00076	11	5	8	3	2	3
ERCC-00022	38	16	26	5	4	5
ERCC-00092	59	20	30	11	11	12
ERCC-00095	29	9	21	8	8	9
ERCC-00131	30	2	9	2	3	3
ERCC-00035	4	3	2	1	2	2
ERCC-00112	14	6	6	2	2	2
ERCC-00044	10	6	5	6	6	6
ERCC-00051	5	1	1	2	2	2
ERCC-00162	4	0	0	1	1	1
ERCC-00071	5	0	2	1	1	1
ERCC-00079	14	4	5	1	2	2
ERCC-00165	9	7	7	1	1	1
ERCC-00062	5	3	3	3	4	4
ERCC-00025	13	4	5	1	1	1
ERCC-00144	5	1	2	1	1	1
ERCC-00019	4	0	1	1	1	1
ERCC-00078	3	2	4	1	0	1
ERCC-00084	2	2	3	1	1	1
ERCC-00053	7	2	3	4	4	4
ERCC-00054	0	0	1	0	0	0
ERCC-00148	0	0	0	0	0	0
ERCC-00059	1	1	1	0	0	0
ERCC-00163	1	1	2	0	0	0
ERCC-00170	0	0	0	1	1	1
ERCC-00126	1	0	0	1	2	2
ERCC-00099	4	2	1	2	2	2
ERCC-00154	0	0	0	0	0	0
ERCC-00160	0	1	1	0	0	0
ERCC-00085	0	0	0	0	0	0
ERCC-00034	2	0	1	0	0	0
ERCC-00157	0	0	0	0	0	0
ERCC-00077	1	2	3	1	1	1
ERCC-00067	2	0	1	0	0	0
ERCC-00039	0	0	0	0	0	0
ERCC-00150	0	0	0	0	0	0
ERCC-00143	1	0	0	0	0	0
ERCC-00028	0	0	0	0	0	0
ERCC-00014	0	0	0	0	0	0
ERCC-00134	1	0	0	0	0	0
ERCC-00058	0	0	0	0	0	0
ERCC-00069	0	0	0	0	0	0
ERCC-00031	0	0	0	0	0	0
ERCC-00033	0	0	0	0	0	0
ERCC-00109	0	0	0	0	0	0
ERCC-00120	0	0	0	0	0	0
ERCC-00137	0	0	0	0	0	0
ERCC-00073	0	0	0	0	0	0
ERCC-00040	0	0	0	0	0	0
ERCC-00013	1	0	0	0	0	0
ERCC-00147	0	0	0	0	0	0
ERCC-00156	0	0	0	0	0	0
ERCC-00097	0	0	0	0	0	0
ERCC-00164	0	0	0	0	0	0
ERCC-00168	0	0	0	0	0	0
ERCC-00158	0	0	0	0	0	0
ERCC-00142	0	0	0	0	0	0
ERCC-00081	0	0	0	0	0	0
ERCC-00024	0	0	0	0	0	0
ERCC-00016	0	0	0	0	0	0
ERCC-00123	0	1	1	0	0	0
ERCC-00041	0	0	0	0	0	0
ERCC-00104	0	0	0	0	0	0
ERCC-00012	0	0	0	0	0	0
ERCC-00086	0	0	0	0	0	0
ERCC-00138	0	0	0	0	0	0
ERCC-00017	0	0	0	0	0	0
ERCC-00061	0	0	0	0	0	0
ERCC-00117	0	0	0	0	0	0
ERCC-00098	0	0	0	0	0	0
ERCC-00083	0	0	0	0	0	0
ERCC-00048	0	0	0	0	0	0
ERCC-00057	0	0	0	0	0	0
ERCC-00075	0	0	0	0	0	0

## Sheet: ERCC experiment 3
Description: number of MinION reads per ERCC transcript for the different read groups. The reads were aligned using LAST.
	number of MinION reads
	low quality reads			high quality reads
read type:	template	complement	2D	template	complement	2D
ERCC-00130	361	184	226	121	123	124
ERCC-00074	788	135	382	106	92	108
ERCC-00002	299	139	188	54	55	55
ERCC-00096	372	168	247	67	66	67
ERCC-00004	170	39	93	47	46	49
ERCC-00171	105	44	69	19	19	21
ERCC-00046	84	32	53	31	26	31
ERCC-00113	58	15	33	13	15	15
ERCC-00136	26	16	16	5	5	5
ERCC-00009	15	5	5	5	5	5
ERCC-00108	22	6	9	5	5	5
ERCC-00003	7	1	6	1	1	1
ERCC-00145	9	1	4	4	4	4
ERCC-00111	7	3	6	1	1	1
ERCC-00042	11	5	4	2	2	2
ERCC-00043	10	1	3	2	1	2
ERCC-00116	0	0	0	0	0	0
ERCC-00060	15	6	10	4	4	5
ERCC-00076	3	2	3	1	0	1
ERCC-00022	4	1	3	1	1	1
ERCC-00092	5	5	4	2	2	2
ERCC-00095	4	3	5	1	1	1
ERCC-00131	5	1	4	1	1	1
ERCC-00035	4	1	1	1	1	1
ERCC-00112	2	1	1	1	1	1
ERCC-00044	1	0	2	0	0	0
ERCC-00051	1	0	1	0	0	0
ERCC-00162	0	1	1	0	0	0
ERCC-00071	0	0	0	0	0	0
ERCC-00079	2	0	0	1	1	1
ERCC-00165	2	0	0	1	1	1
ERCC-00062	0	1	1	0	0	0
ERCC-00025	1	0	1	0	0	0
ERCC-00144	0	0	0	0	0	0
ERCC-00019	3	2	2	0	0	0
ERCC-00078	2	1	1	0	0	0
ERCC-00084	0	0	1	0	0	0
ERCC-00053	0	0	0	0	0	0
ERCC-00054	0	0	0	0	0	0
ERCC-00148	0	0	0	0	0	0
ERCC-00059	0	0	1	0	0	0
ERCC-00163	0	0	0	0	0	0
ERCC-00170	0	0	0	0	0	0
ERCC-00126	0	0	0	0	0	0
ERCC-00099	0	0	0	0	0	0
ERCC-00154	0	0	0	0	0	0
ERCC-00160	0	0	0	0	0	0
ERCC-00085	0	0	0	0	0	0
ERCC-00034	1	0	0	0	0	0
ERCC-00157	0	0	0	0	0	0
ERCC-00077	0	0	0	0	0	0
ERCC-00067	0	0	0	0	0	0
ERCC-00039	0	0	0	0	0	0
ERCC-00150	0	0	0	1	1	1
ERCC-00143	0	0	0	0	0	0
ERCC-00028	0	0	0	0	0	0
ERCC-00014	0	0	0	0	0	0
ERCC-00134	0	0	0	0	0	0
ERCC-00058	0	0	0	0	0	0
ERCC-00069	0	0	0	0	0	0
ERCC-00031	0	0	0	0	0	0
ERCC-00033	0	0	0	0	0	0
ERCC-00109	0	0	0	0	0	0
ERCC-00120	0	0	0	0	0	0
ERCC-00137	0	0	0	0	0	0
ERCC-00073	0	0	0	0	0	0
ERCC-00040	0	0	0	0	0	0
ERCC-00013	0	0	0	0	0	0
ERCC-00147	0	0	0	0	0	0
ERCC-00156	0	0	0	0	0	0
ERCC-00097	0	0	0	0	0	0
ERCC-00164	0	0	0	0	0	0
ERCC-00168	0	0	0	0	0	0
ERCC-00158	0	0	0	0	0	0
ERCC-00142	0	0	0	0	0	0
ERCC-00081	0	0	0	0	0	0
ERCC-00024	0	0	0	0	0	0
ERCC-00016	0	0	0	0	0	0
ERCC-00123	0	0	0	0	0	0
ERCC-00041	0	0	0	0	0	0
ERCC-00104	0	0	0	0	0	0
ERCC-00012	0	0	0	0	0	0
ERCC-00086	0	0	0	0	0	0
ERCC-00138	0	0	0	0	0	0
ERCC-00017	0	0	0	0	0	0
ERCC-00061	0	0	0	0	0	0
ERCC-00117	0	0	0	0	0	0
ERCC-00098	0	0	0	0	0	0
ERCC-00083	0	0	0	0	0	0
ERCC-00048	0	0	0	0	0	0
ERCC-00057	0	0	0	0	0	0
ERCC-00075	0	0	0	0	0	0

## Sheet: ERCC experiment 4
Description: number of MinION reads per ERCC transcript for the different read groups. The reads were aligned using LAST.
	number of MinION reads
	low quality reads			high quality reads
read type:	template	complement	2D	template	complement	2D
ERCC-00130	15610	3179	3229	7429	7421	7594
ERCC-00074	23822	5626	12455	4998	4430	5072
ERCC-00002	10831	2308	3378	3494	3413	3539
ERCC-00096	13875	3793	4175	3978	3888	4008
ERCC-00004	6351	1478	3217	3163	2900	3273
ERCC-00171	2740	873	1517	1089	994	1110
ERCC-00046	2830	958	1715	1403	1275	1435
ERCC-00113	2049	499	947	611	551	634
ERCC-00136	1196	278	310	626	623	634
ERCC-00009	467	169	208	117	113	118
ERCC-00108	908	242	329	217	212	217
ERCC-00003	575	137	156	264	257	265
ERCC-00145	469	111	141	241	230	255
ERCC-00111	152	36	68	64	61	66
ERCC-00042	320	59	129	51	51	52
ERCC-00043	533	118	213	134	134	140
ERCC-00116	1	2	2	0	0	0
ERCC-00060	529	129	298	258	233	268
ERCC-00076	83	35	50	27	26	27
ERCC-00022	183	43	81	51	51	52
ERCC-00092	272	69	90	66	62	66
ERCC-00095	165	37	94	47	47	48
ERCC-00131	114	27	53	37	36	37
ERCC-00035	85	40	41	29	29	30
ERCC-00112	90	31	31	26	25	26
ERCC-00044	86	23	26	19	19	19
ERCC-00051	25	8	28	11	4	11
ERCC-00162	19	14	17	3	3	5
ERCC-00071	33	9	15	3	3	3
ERCC-00079	53	14	27	14	14	14
ERCC-00165	61	16	15	16	16	16
ERCC-00062	35	4	8	17	17	17
ERCC-00025	63	22	20	13	13	13
ERCC-00144	33	11	25	6	5	7
ERCC-00019	20	6	9	6	5	6
ERCC-00078	36	8	9	9	9	9
ERCC-00084	24	10	11	6	6	6
ERCC-00053	21	3	7	11	11	11
ERCC-00054	7	1	8	2	1	2
ERCC-00148	4	1	2	1	1	1
ERCC-00059	16	7	11	5	4	5
ERCC-00163	15	7	11	2	2	2
ERCC-00170	9	1	2	5	5	5
ERCC-00126	1	2	1	0	0	0
ERCC-00099	8	1	2	6	6	6
ERCC-00154	1	0	0	3	3	3
ERCC-00160	9	4	7	5	5	5
ERCC-00085	4	1	3	2	2	2
ERCC-00034	4	3	3	0	0	0
ERCC-00157	6	0	1	2	2	2
ERCC-00077	3	2	4	2	2	2
ERCC-00067	3	0	1	1	0	1
ERCC-00039	1	0	0	3	3	3
ERCC-00150	1	1	1	0	0	0
ERCC-00143	5	2	3	1	1	1
ERCC-00028	3	0	0	1	1	1
ERCC-00014	1	1	0	2	2	2
ERCC-00134	1	1	1	0	0	0
ERCC-00058	0	0	0	1	1	1
ERCC-00069	2	1	1	2	2	2
ERCC-00031	2	0	0	0	0	0
ERCC-00033	0	0	0	0	0	0
ERCC-00109	0	0	0	0	0	0
ERCC-00120	1	0	0	0	0	0
ERCC-00137	0	0	0	0	0	0
ERCC-00073	2	1	1	0	0	0
ERCC-00040	2	0	0	1	1	1
ERCC-00013	0	0	0	0	0	0
ERCC-00147	2	1	2	0	0	0
ERCC-00156	0	0	0	0	0	0
ERCC-00097	1	0	0	0	0	0
ERCC-00164	1	0	0	0	0	0
ERCC-00168	0	0	0	0	0	0
ERCC-00158	1	1	1	1	1	1
ERCC-00142	0	0	0	0	0	0
ERCC-00081	0	0	0	0	0	0
ERCC-00024	0	0	0	0	0	0
ERCC-00016	1	0	0	0	0	0
ERCC-00123	0	0	0	0	0	0
ERCC-00041	0	0	0	0	0	0
ERCC-00104	0	0	0	0	0	0
ERCC-00012	0	0	0	0	0	0
ERCC-00086	0	0	0	0	0	0
ERCC-00138	0	0	0	0	0	0
ERCC-00017	0	0	0	0	0	0
ERCC-00061	0	0	0	0	0	0
ERCC-00117	0	0	0	0	0	0
ERCC-00098	0	0	0	0	0	0
ERCC-00083	0	0	0	0	0	0
ERCC-00048	0	0	0	0	0	0
ERCC-00057	0	0	0	0	0	0
ERCC-00075	0	0	0	0	0	0

## Sheet: ERCC experiments Illumina HiSeq
Description: mean read coverage from the Illumina fragments (FPKM) for the different ERCC transcripts. The fragments were aligned with bowtie2. For each sample the Cufflinks output is presented.
Quantification of the ERRC transcripts with the Illumina HiSeq 2500 platform. The sample corresponds to the ERCC cDNA from the 14 cycles of cDNA amplifcation.														Quantification of the ERRC transcripts with the Illumina HiSeq 2500 / MiSeq platform. The sample corresponds to the ERCC cDNA from the 21 cycles of cDNA amplifcation.
tracking_id	class_code	nearest_ref_id	gene_id	gene_short_name	tss_id	locus	length	coverage	FPKM	FPKM_conf_lo	FPKM_conf_hi	FPKM_status		tracking_id	class_code	nearest_ref_id	gene_id	gene_short_name	tss_id	locus	length	coverage	FPKM	FPKM_conf_lo	FPKM_conf_hi	FPKM_status
CUFF.1.1	-	-	CUFF.1	-	-	ERCC-00002:0-1091	1091	27895.3	152855	152024	153686	OK		CUFF.1.1	-	-	CUFF.1	-	-	ERCC-00002:0-1061	1061	5200.92	64664.3	63686.8	65641.8	OK
CUFF.2.1	-	-	CUFF.2	-	-	ERCC-00003:0-1000	1000	589.854	3506.81	3375.39	3638.23	OK		CUFF.2.1	-	-	CUFF.2	-	-	ERCC-00003:2-999	997	388.058	6045.61	5739.67	6351.54	OK
CUFF.3.1	-	-	CUFF.3	-	-	ERCC-00004:0-545	545	25327.4	148580	147266	149894	OK		CUFF.3.1	-	-	CUFF.3	-	-	ERCC-00004:0-557	557	16350.2	256856	253848	259863	OK
CUFF.4.1	-	-	CUFF.4	-	-	ERCC-00009:0-966	966	3843.87	21202.7	20867.9	21537.5	OK		CUFF.4.1	-	-	CUFF.4	-	-	ERCC-00009:1-960	959	744.644	9404.96	9013.93	9795.98	OK
CUFF.5.1	-	-	CUFF.5	-	-	ERCC-00013:6-784	778	4.45212	23.8671	11.1096	36.6246	OK		CUFF.5.1	-	-	CUFF.5	-	-	ERCC-00019:1-534	533	17.1359	204.031	117.032	291.03	OK
CUFF.6.1	-	-	CUFF.6	-	-	ERCC-00014:550-1529	979	3.18626	16.4391	7.32032	25.5578	OK		CUFF.6.1	-	-	CUFF.6	-	-	ERCC-00022:1-727	726	201.884	2628.42	2377.87	2878.97	OK
CUFF.7.1	-	-	CUFF.7	-	-	ERCC-00019:0-620	620	117.368	661.889	582.528	741.25	OK		CUFF.7.1	-	-	CUFF.7	-	-	ERCC-00025:3-1965	1962	21.1325	251.987	209.989	293.984	OK
CUFF.8.1	-	-	CUFF.8	-	-	ERCC-00022:0-741	741	1098.89	6042.01	5832.19	6251.83	OK		CUFF.8.1	-	-	CUFF.8	-	-	ERCC-00034:45-967	922	6.01656	76.9113	40.631	113.192	OK
CUFF.9.1	-	-	CUFF.9	-	-	ERCC-00025:1-1970	1969	128.962	694.63	655.204	734.055	OK		CUFF.9.1	-	-	CUFF.9	-	-	ERCC-00035:1-1107	1106	61.2428	748.977	646.22	851.735	OK
CUFF.10.1	-	-	CUFF.10	-	-	ERCC-00028:13-1105	1092	12.8785	69.5666	51.6418	87.4914	OK		CUFF.10.1	-	-	CUFF.10	-	-	ERCC-00042:1-1061	1060	399.35	5215.03	4940.77	5489.29	OK
CUFF.11.1	-	-	CUFF.11	-	-	ERCC-00031:540-1104	564	5.46317	32.5065	13.6677	51.3453	OK		CUFF.11.1	-	-	CUFF.11	-	-	ERCC-00043:0-1007	1007	794.072	11398.5	10981	11816	OK
CUFF.12.1	-	-	CUFF.12	-	-	ERCC-00034:1-992	991	24.3566	134.497	108.613	160.381	OK		CUFF.12.1	-	-	CUFF.12	-	-	ERCC-00044:1-1128	1127	52.1146	662.126	567.096	757.155	OK
CUFF.13.1	-	-	CUFF.13	-	-	ERCC-00035:1-1106	1105	277.789	1517.17	1435.36	1598.99	OK		CUFF.13.1	-	-	CUFF.13	-	-	ERCC-00046:0-536	536	18499.3	260294	257176	263411	OK
CUFF.14.1	-	-	CUFF.14	-	-	ERCC-00039:7-680	673	17.4725	97.9368	69.277	126.597	OK		CUFF.14.1	-	-	CUFF.14	-	-	ERCC-00051:1-249	248	270.077	3672.99	2792.56	4553.42	OK
CUFF.15.1	-	-	CUFF.15	-	-	ERCC-00040:21-622	601	4.18642	24.5852	8.71084	40.4595	OK		CUFF.15.1	-	-	CUFF.15	-	-	ERCC-00053:1-995	994	25.1959	415.702	335.327	496.077	OK
CUFF.16.1	-	-	CUFF.16	-	-	ERCC-00042:0-1011	1011	1096.39	6103.41	5930.96	6275.86	OK		CUFF.16.1	-	-	CUFF.16	-	-	ERCC-00059:1-499	498	15.6219	238.413	138.491	338.334	OK
CUFF.17.1	-	-	CUFF.17	-	-	ERCC-00043:1-1003	1002	812.033	4645.24	4494.08	4796.4	OK		CUFF.17.1	-	-	CUFF.17	-	-	ERCC-00060:3-504	501	558.213	10323.8	9669.23	10978.4	OK
CUFF.18.1	-	-	CUFF.18	-	-	ERCC-00044:0-1141	1141	282.338	1530.26	1450.22	1610.31	OK		CUFF.18.1	-	-	CUFF.18	-	-	ERCC-00062:0-995	995	21.0362	337.575	264.789	410.361	OK
CUFF.19.1	-	-	CUFF.19	-	-	ERCC-00046:0-514	514	17025.9	97616.9	96500.5	98733.2	OK		CUFF.19.1	-	-	CUFF.19	-	-	ERCC-00071:1-618	617	31.3266	407.165	296.211	518.12	OK
CUFF.20.1	-	-	CUFF.20	-	-	ERCC-00051:2-250	248	455.884	2590.18	2179.35	3001.01	OK		CUFF.20.1	-	-	CUFF.20	-	-	ERCC-00074:0-554	554	80776.9	1.37943e+06	1372410	1386450	OK
CUFF.21.1	-	-	CUFF.21	-	-	ERCC-00053:4-999	995	27.6911	167.275	138.482	196.068	OK		CUFF.21.1	-	-	CUFF.21	-	-	ERCC-00076:0-618	618	107.573	1454.9	1245.06	1664.74	OK
CUFF.22.1	-	-	CUFF.22	-	-	ERCC-00054:1-270	269	62.1477	398.413	255.299	541.527	OK		CUFF.22.1	-	-	CUFF.22	-	-	ERCC-00077:37-246	209	54.8151	869.249	307.986	1430.51	OK
CUFF.23.1	-	-	CUFF.23	-	-	ERCC-00058:38-1079	1041	3.82106	21.0825	11.1375	31.0274	OK		CUFF.23.1	-	-	CUFF.23	-	-	ERCC-00078:9-962	953	21.3005	262.194	195.125	329.264	OK
CUFF.24.1	-	-	CUFF.24	-	-	ERCC-00059:2-501	499	108.33	640.017	546.879	733.156	OK		CUFF.24.1	-	-	CUFF.24	-	-	ERCC-00079:3-620	617	59.4765	755.107	605.11	905.104	OK
CUFF.25.1	-	-	CUFF.25	-	-	ERCC-00060:0-505	505	1313.79	8033.3	7710.94	8355.67	OK		CUFF.25.1	-	-	CUFF.25	-	-	ERCC-00084:1-965	964	20.5419	262.454	196.138	328.77	OK
CUFF.26.1	-	-	CUFF.26	-	-	ERCC-00062:1-995	994	20.8762	120.342	95.8031	144.88	OK		CUFF.26.1	-	-	CUFF.26	-	-	ERCC-00085:33-781	748	5.15399	56.3118	19.952	92.6717	OK
CUFF.27.1	-	-	CUFF.27	-	-	ERCC-00067:1-600	599	16.5887	88.951	58.7474	119.155	OK		CUFF.27.1	-	-	CUFF.27	-	-	ERCC-00092:1-1101	1100	171.946	2083.71	1912.62	2254.81	OK
CUFF.28.1	-	-	CUFF.28	-	-	ERCC-00069:7-1096	1089	8.80291	49.8583	34.8732	64.8433	OK		CUFF.28.1	-	-	CUFF.28	-	-	ERCC-00095:0-502	502	536.669	7302.92	6753.12	7852.73	OK
CUFF.29.1	-	-	CUFF.29	-	-	ERCC-00071:0-620	620	246.497	1363.68	1248.71	1478.65	OK		CUFF.29.1	-	-	CUFF.29	-	-	ERCC-00096:0-1184	1184	6032.43	76015.4	75028.7	77002.1	OK
CUFF.30.1	-	-	CUFF.30	-	-	ERCC-00073:27-579	552	9.19872	53.2265	28.77	77.683	OK		CUFF.30.1	-	-	CUFF.30	-	-	ERCC-00099:6-1256	1250	8.40336	126.302	87.4986	165.105	OK
CUFF.31.1	-	-	CUFF.31	-	-	ERCC-00074:0-528	528	102982	643991	641177	646805	OK		CUFF.31.1	-	-	CUFF.31	-	-	ERCC-00108:1-1005	1004	804.811	10102	9708.3	10495.8	OK
CUFF.32.1	-	-	CUFF.32	-	-	ERCC-00076:0-627	627	738.005	4169.31	3973.09	4365.53	OK		CUFF.32.1	-	-	CUFF.32	-	-	ERCC-00111:0-971	971	109.202	1376.36	1226.83	1525.9	OK
CUFF.33.1	-	-	CUFF.33	-	-	ERCC-00077:1-241	240	92.7674	539.529	342.521	736.537	OK		CUFF.33.1	-	-	CUFF.33	-	-	ERCC-00112:2-1112	1110	77	979.556	863.511	1095.6	OK
CUFF.34.1	-	-	CUFF.34	-	-	ERCC-00078:0-969	969	155.237	869.801	802.519	937.083	OK		CUFF.34.1	-	-	CUFF.34	-	-	ERCC-00113:1-842	841	1825.46	24004.1	23322.2	24686	OK
CUFF.35.1	-	-	CUFF.35	-	-	ERCC-00079:0-622	622	282.058	1583.8	1461.14	1706.45	OK		CUFF.35.1	-	-	CUFF.35	-	-	ERCC-00130:0-1130	1130	6592.8	86329.1	85250.2	87408	OK
CUFF.36.1	-	-	CUFF.36	-	-	ERCC-00084:1-970	969	104.93	579.013	524.257	633.77	OK		CUFF.36.1	-	-	CUFF.36	-	-	ERCC-00131:4-742	738	98.7973	1284.86	1110.28	1459.44	OK
CUFF.37.1	-	-	CUFF.37	-	-	ERCC-00085:0-815	815	16.6082	94.525	69.5511	119.499	OK		CUFF.37.1	-	-	CUFF.37	-	-	ERCC-00136:0-1065	1065	1648.67	21320.7	20764.4	21877.1	OK
CUFF.38.1	-	-	CUFF.38	-	-	ERCC-00092:0-1105	1105	770.854	4198.89	4063.34	4334.44	OK		CUFF.38.1	-	-	CUFF.38	-	-	ERCC-00143:39-618	579	5.89942	73.319	24.4397	122.198	OK
CUFF.39.1	-	-	CUFF.39	-	-	ERCC-00095:0-499	499	1165.66	6499.14	6206.29	6792	OK		CUFF.39.1	-	-	CUFF.39	-	-	ERCC-00144:9-511	502	50.8294	705.745	533.307	878.183	OK
CUFF.40.1	-	-	CUFF.40	-	-	ERCC-00096:0-1119	1119	36673.4	202325	201383	203267	OK		CUFF.40.1	-	-	CUFF.40	-	-	ERCC-00145:0-1018	1018	320.882	4178.25	3926.56	4429.94	OK
CUFF.41.1	-	-	CUFF.41	-	-	ERCC-00097:73-368	295	22.1682	119.72	50.3375	189.103	OK		CUFF.41.1	-	-	CUFF.41	-	-	ERCC-00150:26-701	675	5.74901	64.9781	23.0226	106.934	OK
CUFF.42.1	-	-	CUFF.42	-	-	ERCC-00099:4-1321	1317	27.4228	159.583	135.497	183.668	OK		CUFF.42.1	-	-	CUFF.42	-	-	ERCC-00157:1-985	984	4.22301	51.1506	22.7773	79.5238	OK
CUFF.43.1	-	-	CUFF.43	-	-	ERCC-00108:0-1017	1017	5565.43	30668.9	30281.3	31056.6	OK		CUFF.43.1	-	-	CUFF.43	-	-	ERCC-00160:38-709	671	13.0864	176.933	108.693	245.173	OK
CUFF.44.1	-	-	CUFF.44	-	-	ERCC-00109:28-479	451	6.75475	39.3161	13.9302	64.702	OK		CUFF.44.1	-	-	CUFF.44	-	-	ERCC-00162:7-493	486	52.1654	799.327	612.328	986.326	OK
CUFF.45.1	-	-	CUFF.45	-	-	ERCC-00111:0-972	972	712.87	3886.76	3745.91	4027.61	OK		CUFF.45.1	-	-	CUFF.45	-	-	ERCC-00163:0-514	514	19.637	265.585	163.154	368.016	OK
CUFF.46.1	-	-	CUFF.46	-	-	ERCC-00112:1-1127	1126	365.453	1978.41	1886.66	2070.15	OK		CUFF.46.1	-	-	CUFF.46	-	-	ERCC-00165:0-847	847	41.943	534.09	433.156	635.023	OK
CUFF.47.1	-	-	CUFF.47	-	-	ERCC-00113:0-835	835	12525.2	68968.9	68310.7	69627	OK		CUFF.47.1	-	-	CUFF.47	-	-	ERCC-00170:1-997	996	16.5683	240.268	178.204	302.333	OK
CUFF.48.1	-	-	CUFF.48	-	-	ERCC-00116:1-1949	1948	6.69981	37.1767	27.8432	46.5102	OK		CUFF.48.1	-	-	CUFF.48	-	-	ERCC-00171:0-501	501	3706.57	50828.9	49380.4	52277.4	OK
CUFF.49.1	-	-	CUFF.49	-	-	ERCC-00120:7-512	505	9.27245	51.7443	25.8721	77.6164	OK
CUFF.50.1	-	-	CUFF.50	-	-	ERCC-00126:6-1098	1092	7.95866	45.2735	30.9529	59.5942	OK
CUFF.51.1	-	-	CUFF.51	-	-	ERCC-00130:0-1073	1073	33339.2	185599	184673	186525	OK
CUFF.52.1	-	-	CUFF.52	-	-	ERCC-00131:1-749	748	537.681	2961.69	2815.27	3108.11	OK
CUFF.53.1	-	-	CUFF.53	-	-	ERCC-00136:0-1038	1038	4536.58	24824.2	24478.6	25169.8	OK
CUFF.54.1	-	-	CUFF.54	-	-	ERCC-00143:18-753	735	25.4096	139.991	107.685	172.297	OK
CUFF.55.1	-	-	CUFF.55	-	-	ERCC-00144:2-514	512	231.585	1305.62	1177.13	1434.11	OK
CUFF.56.1	-	-	CUFF.56	-	-	ERCC-00145:1-1021	1020	1379.67	7534.35	7342.27	7726.43	OK
CUFF.57.1	-	-	CUFF.57	-	-	ERCC-00148:10-465	455	49.5356	278.624	211.837	345.411	OK
CUFF.58.1	-	-	CUFF.58	-	-	ERCC-00150:25-719	694	28.1579	157.61	121.815	193.405	OK
CUFF.59.1	-	-	CUFF.59	-	-	ERCC-00154:1-501	500	33.313	190.706	139.757	241.655	OK
CUFF.60.1	-	-	CUFF.60	-	-	ERCC-00157:5-995	990	31.0531	165.841	137.08	194.601	OK
CUFF.61.1	-	-	CUFF.61	-	-	ERCC-00160:1-718	717	75.442	417.457	360.065	474.848	OK
CUFF.62.1	-	-	CUFF.62	-	-	ERCC-00162:1-519	518	110.629	638.916	549.177	728.656	OK
CUFF.63.1	-	-	CUFF.63	-	-	ERCC-00163:0-522	522	81.7895	456.376	381.601	531.152	OK
CUFF.64.1	-	-	CUFF.64	-	-	ERCC-00165:1-848	847	243.712	1335.49	1244.33	1426.66	OK
CUFF.65.1	-	-	CUFF.65	-	-	ERCC-00170:10-997	987	17.8898	105.141	82.0381	128.244	OK
CUFF.66.1	-	-	CUFF.66	-	-	ERCC-00171:0-498	498	20085.7	116143	114892	117395	OK

## Sheet: shPBRM1 HEK293 cDNA from 200 ce
Description: number of ONT MinION or PacBio RS II reads per gene/isoform for the shPBRM1 HEK-293 cDNA from 200 cells.
Additionally the mean read coverage from the Illumina HiSeq 2500 fragments (FPKM, TPM), for the different genes/isoforms, from either the Cufflinks, StringTie, Kallisto and Sailfish software is presented in the excell pages named "genes_RNASEQ_HEK293_cDNA" and "isoforms_RNASEQ_HEK293_cDNA".
	MinION reads from the combined low quality template and high quality 2D reads			MinION reads from the combined low quality template and high quality 2D reads				PacBio reads from the longest subread group			PacBio reads from the longest subread group
gene name			isoform name				gene name			isoform name
RNA_SPIKE_1	157		RNA_SPIKE_1	157			RNA_SPIKE_1	1830		RNA_SPIKE_1	1830
RPS19	67		NM_001022.3	67			RPL7	526		NM_000971.3	526
RPL41	58		NM_021104.1	38			EEF1A1	521		NM_001402.5	521
RPS14	37		NM_003542.3	33			UBB	459		NM_018955.2	459
HIST1H4C	33		NM_002106.3	28			LDHB	459		NM_002046.3	458
H2AFZ	28		NM_003107.2	26			GAPDH	458		NM_001006.3	449
SOX4	26		NM_001000.2	26			RPS3A	449		NM_006098.4	402
RPL39	26		NM_022551.2	25			ACTG1	418		NM_002300.6	394
RPS18	25		NM_003329.2	23			TPI1	415		NM_001010.2	360
RPL13	24		NM_002948.2	23			GNB2L1	402		NM_001007.4	345
TXN	23		NM_001011.3	23			RPLP0	396		NM_001101.3	339
RPS7	23		NM_007209.3	22			RPL8	369		NM_002106.3	325
RPL15	23		NM_002300.6	20			RPS6	360		NM_000852.3	307
RPLP0	22		NM_001035267.1	20			RPS4X	345		NM_001404.4	302
RPL36	22		NM_001017.2	19			ACTB	339		NM_000973.3	302
RPL35	22		NM_000996.2	19			NPM1	332		NM_005517.3	296
LDHB	21		NM_000971.3	19			H2AFZ	325		NR_037688.1	294
RPS13	19		NM_033643.2	18			RPL3	317		NM_002948.2	291
RPL7	19		NM_033251.1	18			GSTP1	307		NM_001152.4	289
RPL35A	19		NM_001025.4	18			EEF1G	302		NM_000146.3	288
RPS23	18		NM_001018.3	18			HMGN2	296		NM_006082.2	283
RPS15	18		NM_000988.3	18			RPL15	291		NM_001743.4	280
RPL27	18		NM_000852.3	18			ENO1	291		NM_053275.3	268
GSTP1	18		NM_018955.2	17			SLC25A5	289		NM_001428.3	256
UBB	17		NM_001402.5	17			FTL	288		NM_003107.2	255
RPLP1	17		NM_001003.2	17			TUBA1B	283		NM_000969.3	253
RPL7A	17		NM_000972.2	17			PTMA	283		NM_000967.3	249
EEF1A1	17		NM_002046.3	16			CALM2	280		NM_000972.2	247
RPL21	16		NM_000982.3	16			SRP9	260		NM_001005.3	236
GAPDH	16		NM_053275.3	15			SOX4	255		NM_001190702.1	232
TPI1	15		NM_005617.3	15			RPL5	253		NM_006406.1	228
RPS8	15		NM_002128.4	15			RPL7A	247		XR_132471.1	227
RPS4X	15		NM_001012.1	15			PRDX3	245		NM_001022.3	227
RPS27A	15		NM_001007.4	15			RPS3	236		NM_005324.3	215
RPL29	15		NM_000992.2	15			MTRNR2L8	232		NM_001415.3	215
RPL18A	15		NM_000980.2	15			PRDX4	228		NM_006325.3	213
HMGB1	15		NM_005340.5	14			RPS19	227		NM_002823.4	203
UQCR10	14		NM_001867.2	14			LOC100652939	227		NM_001011.3	200
PTMA	14		NM_001025071.1	14			RPS14	219		NM_003133.5	198
HINT1	14		NM_000146.3	14			H3F3B	215		NM_000968.3	197
FTL	14		NM_001005.3	13			EIF2S3	215		NM_022551.2	196
COX7C	14		NM_021130.3	12			RAN	213		NR_027483.1	194
RPS3	13		NM_006013.3	12			NACA	206		NM_006135.2	188
STMN1	12		NM_005324.3	12			ALDOA	201		NM_002520.6	188
RPS2	12		NM_004541.3	12			RPS7	200		NM_021130.3	187
RPS15A	12		NM_002952.3	12			RPL4	197		NM_003329.2	178
RPL12	12		NM_000976.3	12			RPS18	196		NM_002128.4	174
RPL10	12		NM_080748.2	11			CAPZA1	188		NM_005617.3	164
PPIA	12		NM_013387.3	11			PPIA	187		NM_000981.3	160
NDUFA1	12		NM_012423.2	11			HSP90AA1	187		NM_000984.5	159
H3F3B	12		NM_006325.3	11			LDHA	179		NM_184041.1	158
RPS27	11		NM_002823.4	11			TXN	178		NM_170679.2	150
RPS21	11		NM_001743.4	11			HMGB1	174		NM_002952.3	150
RPLP2	11		NM_001030.4	11			PRDX1	171		NM_000982.3	150
RPL13A	11		NM_001024.3	11			SKP1	167		NM_000980.2	150
ROMO1	11		NM_001004.3	11			ANP32E	165		NM_000365.5	149
RAN	11		XR_132535.1	10			RPL19	160		NM_012423.2	144
NME2	11		XR_132471.1	10			RPL6	159		NM_006793.2	143
CALM2	11		NM_170679.2	10			RPL23A	159		NM_014267.5	141
UQCRH	10		NM_016497.3	10			LOC100288366	153		NM_001190452.1	141
SKP1	10		NM_006004.2	10			RPL9	151		NM_001686.3	140
RPL14	10		NM_001997.4	10			RPS2	150		NM_001017963.2	138
MRPL51	10		NM_001159287.1	10			RPL21	150		NM_006708.2	137
LOC100652998	10		NM_005517.3	9			RPL18A	150		NM_001009.3	131
LOC100652939	10		NM_004549.5	9			RPL10	148		NM_001002.3	128
FAU	10		NM_003133.5	9			RPL13A	144		NM_012073.3	126
SRP9	9		NM_002954.5	9			SUMO2	143		XR_132774.1	123
SLC25A5	9		NM_001865.3	9			SAT1	141		NM_006937.3	123
SERF2	9		NM_001415.3	9			MTRNR2L1	141		NM_001568.2	122
RPS17L	9		NM_001199057.1	9			C11orf58	141		NM_000661.4	122
RPS16	9		NM_001152.4	9			STMN1	140		NM_006013.3	118
RPL8	9		NM_001020.4	9			RPL13	140		NM_001025.4	118
RPL32	9		NM_000994.3	9			ATP5B	140		NM_000700.1	117
NPM1	9		NM_152344.3	8			HSPA8	137		NM_000976.3	115
NDUFC2	9		NM_015933.3	8			HNRNPA1	137		NM_006360.3	114
HMGN2	9		NM_006937.3	8			GLO1	137		NM_004048.2	114
EIF2S3	9		NM_006793.2	8			RPL14	134		NM_001012.1	114
COX7A2	9		NM_005348.3	8			RPS5	131		NM_018947.5	112
ATP5L	9		NM_004374.3	8			PSMA1	130		NM_001024662.1	109
TOMM6	8		NM_003973.3	8			CCT5	126		NM_021129.3	106
SUMO2	8		NM_002512.3	8			PLS3	124		NM_002266.2	106
RPS6	8		NM_001697.2	8			RPLP1	123		NM_001165414.1	106
RPS5	8		NM_001134493.1	8			PPP1CB	123		NM_005918.2	105
RPS12	8		NM_001025070.1	8			EIF3E	122		NM_199185.3	104
RPS10	8		NM_001016.3	8			SRSF3	121		NM_178014.2	104
RPL9	8		NM_001010.2	8			MDH1	121		NM_001688.4	103
RPL34	8		NM_001009.3	8			RPS27A	120		NM_001412.3	103
PRDX3	8		NM_206876.1	7			RPS23	118		NM_014098.2	102
PRDX1	8		NM_181697.2	7			NME2	118		NM_004152.2	101
LSM12	8		NM_032479.3	7			KRT18	118		NM_030920.3	100
LOC100288366	8		NM_016139.2	7			ANXA1	117		NM_003757.2	99
LDHA	8		NM_015932.5	7			RPL12	115		NM_006597.3	98
HSP90AA1	8		NM_014267.5	7			YWHAZ	114		NM_001003.2	97
COX6C	8		NM_014172.4	7			RPS8	114		NM_001017.2	96
CCDC72	8		NM_006476.4	7			EIF3M	114		NM_016587.3	95
ATP5O	8		NM_006406.1	7			B2M	114		NM_152344.3	94
ATP5G3	8		NM_006360.3	7			PSMA4	113		NM_006601.5	93
ACTG1	8		NM_006098.4	7			CYCS	112		NM_003134.4	93
TSPYL1	7		NM_005563.3	7			CDK1	112		NM_002789.4	92
RPS28	7		NM_003309.3	7			BTF3	110		NM_001207.4	92
RPS11	7		NM_002634.2	7			ANXA2	107		NM_000979.2	92
RPL5	7		NM_002520.6	7			PPA1	106		NM_002787.4	91
RPL38	7		NM_001866.2	7			KPNA2	106		NM_002634.2	90
RPL37A	7		NM_001863.4	7			SRSF6	105		RNA_SPIKE_4	88
RPL19	7		NM_001862.2	7			MDH2	105		NM_003295.2	88
RPL18	7		NM_001689.4	7			CBX3	105		NM_002793.3	88
PRDX4	7		NM_001404.4	7			TUBB	104		NM_001823.3	88
PPP1CB	7		NM_001101.3	7			EIF1AX	103		NM_001113203.2	88
POMP	7		NM_001031.4	7			ATP5F1	103		NM_016139.2	87
PHPT1	7		NM_001030009.1	7			OAZ1	101		NM_000454.4	87
PHB	7		NM_001015.3	7			EIF3I	99		NM_004888.3	86
NME1	7		NM_001002.3	7			RPS13	96		NM_001190470.1	86
MRPL36	7		NM_000998.4	7			LSM12	94		NM_003017.4	85
GNB2L1	7		NM_000981.3	7			CACYBP	94		NM_000224.2	85
EIF3M	7		NM_000979.2	7			SRP14	93		NM_002970.2	84
EEF1G	7		NM_000969.3	7			PTGES3	93		NM_001697.2	84
COX7B	7		NM_000269.2	7			RPL18	92		NM_001202431.1	84
COX6B1	7		XR_132775.1	6			PSMA2	91		NM_015659.2	83
COX5B	7		NM_206917.1	6			PHB	90		NM_004595.3	83
CHCHD2	7		NM_033546.3	6			SUMO1	89		NM_006713.3	82
C11orf58	7		NM_014302.3	6			HINT1	89		NM_004039.2	82
ACTB	7		NM_014206.3	6			DSTN	89		NM_001786.4	82
TOMM5	6		NM_007355.2	6			TPT1	88		NM_001614.3	82
TCEB2	6		NM_007108.2	6			RNA_SPIKE_4	88		NM_001177413.1	82
SNRPG	6		NM_006808.2	6			PSMB1	88		NM_000992.2	82
SNRPD3	6		NM_006597.3	6			CKB	88		NM_004515.2	80
SNRPD2	6		NM_006135.2	6			SOD1	87		NM_001861.3	80
SEC61G	6		NM_005032.5	6			CHCHD2	87		NM_001113202.1	80
SEC61B	6		NM_004597.5	6			MTRNR2L2	86		NM_001099285.1	80
S100A10	6		NM_004546.2	6			HSPD1	86		NM_001018.3	80
RPS3A	6		NM_004175.3	6			ATP6V1G1	86		NM_033251.1	79
RPL4	6		NM_004048.2	6			PSMB5	85		NM_002136.2	79
RPL3	6		NM_003096.2	6			RPS10	84		NM_002032.2	79
RPL31	6		NM_002966.2	6			ATP5O	84		NM_000988.3	79
RPL27A	6		NM_002793.3	6			SMS	83		NM_002358.3	78
RPL23	6		NM_002491.2	6			RSL1D1	83		NM_014394.2	76
RPL17	6		NM_001861.3	6			PSMB2	83		NM_007104.4	76
PSMB1	6		NM_001428.3	6			PSMA3	83		NM_004092.3	76
PLS3	6		NM_001168.2	6			PARK7	83		NR_034009.1	75
NGFRAP1	6		NM_001006.3	6			SUB1	82		NM_006870.3	75
NDUFS5	6		NM_001001790.2	6			RPL29	82		NM_203399.1	74
NDUFB3	6		NM_000999.3	6			RPS15	80		NM_002709.2	74
NDUFB2	6		NM_000990.4	6			ILF2	80		NM_014412.2	73
NDUFB11	6		NM_000978.3	6			HMGB2	80		NM_003406.3	73
MYL12B	6		NM_000977.2	6			COX4I1	80		NM_003002.2	73
MRPS21	6		NM_000968.3	6			RPL27	79		NM_001159287.1	72
MORF4L1	6		NM_000967.3	6			FTH1	79		NM_005809.4	71
MDH1	6		XR_132688.1	5			CCT7	79		NM_002794.4	70
HSPA8	6		NR_037149.1	5			MAD2L1	78		NM_181697.2	69
HSP90AB1	6		NR_027783.1	5			RPL10A	76		NM_003352.4	69
HNRNPC	6		NR_027483.1	5			PRDX2	76		NM_001172335.1	69
HNRNPA1	6		NM_206839.1	5			GHITM	76		NM_148976.2	68
ENO1	6		NM_139323.2	5			ECHS1	76		NM_001034996.1	68
EEF1B2	6		NM_033625.2	5			CSNK1A1	76		NM_001033853.1	68
DYNLL1	6		NM_032901.2	5			NAP1L1	75		NM_033301.1	67
COX4I1	6		NM_032340.2	5			PCBP2	74		NM_016045.2	67
CAPZA1	6		NM_031901.4	5			ATP5C1	74		NM_004549.5	66
C11orf10	6		NM_031314.2	5			VDAC2	73		NM_003973.3	66
BTF3	6		NM_024122.4	5			SDHD	73		NM_002798.1	66
BIRC5	6		NM_021227.2	5			MYL12B	73		NM_005917.3	65
B2M	6		NM_020151.3	5			TAF9	72		NM_003372.5	65
ATP5G1	6		NM_015965.6	5			NDUFC2	72		NM_001174097.1	65
YWHAB	5		NM_015920.3	5			EIF4E	72		NM_001136479.1	65
UQCRQ	5		NM_014402.4	5			CCT6A	70		NM_016497.3	64
TUBA1B	5		NM_014175.3	5			RPSA	69		NM_014342.3	64
STARD7	5		NM_006082.2	5			BUB3	69		NM_007355.2	64
SSR4	5		NM_005917.3	5			TCP1	68		NM_002792.2	64
SRP14	5		NM_005566.3	5			NGFRAP1	68		NR_002819.2	62
SOD1	5		NM_005066.2	5			SLMO2	67		NM_001130440.1	62
SFPQ	5		NM_004552.2	5			PAIP2	67		NM_000987.3	61
SCOC	5		NM_004373.2	5			EEF1B2	67		NM_000977.2	61
SAT1	5		NM_004045.3	5			BIRC5	67		NM_001040431.1	60
RPSA	5		NM_003134.4	5			ATP5G2	67		NM_004905.2	59
RPS27L	5		NM_002787.4	5			TMBIM6	66		NM_003142.3	59
RPL6	5		NM_002786.3	5			PSMB6	66		NM_001020.4	59
RPL30	5		NM_002494.3	5			VDAC3	65		NM_031157.2	58
PSMA2	5		NM_002489.3	5			VBP1	65		NM_005719.2	58
PSMA1	5		NM_002295.4	5			PSMA7	64		NM_005340.5	58
PCBP2	5		NM_001959.3	5			MTCH2	64		NR_027783.1	57
OSTC	5		NM_001827.1	5			MRPL51	64		NM_005002.4	57
NME1-NME2	5		NM_001823.3	5			HSP90AB1	64		NM_002567.2	57
NDUFC1	5		NM_001614.3	5			GSTO1	64		NM_002129.3	57
NDUFA4	5		NM_001207.4	5			YWHAB	63		NM_001984.1	57
NDUFA13	5		NM_001199877.1	5			RPL32	63		NM_000019.3	57
NACA	5		NM_001190452.1	5			EEF1D	63		NM_199440.1	56
MTRNR2L1	5		NM_001019.4	5			CNBP	63		NM_021009.5	56
MRPL15	5		NM_001014.4	5			MALAT1	62		NM_005796.1	56
LOC100652821	5		NM_000993.4	5			HIGD1A	62		NM_002797.3	56
COX6A1	5		NM_000989.3	5			RPL26	61		NM_001997.4	56
CKS2	5		NM_000973.3	5			SRSF7	60		NM_001762.3	56
CKB	5		NM_000700.1	5			RPL11	60		NM_001018138.1	56
CCT7	5		NM_000661.4	5			GNAS	60		NM_001015.3	56
C6orf125	5		NM_000454.4	5			CCDC56	60		NM_018321.3	55
C12orf62	5		NR_029403.1	4			SSB	59		NM_001968.3	55
ATP5G2	5		NR_026911.1	4			RPS16	59		NM_030752.2	54
ATOX1	5		NR_024235.1	4			PRDX6	59		NM_015932.5	54
APOO	5		NM_184041.1	4			ARPC1A	59		NM_005004.2	54
ANXA1	5		NM_057180.1	4			RPS24	58		NM_002799.2	54
ALDOA	5		NM_033301.1	4			ARPC3	58		NM_001539.2	54
WEE1	4		NM_032356.3	4			APOO	58		NM_032704.3	53
VPS29	4		NM_032353.2	4			ACOT9	58		NM_016399.2	53
VPS25	4		NM_031966.2	4			PEBP1	57		NM_006409.3	53
VDAC2	4		NM_031243.2	4			PAICS	57		NM_003908.3	53
TMSB15A	4		NM_021992.2	4			NME1	57		NM_003000.2	53
SUPT6H	4		NM_021237.3	4			NDUFA9	57		NM_002512.3	53
SUMO1	4		NM_021203.3	4			ESD	57		NM_000291.3	53
SUB1	4		NM_018648.3	4			ACAT1	57		NM_006430.2	52
SRSF3	4		NM_018212.4	4			UBC	56		NM_002795.2	52
SRPRB	4		NM_017971.3	4			RPS11	56		NM_001892.4	52
SNX3	4		NM_017924.2	4			NUTF2	56		NM_001469.3	52
SNRPF	4		NM_017838.3	4			MYL6	56		NM_000194.2	52
SHFM1	4		NM_016145.3	4			FAU	56		NM_016039.2	51
SELK	4		NM_016063.2	4			ACP1	56		NM_015971.3	51
RPS20	4		NM_015895.3	4			VDAC1	55		NM_005662.5	51
RPL24	4		NM_015414.3	4			TMEM106C	55		NM_004219.2	51
RPL22	4		NM_014736.4	4			DYNLL1	55		NM_016403.3	50
RPL21P28	4		NM_014623.2	4			BRIX1	55		NM_006833.4	50
RAB11A	4		NM_014412.2	4			UBE2L3	54		NM_004832.2	50
PSMA7	4		NM_014078.5	4			PSMB7	54		NM_002791.1	50
PSMA6	4		NM_007100.3	4			POMP	54		NM_001168.2	50
PSMA5	4		NM_006713.3	4			NDUFB8	54		NM_000970.3	50
OST4	4		NM_006708.2	4			DNAJA1	54		NM_206876.1	49
NOP10	4		NM_006304.1	4			TUBA1C	53		NM_021127.2	49
NHP2	4		NM_005175.2	4			TRIAP1	53		NM_014056.3	49
NDUFB8	4		NM_005004.2	4			SDHB	53		NM_006585.2	49
NDUFB4	4		NM_004894.2	4			PGK1	53		NM_005348.3	49
NDUFA2	4		NM_004663.4	4			KIAA0101	53		NM_003564.1	49
MYL6	4		NM_004547.5	4			EIF2S2	53		NM_002629.2	49
MRPL20	4		NM_004515.2	4			XRCC6	52		NM_001204091.1	49
MRPL13	4		NM_004231.3	4			TLK1	52		NM_006755.1	48
MEA1	4		NM_003390.3	4			PSMB3	52		NM_006023.2	48
LSMD1	4		NM_003352.4	4			HPRT1	52		NM_003309.3	48
LSM5	4		NM_003170.3	4			EIF6	52		NM_002966.2	48
KIAA0101	4		NM_003095.2	4			CCT4	52		NM_139323.2	47
ILF2	4		NM_002792.2	4			PTTG1	51		NM_139207.2	47
HNRNPA2B1	4		NM_002791.1	4			MRPS7	51		NM_031966.2	47
HDDC2	4		NM_001762.3	4			C14orf166	51		NM_014736.4	47
GMNN	4		NM_001686.3	4			BANF1	51		NM_006136.2	47
GLO1	4		NM_001412.3	4			PSMA6	50		NM_004175.3	47
ENAH	4		NM_001344.2	4			PSMA5	50		NM_004094.4	47
EIF1AX	4		NM_001177413.1	4			NAE1	50		NM_002786.3	47
EEF1D	4		NM_001134693.1	4			HNRNPC	50		NM_001070.4	47
DAD1	4		NM_001035006.2	4			CWC15	50		NM_079423.3	46
COX16	4		NM_000986.3	4			COPS6	50		NM_022145.3	46
CCT6A	4		NM_000983.3	4			TAGLN2	49		NM_021227.2	46
CCNB1	4		XR_110004.2	3			SNRPD2	49		NM_016047.3	46
CACYBP	4		NR_037717.1	3			PMAIP1	49		NM_006088.5	46
C1orf151	4		NR_037688.1	3			PGAM1	49		NM_001025070.1	46
C19orf56	4		NR_036535.1	3			MRPL42	49		NM_000996.2	46
C17orf76-AS1	4		NR_028500.1	3			CCT8	49		NM_017838.3	45
C14orf2	4		NR_027451.1	3			C17orf76-AS1	49		NM_004725.3	45
C14orf119	4		NR_026550.2	3			TSPYL1	48		NM_001037171.1	45
ATP6V1F	4		NR_024450.1	3			TALDO1	48		NM_024629.3	44
ATP5I	4		NR_003662.2	3			SNRPC	48		NM_014280.2	44
ATP5B	4		NR_003038.2	3			S100A10	48		NM_014078.5	44
ZNHIT3	3		NM_207118.2	3			RPP30	48		NM_013232.3	44
ZFP91	3		NM_206831.2	3			HNRNPA2B1	48		NM_007262.4	44
ZBTB44	3		NM_203401.1	3			GLRX3	48		NM_004965.6	44
YWHAZ	3		NM_199440.1	3			ENAH	48		NM_003910.3	44
WBP5	3		NM_194324.2	3			CDC123	48		NM_003746.2	44
VDAC1	3		NM_184234.2	3			TUBG1	47		NM_003143.1	44
UXT	3		NM_182972.2	3			SNRPD3	47		NM_002696.2	44
USMG5	3		NM_182743.1	3			NHP2	47		NM_001012321.1	44
UQCRB	3		NM_182551.3	3			LOC100507645	47		NM_001008388.4	44
UQCR11	3		NM_181503.2	3			EIF2S1	47		NM_019026.3	43
UBA52	3		NM_174909.4	3			CCNB1	47		NM_016095.2	43
TXNRD1	3		NM_173794.3	3			CAPZA2	47		NM_006938.2	43
TRMT112	3		NM_138270.2	3			C20orf30	47		NM_005000.2	43
TRA2B	3		NM_053023.4	3			BCCIP	47		NM_004728.2	43
TPT1	3		NM_032547.2	3			TUBB2C	46		NM_004373.2	43
TMSB15B	3		NM_032378.4	3			SF3B14	46		NM_003932.3	43
TMPO	3		NM_032339.3	3			RPL35A	46		NM_003348.3	43
TMEM167A	3		NM_032121.5	3			PDHA1	46		NM_002788.3	43
TMBIM6	3		NM_031210.4	3			OSTC	46		NM_001537.2	43
TMBIM4	3		NM_031157.2	3			GNG10	46		XR_110915.2	42
TIMM17A	3		NM_021974.3	3			CENPK	46		NM_024122.4	42
TBCA	3		NM_018947.5	3			BAG4	46		NM_016406.3	42
SSR2	3		NM_016407.3	3			ATP5G3	46		NM_006429.3	42
SRI	3		NM_016404.1	3			APRT	45		NM_002013.3	42
SNX6	3		NM_016311.4	3			SSBP1	44		NM_001827.1	42
SNRPB2	3		NM_016303.2	3			SNRPB	44		NM_001417.4	42
SNHG5	3		NM_016056.2	3			RPL17	44		NM_001199954.1	42
SLIRP	3		NM_016019.2	3			POLR2G	44		NM_016484.4	41
SLC35B1	3		NM_015971.3	3			PDCD6	44		NM_016063.2	41
SDHD	3		NM_014342.3	3			PDCD4	44		NM_005174.2	41
RRM1	3		NM_014280.2	3			NDUFA11	44		NM_005105.3	41
RPSAP58	3		NM_014248.3	3			MRPL13	44		NM_002882.2	41
RPP30	3		NM_014184.2	3			MLF1IP	44		NM_002568.3	41
RPL23A	3		NM_014155.4	3			HMGN1	44		NM_000986.3	41
RPL10A	3		NM_012073.3	3			DNAJC8	44		NR_001564.1	40
RPA3	3		NM_007104.4	3			COPS8	44		NM_005563.3	40
RNASEK-C17ORF49	3		NM_006830.3	3			CISD2	44		NM_004718.2	40
RBX1	3		NM_006519.2	3			BUD31	44		NM_004280.4	40
RBM39	3		NM_006471.2	3			ATP6V0B	44		NM_004047.3	40
PTTG1	3		NM_006413.4	3			UBE2N	43		NM_003350.2	40
PSMB7	3		NM_006335.2	3			TMCO1	43		NM_002489.3	40
PSMA4	3		NM_006294.3	3			ST13	43		NM_001293.2	40
PSMA3	3		NM_006280.2	3			SNRPD1	43		NM_001037738.2	40
PPIE	3		NM_006234.4	3			NDUFA5	43		NM_000990.4	40
POLR2J	3		NM_005868.4	3			MORF4L2	43		NM_000942.4	40
POLR2F	3		NM_005827.1	3			HSBP1	43		NM_153201.1	39
PFDN5	3		NM_005801.3	3			HAT1	43		NM_080426.2	39
PARK7	3		NM_005002.4	3			GINS2	43		NM_015934.3	39
OTUB1	3		NM_004888.3	3			DDX21	43		NM_015895.3	39
NHP2L1	3		NM_004773.2	3			COX6A1	43		NM_007285.6	39
NDUFS4	3		NM_004718.2	3			CCT2	43		NM_006826.2	39
NDUFB6	3		NM_004607.2	3			UFC1	42		NM_006004.2	39
NDUFB10	3		NM_004593.2	3			FKBP3	42		NM_005805.4	39
NDUFA9	3		NM_004548.2	3			EIF4B	42		NM_005032.5	39
MZT1	3		NM_004462.3	3			CKS2	42		NM_004559.3	39
MYL12A	3		NM_004219.2	3			ATP5L	42		NM_003905.3	39
MTCH2	3		NM_004147.3	3			UQCR10	41		NM_003258.4	39
MRPS7	3		NM_004092.3	3			RPL24	41		NM_002273.3	39
MIEN1	3		NM_003916.3	3			RBM8A	41		NM_001123377.1	39
MATR3	3		NM_003792.2	3			RANBP1	41		NM_001098576.1	39
MAGT1	3		NM_003757.2	3			PDZD11	41		NM_032353.2	38
LUC7L2	3		NM_003746.2	3			PCNA	41		NM_013442.1	38
LOC647979	3		NM_003379.4	3			PABPC1	41		NM_007209.3	38
LOC100507246	3		NM_003375.3	3			MORF4L1	41		NM_006191.2	38
LOC100289130	3		NM_003295.2	3			HMGN3	41		NM_005776.2	38
LCLAT1	3		NM_003217.2	3			HDDC2	41		NM_004492.2	38
IRF2BP2	3		NM_003145.3	3			EEF1E1	41		NM_003860.3	38
HSPD1	3		NM_003092.4	3			XIST	40		NM_003299.1	38
HMGN3	3		NM_003017.4	3			UBE2V2	40		NM_003090.2	38
GTF2H5	3		NM_003002.2	3			TOMM5	40		NM_001154.3	38
GSTM3	3		NM_002947.3	3			SLC25A3	40		NM_057175.3	37
GNG10	3		NM_002799.2	3			RPL27A	40		NM_021121.3	37
GNAS	3		NM_002790.3	3			PPIB	40		NM_016480.3	37
FUNDC1	3		NM_002789.4	3			NDUFA4	40		NM_013234.2	37
FDFT1	3		NM_002624.3	3			DGUOK	40		NM_012290.4	37
EZR	3		NM_002495.2	3			COX7A2L	40		NM_006519.2	37
EXOSC8	3		NM_002488.4	3			CLNS1A	40		NM_006303.3	37
EIF3I	3		NM_002136.2	3			YWHAQ	39		NM_005801.3	37
EIF1	3		NM_001355.3	3			YBX1	39		NM_003878.2	37
EDF1	3		NM_001320.5	3			UQCRH	39		NM_003756.2	37
ECI2	3		NM_001130929.1	3			TMEM14C	39		NM_002811.4	37
ECHS1	3		NM_001123377.1	3			TK1	39		NM_001144945.1	37
DYNLT1	3		NM_001113202.1	3			PSMD14	39		NR_036610.1	36
DRG1	3		NM_001099285.1	3			NOP58	39		NM_002356.5	36
DPH3	3		NM_001079862.1	3			LOC100507246	39		NM_001689.4	36
DNAJC8	3		NM_001071775.2	3			KRT8	39		NM_001664.2	36
DDT	3		NM_001039182.1	3			GMNN	39		NM_001002031.2	36
DBI	3		NM_001037495.1	3			GABARAPL2	39		NM_181503.2	35
CYCS	3		NM_001033.3	3			EDF1	39		NM_138408.3	35
CSNK2B	3		NM_001032363.3	3			VPS25	38		NM_033546.3	35
COX7A2L	3		NM_001032284.2	3			STOML2	38		NM_014041.3	35
COMMD9	3		NM_001024921.2	3			SNRPA1	38		NM_006471.2	35
CNIH4	3		NM_001023.3	3			SCOC	38		NM_005566.3	35
CELF1	3		NM_001009925.1	3			RPL41	38		NM_004701.3	35
CDK1	3		NM_001003796.1	3			RPL35	38		NM_003375.3	35
CCT5	3		NM_001003684.1	3			PA2G4	38		NM_001201483.1	35
C7orf73	3		NM_001002031.2	3			NAA20	38		NM_001199802.1	35
C20orf43	3		NM_001001977.1	3			HSP90B1	38		NM_000989.3	35
C20orf30	3		NM_001001973.1	3			GTF2A2	38		NM_025234.1	34
BUB3	3		NM_000995.3	3			GPN3	38		NM_021141.3	34
BRP44	3		NM_000984.5	3			CNIH	38		NM_016310.3	34
BOLA2B	3		NM_000970.3	3			BCAP31	38		NM_007278.1	34
BET1	3		NM_000849.4	3			ATP5A1	38		NM_007208.3	34
BCAP31	3		XR_132899.1	2			ANXA5	38		NM_004607.2	34
BANF1	3		XR_132814.1	2			SSR4	37		NM_004181.4	34
ATRX	3		XR_110344.1	2			SLC25A6	37		NM_003314.1	34
ATPIF1	3		XR_110343.1	2			PSMD7	37		NM_002803.3	34
ATP6V1G1	3		XR_109426.2	2			NAA15	37		NM_001780.4	34
ATP5E	3		XR_109323.1	2			LSM5	37		NM_001320.5	34
ATP5C1	3		NR_038322.1	2			GGH	37		NM_001198842.1	34
APRT	3		NR_038111.1	2			EIF3K	37		NR_003662.2	33
AP1S2	3		NR_037623.1	2			EIF3H	37		NM_199187.1	33
ZWINT	2		NR_036633.1	2			EIF1	37		NM_198175.1	33
ZNF706	2		NR_036625.1	2			DYNLT1	37		NM_152641.2	33
YBX1	2		NR_033759.1	2			CD63	37		NM_016275.3	33
XRCC5	2		NR_028588.1	2			CCT3	37		NM_004872.3	33
XPO1	2		NR_028052.1	2			ATP5G1	37		NM_003374.2	33
XIST	2		NR_027667.1	2			AIMP2	37		NM_003321.4	33
VRK1	2		NR_026757.1	2			TMEM14B	36		NM_002812.4	33
VDAC3	2		NR_026698.1	2			SRI	36		NM_002806.3	33
VAPB	2		NR_024466.1	2			RPL36	36		NM_002166.4	33
UTP11L	2		NR_024234.2	2			RHOA	36		NM_001001973.1	33
USP9X	2		NR_015432.1	2			MATR3	36		NR_015367.2	32
USP14	2		NR_015367.2	2			MARCKS	36		NM_032378.4	32
UQCRHL	2		NR_003255.2	2			GPX4	36		NM_032194.1	32
UQCRFS1	2		NR_002578.2	2			CKS1B	36		NM_031314.2	32
UBE2N	2		NR_002315.1	2			CCNG1	36		NM_018285.3	32
UBE2E3	2		NR_001564.1	2			VPS29	35		NM_015702.2	32
UBE2B	2		NM_213611.2	2			SPCS1	35		NM_015469.1	32
TXNDC9	2		NM_207521.1	2			RPL30	35		NM_015420.6	32
TXNDC17	2		NM_207318.3	2			PSMC2	35		NM_014623.2	32
TUBB	2		NM_207012.2	2			PFDN5	35		NM_014463.2	32
TUBA1C	2		NM_203399.1	2			MYL12A	35		NM_014172.4	32
TSIX	2		NM_203346.2	2			GTF3C6	35		NM_013387.3	32
TRAPPC4	2		NM_199187.1	2			EXOSC8	35		NM_005827.1	32
TOMM7	2		NM_198830.1	2			EIF3L	35		NM_005216.4	32
TOMM22	2		NM_198446.2	2			CCNB2	35		NM_002157.2	32
TOMM20	2		NM_183356.3	2			C1orf43	35		NM_001316.2	32
TMX1	2		NM_178014.2	2			XRCC5	34		NM_000034.2	32
TMSB4X	2		NM_175614.4	2			WDR61	34		NR_002315.1	31
TMSB10	2		NM_153485.1	2			UCHL1	34		NM_024056.3	31
TMEM18	2		NM_152834.2	2			TTC1	34		NM_018212.4	31
TMEM14C	2		NM_152827.2	2			TBCA	34		NM_017845.3	31
TMEM14B	2		NM_152379.2	2			SDCBP	34		NM_016056.2	31
TMEM11	2		NM_152295.3	2			RPS20	34		NM_016037.3	31
TMEM106C	2		NM_152233.2	2			RBMX	34		NM_014184.2	31
TLK1	2		NM_145690.2	2			POLR3K	34		NM_006888.4	31
TIMP1	2		NM_145330.2	2			NONO	34		NM_006335.2	31
TIMM23	2		NM_144732.2	2			MRPL3	34		NM_005687.3	31
TGFBR1	2		NM_144600.2	2			LOC401397	34		NM_005176.5	31
TDG	2		NM_138779.3	2			GABARAP	34		NM_005022.2	31
TARS	2		NM_130439.3	2			ECI2	34		NM_005013.2	31
TAOK1	2		NM_080668.3	2			CSNK2B	34		NM_004708.3	31
TAGLN2	2		NM_080430.2	2			TUFM	33		NM_004300.3	31
SYF2	2		NM_080426.2	2			TMEM59	33		NM_003676.2	31
SUCLG1	2		NM_079423.3	2			SERF2	33		NM_002810.2	31
STX8	2		NM_057175.3	2			SEP15	33		NM_002212.2	31
STIP1	2		NM_052855.3	2			SELT	33		NM_001195446.1	31
SSR1	2		NM_032847.2	2			RPSAP58	33		NM_001007073.1	31
SNRPD1	2		NM_032800.2	2			PSMD8	33		NM_000485.2	31
SNRPC	2		NM_032731.3	2			PSMC6	33		NR_026898.1	30
SMU1	2		NM_032704.3	2			PHPT1	33		NR_024450.1	30
SMS	2		NM_032193.3	2			ID2	33		NM_206917.1	30
SMARCE1	2		NM_032014.2	2			ETFA	33		NM_033379.4	30
SLC25A3	2		NM_031989.4	2			EI24	33		NM_032479.3	30
SLC25A17	2		NM_031904.3	2			CALU	33		NM_017840.3	30
SKAP2	2		NM_031372.3	2			BRP44	33		NM_016570.2	30
SH3GLB1	2		NM_031203.2	2			ARID2	33		NM_016145.3	30
SF3A3	2		NM_030981.2	2			SLC35B1	32		NM_016038.2	30
SET	2		NM_030969.3	2			RRM2	32		NM_015172.3	30
SERBP1	2		NM_030919.2	2			RPF2	32		NM_006275.5	30
SELM	2		NM_030755.4	2			NUSAP1	32		NM_005445.3	30
RTN4	2		NM_025142.1	2			NIPSNAP3A	32		NM_004597.5	30
RPS29	2		NM_024056.3	2			MMADHC	32		NM_004396.3	30
RPL37	2		NM_024051.3	2			MEA1	32		NM_003270.2	30
RNASEK	2		NM_024038.2	2			LSM3	32		NM_002156.4	30
RNASEH2C	2		NM_022756.4	2			LOC550643	32		NM_001344.2	30
RHOA	2		NM_022100.2	2			IMP3	32		NM_001199868.1	30
RHEB	2		NM_021177.3	2			HSPE1	32		NM_001199774.1	30
RBM8A	2		NM_021141.3	2			DDOST	32		NM_001135702.1	30
RANBP1	2		NM_021109.3	2			DCAF13	32		NM_001105570.1	30
RAD23B	2		NM_021103.3	2			CSE1L	32		NM_001033112.1	30
RAB1B	2		NM_021074.4	2			BTF3L4	32		NM_001028.2	30
PTPLAD1	2		NM_021019.4	2			YWHAE	31		NM_000067.2	30
PTP4A2	2		NM_020977.3	2			UTP11L	31		NM_031452.2	29
PSME2	2		NM_020243.4	2			TMPO	31		NM_030969.3	29
PREP	2		NM_020186.2	2			TMEM126B	31		NM_021104.1	29
PREB	2		NM_019059.2	2			TMBIM4	31		NM_020357.1	29
PRDX2	2		NM_018464.3	2			TIMM17A	31		NM_020151.3	29
POLD2	2		NM_018462.4	2			SERBP1	31		NM_019051.2	29
PIGP	2		NM_018448.3	2			RPS15A	31		NM_017812.2	29
PGAM1	2		NM_018225.2	2			PSMD4	31		NM_016454.2	29
PDZD11	2		NM_018193.2	2			PFN1	31		NM_016091.3	29
PDK3	2		NM_018109.3	2			PDCD5	31		NM_015920.3	29
PDCD7	2		NM_017670.2	2			NUCB2	31		NM_005783.3	29
PCBP1	2		NM_016484.4	2			NDUFB11	31		NM_003380.3	29
PCBD1	2		NM_016468.6	2			HMGCS1	31		NM_003100.2	29
PARP1	2		NM_016462.3	2			H3F3AP4	31		NM_002946.3	29
PAICS	2		NM_016410.5	2			FARSB	31		NM_001142386.2	29
PA2G4	2		NM_016395.2	2			DEGS1	31		NM_001031684.2	29
OCIAD2	2		NM_016301.3	2			COMMD8	31		NM_001024921.2	29
NUTF2	2		NM_016282.3	2			CNIH4	31		NM_001015892.1	29
NUP155	2		NM_016146.4	2			CALM1	31		NM_000978.3	29
NONO	2		NM_016096.3	2			TSPAN6	30		NM_000108.3	29
NMU	2		NM_016095.2	2			SMC3	30		NM_000075.2	29
NIPSNAP3A	2		NM_016070.3	2			SBDS	30		XR_132584.1	28
NGRN	2		NM_016039.2	2			RPS25	30		NR_033805.1	28
NEDD8	2		NM_016037.3	2			PRRC2C	30		NM_199246.1	28
NDUFV2	2		NM_016009.4	2			PPIE	30		NM_174909.4	28
NDUFS6	2		NM_015958.2	2			PPA2	30		NM_144998.2	28
NDUFAB1	2		NM_015640.3	2			PDK3	30		NM_031243.2	28
NDUFA8	2		NM_015484.4	2			NUDT19	30		NM_016395.2	28
NDUFA7	2		NM_015469.1	2			NME1-NME2	30		NM_014183.2	28
NDUFA6	2		NM_015161.1	2			NDUFB6	30		NM_007363.4	28
NDUFA5	2		NM_014765.2	2			MRPL36	30		NM_006815.3	28
NDUFA3	2		NM_014764.3	2			MRPL16	30		NM_006009.2	28
NDUFA11	2		NM_014674.2	2			HNRPDL	30		NM_004879.3	28
NCBP2	2		NM_014616.1	2			GGCT	30		NM_004537.4	28
NASP	2		NM_014463.2	2			ERGIC2	30		NM_003754.2	28
NAP1L1	2		NM_014394.2	2			DDX5	30		NM_003091.3	28
NAE1	2		NM_014333.3	2			DDAH1	30		NM_001636.3-1	28
NAA20	2		NM_014222.2	2			DBI	30		NM_001444.2	28
NAA15	2		NM_014186.3	2			DAD1	30		NM_001288.4	28
MYEOV2	2		NM_014180.3	2			CA2	30		NM_001199112.1	28
MXI1	2		NM_014170.2	2			C19orf56	30		NM_001199111.1	28
MTPAP	2		NM_013388.4	2			VIM	29		NM_001194956.1	28
MTF2	2		NM_013352.2	2			TXNDC9	29		NM_001130725.1	28
MT2A	2		NM_013300.2	2			TMEM85	29		NM_001023.3	28
MT1X	2		NM_012322.2	2			STARD7	29		NM_001018136.2	28
MRRF	2		NM_012290.4	2			SNX2	29		NR_038123.1	27
MRPS24	2		NM_012286.2	2			RPS27L	29		NM_176869.2	27
MRPS23	2		NM_007371.3	2			RPL23	29		NM_175614.4	27
MRPS14	2		NM_007363.4	2			RPA2	29		NM_024057.2	27
MRPL55	2		NM_007362.3	2			PCNP	29		NM_018638.4	27
MRPL33	2		NM_007358.3	2			MRPL50	29		NM_016462.3	27
MRPL22	2		NM_007285.6	2			MRPL39	29		NM_016070.3	27
MPHOSPH6	2		NM_007099.3	2			FIBP	29		NM_015975.4	27
MORF4L2	2		NM_006938.2	2			FBXO22	29		NM_006327.2	27
MIF	2		NM_006839.2	2			FAM103A1	29		NM_006280.2	27
MEAF6	2		NM_006825.3	2			EIF4G2	29		NM_005625.3	27
MDH2	2		NM_006819.2	2			DNAJB6	29		NM_005389.2	27
MAP4	2		NM_006816.2	2			DLD	29		NM_004892.4	27
MAP3K13	2		NM_006807.4	2			DDX39A	29		NM_003945.3	27
MAD2L1	2		NM_006802.2	2			CHORDC1	29		NM_003491.2	27
LSM3	2		NM_006681.2	2			CHCHD3	29		NM_003217.2	27
LSM2	2		NM_006628.4	2			CDK4	29		NM_002592.2	27
LOC729082	2		NM_006579.2	2			ADSL	29		NM_001033.3	27
LOC550643	2		NM_006452.3	2			TUBA1A	28		NM_001030009.1	27
LOC388789	2		NM_006431.2	2			TMEM167A	28		NM_213725.1	26
LOC100653017	2		NM_006402.2	2			TMED2	28		NM_198450.4	26
LOC100652898	2		NM_006358.2	2			STRA13	28		NM_033082.3	26
LOC100507168	2		NM_006327.2	2			SRSF10	28		NM_031989.4	26
LOC100506201	2		NM_006196.3	2			SARNP	28		NM_031903.2	26
LOC100289104	2		NM_006191.2	2			PTPLAD1	28		NM_031280.3	26
LMAN2	2		NM_006156.2	2			PPP1CA	28		NM_030939.4	26
LAMTOR2	2		NM_006023.2	2			LOC220906	28		NM_024104.3	26
KRT18	2		NM_006003.2	2			LOC100652800	28		NM_020992.2	26
KPNA2	2		NM_005953.3	2			FDPS	28		NM_012203.1	26
KPNA1	2		NM_005952.3	2			FABP5	28		NM_006743.4	26
KHSRP	2		NM_005918.2	2			EIF3F	28		NM_005520.2	26
ITGAE	2		NM_005880.3	2			DYNLRB1	28		NM_004874.3	26
IMMT	2		NM_005809.4	2			CLIC1	28		NM_004462.3	26
HSD17B10	2		NM_005796.1	2			CD59	28		NM_004147.3	26
HSBP1	2		NM_005792.2	2			BLOC1S2	28		NM_003145.3	26
HNRPDL	2		NM_005783.3	2			AEBP2	28		NM_003079.4	26
HNRNPUL1	2		NM_005707.1	2			ZFX	27		NM_002951.3	26
HNRNPM	2		NM_005687.3	2			UBA52	27		NM_002337.3	26
HNRNPH1	2		NM_005662.5	2			TPM3	27		NM_001284.2	26
HNRNPF	2		NM_005614.3	2			TIMM23	27		NM_001199057.1	26
HMGCS1	2		NM_005594.4	2			TCEAL8	27		NM_001135239.1	26
HMGA2	2		NM_005520.2	2			TAF9B	27		NM_001113201.1	26
HDLBP	2		NM_005507.2	2			SEPT7	27		NM_001034.3	26
HBXIP	2		NM_005176.5	2			SEC22B	27		NM_144772.2	25
H3F3AP4	2		NM_005151.3	2			RRM1	27		NM_057180.1	25
GTPBP8	2		NM_005105.3	2			RPN2	27		NM_032286.2	25
GTF2A2	2		NM_005003.2	2			RPL34	27		NM_023934.3	25
GSTO1	2		NM_005001.3	2			RAD51C	27		NM_019107.3	25
GPN3	2		NM_005000.2	2			PCMT1	27		NM_018462.4	25
GOT2	2		NM_004966.3	2			NUP37	27		NM_016410.5	25
GNL3	2		NM_004853.2	2			NDUFB5	27		NM_015957.2	25
GLUL	2		NM_004832.2	2			NAA10	27		NM_012124.2	25
GLE1	2		NM_004725.3	2			MRPS23	27		NM_006710.4	25
GINS2	2		NM_004612.2	2			ETNK1	27		NM_006413.4	25
GHITM	2		NM_004595.3	2			CSDE1	27		NM_006304.1	25
GGCT	2		NM_004559.3	2			COMMD9	27		NM_006156.2	25
GAS5	2		NM_004553.4	2			ATP6V1F	27		NM_005804.3	25
GABARAPL2	2		NM_004542.3	2			ATP6V0E1	27		NM_004730.2	25
FRMD8	2		NM_004493.2	2			ATP5J	27		NM_003792.2	25
FOPNL	2		NM_004492.2	2			TCEB2	26		NM_003418.4	25
FKBP1A	2		NM_004255.3	2			SSR2	26		NM_003347.2	25
FEN1	2		NM_004242.3	2			SMARCE1	26		NM_003093.2	25
FBXO22	2		NM_004182.2	2			SAR1B	26		NM_002906.3	25
FBL	2		NM_004111.5	2			RPS17L	26		NM_002802.2	25
FARSB	2		NM_004039.2	2			RPL31	26		NM_002635.3	25
FANCI	2		NM_003945.3	2			RBM3	26		NM_002624.3	25
FAM83D	2		NM_003930.3	2			PDLIM1	26		NM_002622.4	25
FAM199X	2		NM_003908.3	2			PDHB	26		NM_002295.4	25
ESD	2		NM_003876.2	2			PDCD10	26		NM_002130.6	25
EMD	2		NM_003860.3	2			MSMO1	26		NM_001660.3	25
EIF4A2	2		NM_003849.3	2			MRPS15	26		NM_001198664.1	25
EIF2S2	2		NM_003795.4	2			MRPL32	26		NM_001079525.1	25
EDEM1	2		NM_003685.2	2			LRPAP1	26		NM_001071775.2	25
EBP	2		NM_003676.2	2			HNRNPH1	26		NM_000975.3	25
DUT	2		NM_003564.1	2			GRHPR	26		NR_033675.1	24
DSE	2		NM_003483.4	2			FDFT1	26		NR_028437.1	24
DPH5	2		NM_003400.3	2			DRG1	26		NR_024080.1	24
DNAJC7	2		NM_003384.2	2			C6orf62	26		NM_058216.1	24
DNAJA2	2		NM_003348.3	2			C19orf48	26		NM_032860.3	24
DNAJA1	2		NM_003337.2	2			C19orf42	26		NM_032822.2	24
DGUOK	2		NM_003333.3	2			APOOL	26		NM_020375.2	24
DEGS1	2		NM_003315.3	2			AP3S1	26		NM_020243.4	24
DAZAP2	2		NM_003254.2	2			UBE2D3	25		NM_018126.2	24
CTNNA1	2		NM_003211.4	2			SHFM1	25		NM_017971.3	24
CTGF	2		NM_003144.3	2			SCP2	25		NM_016485.3	24
CSTB	2		NM_003130.2	2			RDX	25		NM_015913.2	24
CSNK1A1	2		NM_003093.2	2			RBBP7	25		NM_014597.4	24
COX5A	2		NM_003079.4	2			PSMC4	25		NM_007158.5	24
CNPY2	2		NM_003011.3	2			PSMC1	25		NM_004261.3	24
CNBP	2		NM_002882.2	2			PFDN1	25		NM_003755.3	24
CLNS1A	2		NM_002874.3	2			NHP2L1	25		NM_003753.3	24
CKS1B	2		NM_002818.2	2			NEDD8	25		NM_003365.2	24
CKAP4	2		NM_002788.3	2			NDUFAF3	25		NM_002493.4	24
CISD1	2		NM_002726.4	2			MZT1	25		NM_001826.2	24
CHMP5	2		NM_002629.2	2			MRPS21	25		NM_001418.3	24
CFL1	2		NM_002493.4	2			MED10	25		NM_001416.3	24
CDCA5	2		NM_002490.3	2			MCM7	25		NM_001130929.1	24
CDC123	2		NM_002415.1	2			KTN1	25		NM_001035235.2	24
CCT2	2		NM_002375.4	2			ITGB3BP	25		NM_001025105.1	24
CCND2	2		NM_002358.3	2			HNRNPU	25		NM_001007793.2	24
CBX1	2		NM_002266.2	2			HDLBP	25		NM_001002857.1	24
CASP3	2		NM_002208.4	2			FUNDC2	25		NM_000983.3	24
CANX	2		NM_002130.6	2			FANCL	25		NM_000269.2	24
CAND1	2		NM_002080.2	2			ETF1	25		NR_038111.1	23
CADM1	2		NM_002065.5	2			DEF8	25		NR_029472.1	23
C8orf76	2		NM_001984.1	2			CHMP5	25		NR_029403.1	23
C4orf52	2		NM_001967.3	2			CD47	25		NR_024058.1	23
C1orf31	2		NM_001948.3	2			CBWD1	25		NM_173809.2	23
C1orf198	2		NM_001903.2	2			C19orf10	25		NM_153333.2	23
C1orf131	2		NM_001901.2	2			BRK1	25		NM_080916.1	23
C1orf122	2		NM_001892.4	2			ARF4	25		NM_033022.3	23
C19orf43	2		NM_001826.2	2			APOA1BP	25		NM_017858.2	23
C14orf166	2		NM_001786.4	2			APIP	25		NM_016103.3	23
C13orf27	2		NM_001759.3	2			AMZ2	25		NM_016041.3	23
C12orf75	2		NM_001746.3	2			WBP5	24		NM_015462.3	23
C12orf24	2		NM_001688.4	2			VTA1	24		NM_014814.1	23
BTF3L4	2		NM_001664.2	2			UQCRC1	24		NM_014765.2	23
BRK1	2		NM_001618.3	2			TXNDC12	24		NM_014300.2	23
BRD3	2		NM_001539.2	2			TOR1AIP2	24		NM_014186.3	23
BLOC1S2	2		NM_001537.2	2			TOMM22	24		NM_014175.3	23
ATP6V0E1	2		NM_001436.3	2			TMEM33	24		NM_014145.4	23
ATP5F1	2		NM_001293.2	2			SRP19	24		NM_012321.3	23
ATP11B	2		NM_001206427.1	2			SRA1	24		NM_012255.3	23
ASNS	2		NM_001204527.1	2			SET	24		NM_006838.3	23
ARPP19	2		NM_001204091.1	2			RPL22	24		NM_006745.3	23
ARPC1A	2		NM_001204090.1	2			RFC4	24		NM_006476.4	23
ARL6IP1	2		NM_001199876.1	2			PPT1	24		NM_006118.3	23
AP3M2	2		NM_001163424.1	2			OTUB1	24		NM_005005.2	23
AP3M1	2		NM_001154.3	2			NOP56	24		NM_005003.2	23
ANXA5	2		NM_001145432.1	2			MRPL47	24		NM_004713.3	23
ANXA2	2		NM_001145199.1	2			MRPL20	24		NM_003849.3	23
ANKRD40	2		NM_001135592.2	2			MCM4	24		NM_003642.3	23
ANK2	2		NM_001089591.1	2			LTV1	24		NM_003584.2	23
ANAPC16	2		NM_001034996.1	2			FAM136A	24		NM_003333.3	23
ANAPC11	2		NM_001032.3	2			EIF4A1	24		NM_002085.3	23
AK3	2		NM_001030018.1	2			EIF3G	24		NM_001219.4	23
ACP1	2		NM_001024662.1	2			EIF3D	24		NM_001104546.1	23
ACN9	2		NM_001018139.2	2			DNTTIP2	24		NM_001001937.1	23
ACLY	2		NM_001017998.3	2			C7orf73	24		NM_001001790.2	23
ZWILCH	1		NM_001014446.1	2			C12orf5	24		NR_036565.1	22
ZNRD1	1		NM_001005413.1	2			C11orf73	24		NM_173794.3	22
ZNFX1-AS1	1		NM_001004333.4	2			XRN2	23		NM_152295.3	22
ZNF844	1		NM_001003722.1	2			VPS26A	23		NM_145341.3	22
ZNF75D	1		NM_001002027.1	2			UBL7	23		NM_033296.1	22
ZNF670	1		NM_000997.4	2			TOMM20	23		NM_031286.3	22
ZNF667	1		NM_000985.4	2			TIPIN	23		NM_018838.3	22
ZNF621	1		NM_000801.4	2			SUCLG1	23		NM_016129.2	22
ZNF593	1		NM_000281.2	2			SNX6	23		NM_015965.6	22
ZNF542	1		NM_000117.2	2			SEC11A	23		NM_015953.3	22
ZNF532	1		NM_000100.2	2			RPAIN	23		NM_015904.3	22
ZNF501	1		XR_132791.1	1			RFC2	23		NM_012322.2	22
ZNF410	1		XR_132767.1	1			RAB11A	23		NM_007108.2	22
ZNF33A	1		XR_132489.1	1			PSMG2	23		NM_006819.2	22
ZNF330	1		XR_132484.1	1			PSMD6	23		NM_006638.2	22
ZNF322	1		XR_110922.2	1			PSMD12	23		NM_006232.2	22
ZNF207	1		XR_110295.2	1			NOL11	23		NM_005749.2	22
ZNF184	1		XR_110120.1	1			NEMF	23		NM_004896.3	22
ZNF16	1		XR_110092.1	1			NDUFB9	23		NM_004846.2	22
ZNF136	1		XR_109833.2	1			NDUFAB1	23		NM_004231.3	22
ZIC5	1		XR_109453.2	1			MRPL15	23		NM_003187.4	22
ZFYVE28	1		XR_109417.1	1			METAP2	23		NM_003096.2	22
ZFR	1		XR_108922.1	1			LSM4	23		NM_001164372.1	22
ZFP62	1		XR_108807.1	1			HN1	23		NM_001153663.1	22
ZFP106	1		XR_108735.2	1			HAX1	23		NM_001079524.1	22
ZFAND6	1		RNA_SPIKE_4	1			ERGIC3	23		NM_001032284.2	22
ZDHHC6	1		NR_040016.1	1			DUSP11	23		NM_001026.4	22
ZDHHC12	1		NR_039989.1	1			DERL2	23		NM_001016.3	22
ZCCHC10	1		NR_038319.1	1			CUTA	23		NM_001014.4	22
ZC3HAV1	1		NR_038269.1	1			CENPN	23		NM_000884.2	22
ZC3H4	1		NR_038131.1	1			ARPC2	23		NM_000314.4	22
ZBTB8OS	1		NR_038123.1	1			ANAPC11	23		NR_027700.1	21
YWHAQ	1		NR_038108.1	1			ALG8	23		NR_024610.1	21
YWHAE	1		NR_038104.1	1			AHCY	23		NM_206915.1	21
YTHDC1	1		NR_037928.1	1			ACTL6A	23		NM_206839.1	21
YIPF1	1		NR_037926.1	1			TXNL1	22		NM_032390.4	21
YARS	1		NR_037672.1	1			TOB1	22		NM_032111.2	21
XRN2	1		NR_037652.1	1			TARS	22		NM_025205.3	21
XRCC6	1		NR_037616.1	1			STIP1	22		NM_021243.2	21
XBP1	1		NR_037187.1	1			SNRPG	22		NM_021177.3	21
WTAP	1		NR_036693.1	1			SNRNP27	22		NM_020232.4	21
WNK1	1		NR_036651.1	1			SH3BGRL3	22		NM_018362.3	21
WHSC1L1	1		NR_036640.1	1			RPS12	22		NM_018141.3	21
WHAMMP3	1		NR_036624.1	1			RPP40	22		NM_017828.3	21
WFS1	1		NR_036610.1	1			PTEN	22		NM_016520.2	21
WDR75	1		NR_036592.1	1			PSMD10	22		NM_016057.1	21
WDR61	1		NR_036544.1	1			POLR2H	22		NM_014285.5	21
WDR33	1		NR_036543.1	1			NOSIP	22		NM_014188.2	21
WDR1	1		NR_036510.1	1			NDUFA13	22		NM_014176.3	21
WDFY1	1		NR_036471.1	1			NDUFA12	22		NM_005891.2	21
VPS41	1		NR_036466.1	1			MRPS18A	22		NM_005880.3	21
VPS35	1		NR_034059.1	1			MRPL21	22		NM_005494.2	21
VMA21	1		NR_034009.1	1			MRFAP1	22		NM_005336.3	21
VIM	1		NR_033854.1	1			MLF2	22		NM_005034.3	21
VCP	1		NR_033823.1	1			LOC100505876	22		NM_004548.2	21
VCAN	1		NR_033675.1	1			IMPDH2	22		NM_004521.2	21
VAPA	1		NR_033669.1	1			GPI	22		NM_004508.2	21
UTP23	1		NR_033437.1	1			FUNDC1	22		NM_004279.2	21
USP9Y	1		NR_033393.1	1			FKBP1A	22		NM_004255.3	21
USP8	1		NR_033379.1	1			EIF5B	22		NM_003798.2	21
USO1	1		NR_033302.1	1			EIF4E2	22		NM_003355.2	21
UROD	1		NR_033142.1	1			COPS4	22		NM_002954.5	21
URGCP-MRPS24	1		NR_033129.1	1			CFL2	22		NM_002893.3	21
UNK	1		NR_029417.1	1			BZW1	22		NM_002492.3	21
UNG	1		NR_028514.1	1			ARF1	22		NM_001967.3	21
UNC50	1		NR_028352.1	1			ANAPC16	22		NM_001788.4	21
UMPS	1		NR_028080.1	1			ZFAND1	21		NM_001628.2	21
UHRF2	1		NR_028057.1-2	1			UFD1L	21		NM_001514.5	21
UHRF1	1		NR_028028.1	1			UCP2	21		NM_001080415.1	21
UFSP2	1		NR_028025.1	1			UBE2T	21		NM_001017998.3	21
UFM1	1		NR_027873.1	1			U2SURP	21		NM_001007214.1	21
UFC1	1		NR_027768.1	1			TMEM177	21		NM_001000.2	21
UCHL5	1		NR_027700.1	1			TES	21		NM_000994.3	21
UBP1	1		NR_027697.1	1			SSU72	21		NM_000126.3	21
UBL7	1		NR_027621.1	1			SLC25A39	21		NR_038161.1	20
UBE2V2	1		NR_027363.1	1			SARS	21		NR_037880.1	20
UBE2T	1		NR_027355.1	1			SAR1A	21		NR_027862.1	20
UBE2I	1		NR_027263.1	1			RPL39	21		NR_026712.1	20
UBE2G1	1		NR_027261.1	1			POLR2K	21		NR_024412.1	20
UBC	1		NR_027241.1	1			PMPCB	21		NM_213649.1	20
UBA6	1		NR_027168.1	1			OAT	21		NM_206836.2	20
UBA3	1		NR_027158.1	1			NDUFB10	21		NM_198901.1	20
UBA1	1		NR_027140.1	1			MRPS10	21		NM_153207.4	20
TXNL4A	1		NR_027052.1	1			MRPL22	21		NM_138779.3	20
TXN2	1		NR_026890.1	1			MRPL14	21		NM_138730.2	20
TUFM	1		NR_026768.1	1			MKI67IP	21		NM_078468.2	20
TUBB2B	1		NR_026676.1	1			MED28	21		NM_031844.2	20
TTC33	1		NR_026656.1	1			MCTS1	21		NM_024079.4	20
TTC1	1		NR_026566.1	1			LSM2	21		NM_021074.4	20
TSN	1		NR_024579.1	1			LIN7C	21		NM_021034.2	20
TSG101	1		NR_024517.1	1			KIF5B	21		NM_020409.2	20
TROVE2	1		NR_024273.1	1			IDI1	21		NM_020199.2	20
TROAP	1		NR_024271.1	1			GTF2B	21		NM_020158.3	20
TRMT5	1		NR_024171.2	1			EXOSC2	21		NM_018135.3	20
TRIM33	1		NR_024058.1	1			EIF4A2	21		NM_016937.3	20
TRIAP1	1		NR_024057.2	1			DNAJA2	21		NM_016126.2	20
TRAPPC2P1	1		NR_023350.1	1			DDX47	21		NM_016097.3	20
TRAPPC2L	1		NR_023347.1	1			CTNNAL1	21		NM_016052.3	20
TRAPPC2	1		NR_015378.2	1			COX5A	21		NM_015423.2	20
TRAPPC1	1		NR_004845.1	1			COPZ1	21		NM_015161.1	20
TRA2A	1		NR_003606.2	1			COMMD4	21		NM_015032.3	20
TPX2	1		NR_003584.3	1			C9orf78	21		NM_014763.3	20
TPST2	1		NR_003521.1	1			C6orf115	21		NM_014288.4	20
TPRKB	1		NR_003500.1	1			ALG3	21		NM_006791.2	20
TPM4	1		NR_003259.1	1			AKR1B1	21		NM_006425.4	20
TPM1	1		NR_003105.1	1			ACAT2	21		NM_005765.2	20
TP53	1		NR_003098.1	1			ZFAND6	20		NM_005614.3	20
TOP2A	1		NR_003089.1	1			WRB	20		NM_005175.2	20
TOM1L1	1		NR_002909.2	1			UQCRC2	20		NM_004859.3	20
TNPO1	1		NR_002824.3	1			TRA2B	20		NM_004719.2	20
TNFRSF10B	1		NR_002786.1	1			TOMM6	20		NM_004710.3	20
TMOD3	1		NR_002775.2	1			TMEM98	20		NM_004663.4	20
TMEM99	1		NR_002319.2	1			TIAL1	20		NM_004593.2	20
TMEM98	1		NR_002190.1	1			TCEB1	20		NM_004264.3	20
TMEM93	1		NR_002166.1	1			TBRG4	20		NM_004242.3	20
TMEM85	1		NM_213655.4	1			SYNGR2	20		NM_003366.2	20
TMEM60	1		NM_213620.1	1			SNRPE	20		NM_003094.2	20
TMEM50B	1		NM_213566.1	1			SMC2	20		NM_002796.2	20
TMEM50A	1		NM_212552.2	1			SLU7	20		NM_002137.3	20
TMEM48	1		NM_207435.1	1			SFXN4	20		NM_002107.4	20
TMEM214	1		NM_207361.4	1			SCAF11	20		NM_001204878.1	20
TMEM208	1		NM_206922.2	1			RRP15	20		NM_001190487.1	20
TMEM189-UBE2V1	1		NM_206873.1	1			RPLP2	20		NM_001142420.1	20
TMEM183A	1		NM_206825.1	1			RPL13AP5	20		NM_001134493.1	20
TMEM179B	1		NM_205847.2	1			RNASEK	20		NM_001134445.1	20
TMEM167B	1		NM_203495.2	1			RHEB	20		NM_001005849.1	20
TMEM163	1		NM_203415.1	1			RBM39	20		NM_001004.3	20
TMEM14A	1		NM_203331.2	1			PSMB4	20		NR_033759.1	19
TMEM147	1		NM_203298.2	1			PPP6C	20		NM_198189.2	19
TMEM144	1		NM_202758.3	1			POLA1	20		NM_182746.2	19
TMEM141	1		NM_201542.3	1			PFN2	20		NM_177542.2	19
TMEM138	1		NM_201515.1	1			PDS5B	20		NM_170746.2	19
TMED4	1		NM_201453.2	1			NFIB	20		NM_153649.3	19
TMCO1	1		NM_201433.1	1			NDUFV2	20		NM_139126.3	19
TM2D3	1		NM_201430.1	1			MTRNR2L6	20		NM_033280.2	19
TM2D1	1		NM_201412.1	1			MRPL19	20		NM_032338.3	19
TJP1	1		NM_201384.1	1			MIER1	20		NM_031287.2	19
TIMM8B	1		NM_201265.1	1			MED21	20		NM_025065.6	19
TIMM13	1		NM_199439.1	1			LCMT1	20		NM_024571.3	19
TIMM10	1		NM_199337.2	1			IFITM3	20		NM_021821.3	19
TIAL1	1		NM_199203.2	1			IER3IP1	20		NM_018407.4	19
TIA1	1		NM_199191.1	1			HSPB11	20		NM_016567.3	19
THUMPD3	1		NM_199185.3	1			H3F3A	20		NM_016118.3	19
THRAP3	1		NM_199177.2	1			FHL1	20		NM_016107.3	19
THOC7	1		NM_198954.1	1			EXOSC5	20		NM_016093.2	19
THOC2	1		NM_198901.1	1			COPS3	20		NM_016065.3	19
THNSL1	1		NM_198896.1	1			CLTC	20		NM_016055.5	19
THAP3	1		NM_198700.2	1			CDV3	20		NM_015966.2	19
THAP2	1		NM_198567.4	1			C5orf15	20		NM_015640.3	19
THADA	1		NM_198484.3	1			C13orf27	20		NM_015415.3	19
TFDP1	1		NM_198468.2	1			BCLAF1	20		NM_015414.3	19
TFCP2	1		NM_198426.1	1			ATP6AP2	20		NM_015276.1	19
TECR	1		NM_198212.2	1			ARL6IP1	20		NM_014367.3	19
TCP1	1		NM_198195.1	1			ALG5	20		NM_014313.3	19
TCOF1	1		NM_198040.2	1			ACOT7	20		NM_013375.3	19
TCF19	1		NM_194434.2	1			AASDHPPT	20		NM_012473.3	19
TCEB3	1		NM_194301.2	1			ZNF207	19		NM_012433.2	19
TBCC	1		NM_194278.3	1			ZFR	19		NM_012325.2	19
TBCB	1		NM_194259.1	1			USP22	19		NM_006947.3	19
TATDN1	1		NM_184043.1	1			TXN2	19		NM_006816.2	19
TASP1	1		NM_183425.2	1			TMEM50A	19		NM_006384.3	19
TARBP2	1		NM_183416.3	1			TFG	19		NM_005836.2	19
TALDO1	1		NM_182964.5	1			SRP72	19		NM_004214.4	19
TAF9	1		NM_182810.1	1			SNRNP25	19		NM_004134.6	19
TADA1	1		NM_182796.1	1			SF3B5	19		NM_003776.2	19
SURF4	1		NM_182746.2	1			SF3B1	19		NM_003410.3	19
SUN1	1		NM_182692.1	1			SEC11C	19		NM_002623.3	19
SUMO1P3	1		NM_182678.1	1			RSRC2	19		NM_001398.2	19
STT3A	1		NM_182649.1	1			RPL26L1	19		NM_001199492.1	19
STRAP	1		NM_182620.3	1			RPF1	19		NM_001102667.1	19
STRA13	1		NM_182547.2	1			RELL1	19		NM_001085400.1	19
STOML2	1		NM_181746.2	1			RBM4	19		NM_001079862.1	19
STK38L	1		NM_181742.3	1			PPIL4	19		XR_132641.1	18
STEAP1B	1		NM_181716.2	1			POP4	19		XR_110080.2	18
STARD8	1		NM_181708.2	1			PFDN4	19		XR_110014.1	18
STAG2	1		NM_181698.2	1			OLA1	19		NR_028477.1	18
ST6GALNAC4	1		NM_181573.2	1			NUB1	19		NM_198486.2	18
ST20	1		NM_181527.3	1			MRPS35	19		NM_145080.3	18
SSU72	1		NM_181508.1	1			MRPS16	19		NM_139286.3	18
SSRP1	1		NM_181465.2	1			MRPL48	19		NM_032521.2	18
SSR3	1		NM_181463.2	1			MRPL40	19		NM_022061.3	18
SSBP2	1		NM_181442.1	1			MOCS2	19		NM_021237.3	18
SSBP1	1		NM_181353.1	1			MAPRE1	19		NM_018491.3	18
SSB	1		NM_180989.5	1			LMAN2	19		NM_018224.2	18
SS18L2	1		NM_180977.1	1			LLPH	19		NM_018129.3	18
SRSF6	1		NM_178826.3	1			LAPTM4B	19		NM_018109.3	18
SRSF2	1		NM_178812.3	1			HSPA9	19		NM_018062.3	18
SRSF11	1		NM_178547.2	1			HRSP12	19		NM_017670.2	18
SRRM1	1		NM_178454.4	1			FAM162A	19		NM_016504.2	18
SRPK2	1		NM_178427.2	1			ECH1	19		NM_016404.1	18
SRM	1		NM_178012.4	1			DNAJC19	19		NM_016304.2	18
SREK1	1		NM_177938.2	1			DEK	19		NM_016146.4	18
SRD5A3	1		NM_177924.3	1			CSDA	19		NM_016100.4	18
SRCAP	1		NM_176806.2	1			CIB1	19		NM_016058.2	18
SQSTM1	1		NM_175610.2	1			CDC42	19		NM_014248.3	18
SPTBN5	1		NM_175085.2	1			CAMK2D	19		NM_014168.2	18
SPR	1		NM_175040.3	1			C3orf26	19		NM_014161.3	18
SPPL3	1		NM_173852.3	1			C11orf31	19		NM_014064.2	18
SPG20	1		NM_173809.2	1			ATP6V1E1	19		NM_007274.3	18
SPCS3	1		NM_173657.1	1			ANXA7	19		NM_006579.2	18
SPATS2	1		NM_173614.2	1			AK2	19		NM_006541.4	18
SP100	1		NM_173473.3	1			ABT1	19		NM_006513.3	18
SOX11	1		NM_173467.4	1			UBE2C	18		NM_006428.4	18
SORT1	1		NM_173359.4	1			TRMT112	18		NM_006407.3	18
SNX5	1		NM_173060.3	1			TRAPPC4	18		NM_006330.2	18
SNTB2	1		NM_172128.2	1			TPRKB	18		NM_005916.3	18
SNRPE	1		NM_172037.3	1			TIMM50	18		NM_005872.2	18
SNRPB	1		NM_172003.3	1			THAP5	18		NM_005792.2	18
SNRPA1	1		NM_170783.2	1			SYF2	18		NM_004792.2	18
SNHG8	1		NM_153682.2	1			SELK	18		NM_004786.2	18
SNHG3	1		NM_153645.2	1			RWDD1	18		NM_004374.3	18
SNHG1	1		NM_153477.1	1			RSL24D1	18		NM_003977.2	18
SMURF2	1		NM_153326.2	1			RPL7L1	18		NM_003909.3	18
SMC2	1		NM_153280.2	1			RNF34	18		NM_003752.3	18
SMARCC2	1		NM_153188.2	1			RFC3	18		NM_002815.2	18
SMAD5	1		NM_153048.2	1			RBX1	18		NM_002574.3	18
SLTM	1		NM_153005.1	1			PTP4A2	18		NM_002496.3	18
SLMO2	1		NM_152896.2	1			PSMD11	18		NM_002490.3	18
SLC50A1	1		NM_152838.3	1			PSMC5	18		NM_001863.4	18
SLC39A6	1		NM_152789.2	1			PRC1	18		NM_001146218.1	18
SLC36A1	1		NM_152766.3	1			PPP6R3	18		NM_001098620.2	18
SLC25A33	1		NM_152761.2	1			PPIG	18		NM_001037637.1	18
SLC20A1	1		NM_152724.2	1			PNPO	18		NM_001001563.1	18
SLC1A3	1		NM_152713.3	1			PHACTR2	18		NM_001001436.2	18
SLC16A10	1		NM_152660.2	1			PARD6B	18		NM_000993.4	18
SKP2	1		NM_152641.2	1			NSMCE1	18		NM_000925.3	18
SKA2	1		NM_152434.2	1			NDUFS8	18		NM_000791.3	18
SKA1	1		NM_152409.3	1			NDUFS5	18		XR_108735.2	17
SIKE1	1		NM_152391.3	1			NDUFA6	18		NM_203401.1	17
SHMT2	1		NM_152361.1	1			MTPAP	18		NM_203331.2	17
SH3RF1	1		NM_152298.3	1			MRRF	18		NM_201265.1	17
SH3KBP1	1		NM_152283.4	1			MRPL43	18		NM_198976.1	17
SH3BGRL	1		NM_152265.3	1			MRPL28	18		NM_152829.2	17
SFXN1	1		NM_152227.1	1			MRPL27	18		NM_152233.2	17
SF3B5	1		NM_148923.3	1			MRPL18	18		NM_145266.4	17
SF3B14	1		NM_148894.2	1			MRPL17	18		NM_138363.1	17
SETD5	1		NM_145808.3	1			MPHOSPH6	18		NM_080918.1	17
SERPINB1	1		NM_145739.2	1			METTL5	18		NM_080820.4	17
SEPX1	1		NM_145307.2	1			METTL11A	18		NM_033643.2	17
SEPT7P2	1		NM_145274.3	1			MCFD2	18		NM_033625.2	17
SEPT7	1		NM_145266.4	1			LYPLA1	18		NM_032864.3	17
SEPT2	1		NM_145261.3	1			LOC100652733	18		NM_032574.2	17
SEPP1	1		NM_145177.2-2	1			LOC100289627	18		NM_020186.2	17
SEPHS1	1		NM_145044.2	1			ING3	18		NM_017892.3	17
SENP3-EIF4A1	1		NM_145018.3	1			HNRNPF	18		NM_016589.3	17
SELS	1		NM_144998.2	1			GUK1	18		NM_016491.3	17
SEH1L	1		NM_144988.3	1			GDI2	18		NM_016401.3	17
SEC13	1		NM_144981.1	1			G3BP1	18		NM_016309.2	17
SDR39U1	1		NM_144963.2	1			FLNB-AS1	18		NM_016303.2	17
SDHB	1		NM_144772.2	1			FAM96B	18		NM_014380.1	17
SDCCAG8	1		NM_144720.3	1			FAM204A	18		NM_013242.2	17
SCP2	1		NM_144570.2	1			EIF5	18		NM_012479.3	17
SCO1	1		NM_139321.2	1			EIF3C	18		NM_007006.2	17
SCML2	1		NM_139286.3	1			EBP	18		NM_006930.3	17
SCD	1		NM_139207.2	1			DTYMK	18		NM_006808.2	17
SCAMP3	1		NM_139168.2	1			DHFR	18		NM_006402.2	17
SC5DL	1		NM_139067.2	1			CYB5A	18		NM_006397.2	17
SARNP	1		NM_139048.2	1			CPNE3	18		NM_005669.4	17
SAR1B	1		NM_139015.4	1			COX6C	18		NM_005659.6	17
SAR1A	1		NM_138820.2	1			COX6B1	18		NM_005642.2	17
SACS	1		NM_138809.3	1			CDKN3	18		NM_004344.1	17
SAAL1	1		NM_138798.1	1			CDC26	18		NM_004217.2	17
S100PBP	1		NM_138777.3	1			CANX	18		NM_003850.2	17
S100A13	1		NM_138730.2	1			C7orf44	18		NM_003384.2	17
RWDD2A	1		NM_138565.2	1			C16orf87	18		NM_003254.2	17
RUVBL1	1		NM_138421.2	1			BCAS2	18		NM_003201.1	17
RTN3	1		NM_138408.3	1			AURKAIP1	18		NM_003146.2	17
RTKN2	1		NM_138391.4	1			ARL6IP5	18		NM_003009.2	17
RTF1	1		NM_134447.1	1			AIP	18		NM_002950.3	17
RSU1	1		NM_134324.2	1			YWHAG	17		NM_002915.3	17
RRP1B	1		NM_133370.2	1			YIPF5	17		NM_002886.2	17
RRM2	1		NM_130855.2	1			VRK1	17		NM_002790.3	17
RPSAP9	1		NM_080927.3	1			USMG5	17		NM_001959.3	17
RPS9	1		NM_080918.1	1			TOP2A	17		NM_001777.3	17
RPS2P32	1		NM_080916.1	1			TIMP1	17		NM_001746.3	17
RPS26	1		NM_080911.2	1			TIMMDC1	17		NM_001696.3	17
RPS25	1		NM_080820.4	1			THOC2	17		NM_001190708.1	17
RPS15AP10	1		NM_080656.2	1			TH1L	17		NM_001190706.1	17
RPN2	1		NM_080651.2	1			TFAM	17		NM_001135592.2	17
RPLP0P2	1		NM_080631.3	1			TAF7	17		NM_001134485.1	17
RPL36AL	1		NM_080627.2	1			SUCLA2	17		NM_001081550.1	17
RPL36A	1		NM_080592.3	1			STRN3	17		NM_001067.3	17
RPL11	1		NM_080391.3	1			SSRP1	17		NM_001008493.1	17
RPAIN	1		NM_078626.2	1			SRSF11	17		NM_001004333.4	17
RPA2	1		NM_078483.2	1			SMC4	17		NM_001003796.1	17
RP9P	1		NM_078468.2	1			SLC16A1	17		NM_001002027.1	17
RNPC3	1		NM_058216.1	1			SEPW1	17		NM_000284.3	17
RNMTL1	1		NM_058179.2	1			SELS	17		NM_000026.2	17
RNF4	1		NM_057749.2	1			SEC61B	17		XR_110344.1	16
RNF187	1		NM_053053.3	1			RPN1	17		NR_026545.2	16
RNF181	1		NM_053050.4	1			RNF7	17		NM_199249.1	16
RNF13	1		NM_053035.2	1			RNASEH2A	17		NM_198216.1	16
RND3	1		NM_052940.3	1			REEP5	17		NM_181573.2	16
RNA_SPIKE_4	1		NM_052837.2	1			RBM34	17		NM_181527.3	16
RIOK2	1		NM_033453.2	1			RAP2B	17		NM_178042.2	16
RIOK1	1		NM_033411.3	1			PSME1	17		NM_176806.2	16
RHOG	1		NM_033379.4	1			PRPF40A	17		NM_147188.2	16
RGS10	1		NM_033362.3	1			PRPF38A	17		NM_144600.2	16
RGPD8	1		NM_033360.2	1			POLD2	17		NM_080794.3	16
RGPD5	1		NM_033331.2	1			NUDT21	17		NM_080667.5	16
RGAG1	1		NM_033296.1	1			NUDCD2	17		NM_032112.2	16
RG9MTD1	1		NM_033271.2	1			MTRNR2L9	17		NM_030755.4	16
RFK	1		NM_033213.4	1			MTRNR2L10	17		NM_022163.3	16
RFC4	1		NM_033161.2	1			MRPL37	17		NM_018997.2	16
RELL1	1		NM_033133.4	1			LOC100505829	17		NM_018445.4	16
RDM1	1		NM_033132.3	1			ITGB1	17		NM_017907.2	16
RDH10	1		NM_033117.3	1			IDH3G	17		NM_016505.2	16
RCHY1	1		NM_033082.3	1			HBXIP	17		NM_016355.3	16
RCC2	1		NM_033020.2	1			HAUS1	17		NM_016185.2	16
RBMXL1	1		NM_032991.2	1			GSTM3	17		NM_016027.2	16
RBMX2	1		NM_032989.2	1			EXOSC9	17		NM_014752.2	16
RBMX	1		NM_032961.1	1			DTD1	17		NM_014180.3	16
RBM38	1		NM_032936.3	1			DPY30	17		NM_014171.4	16
RBM3	1		NM_032928.3	1			DIABLO	17		NM_014166.2	16
RBM20	1		NM_032869.3	1			DDX3X	17		NM_014142.2	16
RBM18	1		NM_032864.3	1			CXADR	17		NM_013393.1	16
RBM12	1		NM_032860.3	1			CTTN	17		NM_013338.4	16
RBBP7	1		NM_032839.2	1			CRYZ	17		NM_007178.3	16
RBBP4	1		NM_032830.2	1			COPS2	17		NM_007176.3	16
RAP2B	1		NM_032822.2	1			CLDND1	17		NM_007085.4	16
RANBP2	1		NM_032801.4	1			CETN2	17		NM_007062.1	16
RALGAPB	1		NM_032799.4	1			CEP95	17		NM_006857.2	16
RALGAPA1	1		NM_032783.4	1			C2orf28	17		NM_006802.2	16
RAD9A	1		NM_032637.2	1			C16orf80	17		NM_006571.3	16
RAD54B	1		NM_032635.3	1			C14orf2	17		NM_006503.2	16
RAD51C	1		NM_032581.3	1			AURKB	17		NM_006331.7	16
RAD51AP1	1		NM_032574.2	1			ATXN10	17		NM_006292.3	16
RACGAP1	1		NM_032558.2	1			ATPIF1	17		NM_006234.4	16
RAC1	1		NM_032505.2	1			AIMP1	17		NM_006196.3	16
RABIF	1		NM_032409.2	1			ACN9	17		NM_005999.2	16
RAB9A	1		NM_032377.3	1			ZNF706	16		NM_005731.2	16
RAB7A	1		NM_032360.3	1			ZCCHC17	16		NM_005119.3	16
RAB6A	1		NM_032359.3	1			YIPF6	16		NM_005033.2	16
RAB5B	1		NM_032342.1	1			WHSC1L1	16		NM_004077.2	16
RAB34	1		NM_032336.2	1			UROD	16		NM_003651.4	16
RAB33B	1		NM_032334.2	1			TSNAX	16		NM_003483.4	16
RAB21	1		NM_032333.4	1			TSG101	16		NM_003472.3	16
RAB10	1		NM_032315.2	1			TSFM	16		NM_003404.3	16
PWP2	1		NM_032230.2	1			TMX2	16		NM_003130.2	16
PUS7	1		NM_032168.1	1			TMX1	16		NM_003022.2	16
PUM2	1		NM_032116.3	1			THRAP3	16		NM_003011.3	16
PTS	1		NM_032112.2	1			STRAP	16		NM_002818.2	16
PTRHD1	1		NM_032111.2	1			SPCS2	16		NM_002721.4	16
PTRH2	1		NM_032048.2	1			SH3BGRL	16		NM_002695.3	16
PTPRS	1		NM_032027.2	1			SF3A3	16		NM_002572.3	16
PTPN21	1		NM_032026.3	1			SC5DL	16		NM_002208.4	16
PTPN11	1		NM_031903.2	1			RPS28	16		NM_001862.2	16
PTGFRN	1		NM_031892.2	1			RPL36AL	16		NM_001618.3	16
PTGES3	1		NM_031844.2	1			RGS10	16		NM_001356.3	16
PTBP2	1		NM_031435.3	1			RAP1B	16		NM_001190738.1	16
PSMG4	1		NM_031420.2	1			RAE1	16		NM_001177.4	16
PSMG3	1		NM_031371.3	1			PWP1	16		NM_001136025.3	16
PSMG2	1		NM_031296.1	1			PSME2	16		NM_001130689.1	16
PSME1	1		NM_031287.2	1			PPP2R1A	16		NM_001097615.2	16
PSMD9	1		NM_031263.2	1			POLR2J3	16		NM_001040025.1	16
PSMD8	1		NM_031216.3	1			POLR2J	16		NM_001031.4	16
PSMD14	1		NM_030939.4	1			POLR2E	16		NM_001024228.1	16
PSMD12	1		NM_030923.4	1			PCBP1	16		NM_001012270.1	16
PSMD1	1		NM_030920.3	1			PARP1	16		NM_001009894.2	16
PSMC5	1		NM_030815.2	1			PAFAH1B2	16		NM_001001.3	16
PSMC2	1		NM_030813.3	1			NUDT5	16		NM_000712.3	16
PSMB6	1		NM_030800.2	1			NFU1	16		XR_110342.2	15
PSMB5	1		NM_030752.2	1			MRPL46	16		XR_109833.2	15
PSMB3	1		NM_030666.2	1			MLX	16		NR_027451.1	15
PSMB2	1		NM_025240.2	1			MED4	16		NR_026911.1	15
PSAT1	1		NM_025234.1	1			LOC100289104	16		NR_026581.1	15
PRRC2B	1		NM_025219.2	1			LAMTOR1	16		NM_213611.2	15
PRR13	1		NM_025205.3	1			LACTB2	16		NM_207009.2	15
PRR11	1		NM_025154.5	1			ITGAE	16		NM_182640.2	15
PRPS2	1		NM_025147.3	1			IARS	16		NM_181783.3	15
PRPS1	1		NM_025146.2	1			HSD17B10	16		NM_175852.3	15
PRPF38A	1		NM_025141.3	1			HNRNPD	16		NM_173834.3	15
PRPF3	1		NM_025075.2	1			HMGA2	16		NM_152699.4	15
PROSC	1		NM_025073.2	1			GPX1	16		NM_145269.3	15
PRMT5	1		NM_024838.4	1			GLUL	16		NM_138820.2	15
PRKRIR	1		NM_024834.2	1			FTSJ2	16		NM_138809.3	15
PRKDC	1		NM_024779.4	1			FSTL1	16		NM_138421.2	15
PRDX6	1		NM_024755.2	1			FOPNL	16		NM_033286.3	15
PRDX5	1		NM_024705.1	1			FAM96A	16		NM_032339.3	15
PRDM10	1		NM_024662.2	1			EMG1	16		NM_032025.3	15
PQLC3	1		NM_024639.4	1			EIF2B3	16		NM_025196.2	15
PPP3CA	1		NM_024592.4	1			DCTN6	16		NM_024099.3	15
PPP2R5D	1		NM_024569.4	1			DAZAP2	16		NM_020931.2	15
PPP2CA	1		NM_024511.5	1			CSNK2A1	16		NM_019040.3	15
PPP1R2	1		NM_024332.3	1			CS	16		NM_018683.3	15
PPP1R1C	1		NM_024297.2	1			CRIPT	16		NM_018648.3	15
PPP1CA	1		NM_024120.4	1			CRBN	16		NM_018480.3	15
PPHLN1	1		NM_024104.3	1			COX5B	16		NM_018312.4	15
PPA1	1		NM_024079.4	1			CNOT7	16		NM_018112.1	15
POP5	1		NM_024065.4	1			CINP	16		NM_017778.2	15
POLR3K	1		NM_024026.4	1			CCDC104	16		NM_016627.4	15
POLR3E	1		NM_023935.1	1			CADM1	16		NM_016592.2	15
POLR2L	1		NM_023080.2	1			C15orf23	16		NM_016407.3	15
POLR2I	1		NM_023071.3	1			C14orf1	16		NM_016302.3	15
POLR2H	1		NM_022767.3	1			C12orf29	16		NM_016094.3	15
POLR2G	1		NM_022757.4	1			BRMS1	16		NM_015942.3	15
POLR2D	1		NM_022754.5	1			BLVRA	16		NM_015933.3	15
POLR2B	1		NM_022753.2	1			ASNS	16		NM_015681.3	15
POLR1D	1		NM_022739.3	1			ASCC3	16		NM_014878.4	15
POLE4	1		NM_022731.4	1			ARL16	16		NM_014739.2	15
POLE3	1		NM_022726.3	1			ARL1	16		NM_013341.3	15
POLA2	1		NM_022494.1	1			APEX1	16		NM_012111.2	15
POFUT1	1		NM_022473.1	1			ACTR2	16		NM_006837.2	15
PNPO	1		NM_022351.4	1			VMA21	15		NM_006627.2	15
PNO1	1		NM_022173.2	1			USP9X	15		NM_006496.2	15
PMPCB	1		NM_022156.3	1			UQCRB	15		NM_006324.2	15
PMAIP1	1		NM_022145.3	1			UBA1	15		NM_006310.3	15
PLXNA3	1		NM_022106.2	1			TXLNA	15		NM_005717.2	15
PLSCR1	1		NM_022103.3	1			TPR	15		NM_005192.3	15
PLEKHA1	1		NM_022087.2	1			TMTC3	15		NM_005168.3	15
PLEC	1		NM_022065.4	1			TMEM38B	15		NM_004768.3	15
PLDN	1		NM_022003.3	1			TMEM205	15		NM_004582.2	15
PLCXD1	1		NM_021999.4	1			TMEM147	15		NM_004551.2	15
PKIG	1		NM_021928.3	1			SRPK1	15		NM_004477.2	15
PITPNB	1		NM_021831.5	1			SKAP2	15		NM_004046.4	15
PIPSL	1		NM_021732.2	1			SENP5	15		NM_003930.3	15
PIP4K2C	1		NM_021622.4	1			SAAL1	15		NM_003653.3	15
PINK1	1		NM_021255.2	1			RPL37	15		NM_003292.2	15
PIN4	1		NM_021249.3	1			RPL21P28	15		NM_002813.4	15
PIKFYVE	1		NM_021243.2	1			RNH1	15		NM_002392.3	15
PIH1D1	1		NM_021238.2	1			RNF114	15		NM_002268.4	15
PIGX	1		NM_021226.2	1			RND3	15		NM_002211.3	15
PICALM	1		NM_021210.4	1			RBBP4	15		NM_001839.3	15
PHF23	1		NM_021190.2	1			RAD51AP1	15		NM_001143937.1	15
PHF16	1		NM_021184.3	1			RABGGTB	15		NM_001136555.1	15
PHC2	1		NM_021178.3	1			RAB9A	15		NM_001130475.1	15
PGRMC2	1		NM_021167.3	1			RAB1A	15		NM_001127192.1	15
PGK1	1		NM_021149.2	1			PTS	15		NM_001098204.1	15
PFN1	1		NM_021129.3	1			PSMD9	15		NM_001017980.3	15
PFDN2	1		NM_021128.4	1			PRKRA	15		NM_000997.4	15
PEX6	1		NM_021127.2	1			PON2	15		NM_000317.2	15
PEX2	1		NM_021105.2	1			PAIP1	15		NM_000310.3	15
PEX14	1		NM_021078.2	1			ORMDL1	15		NM_000175.3	15
PELI2	1		NM_021034.2	1			OGT	15		XR_109453.2	14
PEBP1	1		NM_021029.5	1			NPEPPS	15		NR_034166.2	14
PDXK	1		NM_021009.5	1			NOP10	15		NR_026550.2	14
PDXDC1	1		NM_021005.3	1			NDUFS3	15		NR_015442.1	14
PDRG1	1		NM_020992.2	1			NCBP2	15		NM_194271.1	14
PDLIM1	1		NM_020972.2	1			MTERFD1	15		NM_182649.1	14
PDIA6	1		NM_020960.4	1			MRPS9	15		NM_181890.1	14
PDHA1	1		NM_020943.2	1			MRPS33	15		NM_181705.2	14
PDE3B	1		NM_020870.3	1			MRPS12	15		NM_181471.1	14
PDCL3	1		NM_020830.3	1			MIEN1	15		NM_172177.3	14
PDCL	1		NM_020827.1	1			MDM2	15		NM_172128.2	14
PDCD6	1		NM_020810.2	1			LUC7L3	15		NM_153200.1	14
PDCD5	1		NM_020782.1	1			LOC647979	15		NM_145034.4	14
PCYOX1	1		NM_020769.2	1			LOC100507473	15		NM_144578.3	14
PCNP	1		NM_020738.2	1			KPNA4	15		NM_138787.2	14
PCNA	1		NM_020440.2	1			KIAA1586	15		NM_138740.2	14
PCDH10	1		NM_020424.3	1			KIAA0020	15		NM_138565.2	14
PCCB	1		NM_020412.4	1			HIGD2A	15		NM_032412.3	14
PAPSS1	1		NM_020409.2	1			GRPEL1	15		NM_032231.4	14
PAFAH1B2	1		NM_020365.3	1			GNAI3	15		NM_031372.3	14
PAF1	1		NM_020357.1	1			GEMIN7	15		NM_030577.2	14
P4HTM	1		NM_020336.2	1			FRG1	15		NM_025075.2	14
P4HB	1		NM_020314.5	1			FBXO3	15		NM_024096.1	14
P2RX5-TAX1BP3	1		NM_020313.2	1			FAM92A1	15		NM_024051.3	14
OXCT1	1		NM_020300.3	1			FAM45A	15		NM_022731.4	14
OSBPL6	1		NM_020244.2	1			FAIM	15		NM_021183.3	14
ORC4	1		NM_020239.3	1			ERCC1	15		NM_020150.4	14
ODC1	1		NM_020233.4	1			ELP4	15		NM_018492.2	14
OAZ1	1		NM_020232.4	1			EIF2A	15		NM_018464.3	14
OAT	1		NM_020202.4	1			DDX17	15		NM_017736.3	14
NUP62CL	1		NM_020199.2	1			COPS5	15		NM_017518.6	14
NUP50	1		NM_020195.2	1			COMMD2	15		NM_016343.3	14
NUP133	1		NM_020191.2	1			CNN3	15		NM_016292.2	14
NUFIP1	1		NM_020153.3	1			CMBL	15		NM_016108.2	14
NUDT5	1		NM_020150.4	1			CFDP1	15		NM_016059.4	14
NUDT1	1		NM_020143.2	1			CENPM	15		NM_016016.2	14
NUDCD2	1		NM_020141.3	1			CCDC72	15		NM_015954.2	14
NUDCD1	1		NM_020119.3	1			CAPZB	15		NM_015921.2	14
NUCKS1	1		NM_020117.9	1			C20orf43	15		NM_015544.2	14
NR3C1	1		NM_019896.2	1			C1orf151	15		NM_015399.3	14
NR2F2	1		NM_019843.3	1			C11orf48	15		NM_014639.3	14
NPRL2	1		NM_019610.5	1			BPTF	15		NM_014155.4	14
NOP58	1		NM_019107.3	1			B9D1	15		NM_014042.2	14
NOP56	1		NM_019088.2	1			ATRX	15		NM_013236.3	14
NOMO2	1		NM_019082.2	1			ASAH1	15		NM_012458.2	14
NOLC1	1		NM_019080.2	1			ARPC5	15		NM_012225.2	14
NOL11	1		NM_019067.5	1			ARL2	15		NM_007107.3	14
NME4	1		NM_019063.3	1			AKR1A1	15		NM_006828.2	14
NKIRAS2	1		NM_019051.2	1			AHSA1	15		NM_006694.3	14
NIT2	1		NM_019044.4	1			ADK	15		NM_006306.2	14
NID1	1		NM_019042.3	1			ZWINT	14		NM_006294.3	14
NGLY1	1		NM_019026.3	1			ZBTB44	14		NM_005726.5	14
NFYC	1		NM_019013.2	1			YTHDF2	14		NM_005486.2	14
NFU1	1		NM_018997.2	1			UHRF1	14		NM_004814.2	14
NFRKB	1		NM_018946.3	1			UBE2G1	14		NM_004622.2	14
NET1	1		NM_018844.3	1			TTC37	14		NM_004552.2	14
NEO1	1		NM_018841.5	1			TSN	14		NM_004493.2	14
NEIL3	1		NM_018715.2	1			TRAP1	14		NM_003859.1	14
NECAP2	1		NM_018695.2	1			TOM1L1	14		NM_003750.2	14
NECAB1	1		NM_018686.3	1			TMEM138	14		NM_003707.2	14
NDUFB9	1		NM_018593.4	1			TM2D3	14		NM_003342.4	14
NDUFB7	1		NM_018569.4	1			TIMM13	14		NM_003051.3	14
NDUFA10	1		NM_018553.3	1			THUMPD1	14		NM_002814.3	14
NDFIP2	1		NM_018479.3	1			THOC7	14		NM_002804.4	14
NCL	1		NM_018477.2	1			TCEA1	14		NM_002708.3	14
NAV2	1		NM_018473.3	1			TBC1D7	14		NM_002435.1	14
NAT10	1		NM_018465.3	1			SYPL1	14		NM_002080.2	14
NARS	1		NM_018457.3	1			STX8	14		NM_001791.3	14
NANS	1		NM_018445.4	1			SSR3	14		NM_001769.3	14
NAA50	1		NM_018407.4	1			SNRPB2	14		NM_001679.2	14
NAA10	1		NM_018394.2	1			SNRNP40	14		NM_001667.3	14
MYSM1	1		NM_018392.4	1			SMC1A	14		NM_001494.3	14
MUTED-TXNDC5	1		NM_018359.3	1			RUVBL1	14		NM_001199878.1	14
MTRNR2L7	1		NM_018352.2	1			RPL36A	14		NM_001184823.1	14
MTPN	1		NM_018347.2	1			RPAP3	14		NM_001171814.1	14
MTFP1	1		NM_018343.2	1			RAP2C	14		NM_001161766.1	14
MTDH	1		NM_018342.4	1			PSMC3	14		NM_001135821.1	14
MSN	1		NM_018341.1	1			PPIL1	14		NM_001135694.1	14
MSI1	1		NM_018339.5	1			PBK	14		NM_001134423.1	14
MRPS33	1		NM_018304.3	1			NUCKS1	14		NM_001130678.1	14
MRPS31	1		NM_018303.4	1			NUBP2	14		NM_001077701.2	14
MRPS22	1		NM_018297.3	1			NIF3L1	14		NM_001042550.1	14
MRPS18A	1		NM_018285.3	1			MPI	14		NM_001030018.1	14
MRPS16	1		NM_018269.3	1			MLF1	14		NM_001011546.1	14
MRPS12	1		NM_018255.2	1			MKKS	14		NM_001009186.1	14
MRPL9	1		NM_018248.2	1			MAPK1IP1L	14		NM_001008897.1	14
MRPL53	1		NM_018230.2	1			LYRM7	14		NM_001005339.1	14
MRPL50	1		NM_018227.5	1			LOC400590	14		XR_132535.1	13
MRPL48	1		NM_018224.2	1			LCLAT1	14		NR_037928.1	13
MRPL47	1		NM_018214.4	1			JTB	14		NR_037669.1	13
MRPL43	1		NM_018206.4	1			IRF2BP2	14		NR_037623.1	13
MRPL42	1		NM_018204.3	1			HAUS7	14		NR_036624.1	13
MRPL40	1		NM_018182.2	1			GOT2	14		NR_036510.1	13
MRPL39	1		NM_018181.4	1			GGPS1	14		NR_024031.1	13
MRPL32	1		NM_018178.5	1			ENY2	14		NR_003249.2	13
MRPL3	1		NM_018146.2	1			EIF3A	14		NM_199069.1	13
MRPL28	1		NM_018136.4	1			DPM1	14		NM_198830.1	13
MRPL14	1		NM_018135.3	1			DERA	14		NM_198395.1	13
MRP63	1		NM_018129.3	1			DEPDC1	14		NM_183323.2	13
MRFAP1	1		NM_018120.4	1			DCTPP1	14		NM_181466.1	13
MPZL1	1		NM_018119.2	1			CNPY2	14		NM_178812.3	13
MPDZ	1		NM_018097.2	1			CLEC2D	14		NM_173084.2	13
MON2	1		NM_018090.4	1			CISD1	14		NM_152265.3	13
MOCS2	1		NM_018072.5	1			CENPF	14		NM_152132.2	13
MOB4	1		NM_018063.3	1			CD9	14		NM_148923.3	13
MMS22L	1		NM_018062.3	1			CCNC	14		NM_145169.1	13
MMADHC	1		NM_018060.3	1			CAMTA1	14		NM_138270.2	13
MLLT4	1		NM_018054.4	1			C5orf32	14		NM_080656.2	13
MLLT11	1		NM_018048.3	1			C17orf81	14		NM_080476.4	13
MLLT10	1		NM_017916.2	1			C11orf74	14		NM_032630.2	13
MLL2	1		NM_017900.2	1			C11orf51	14		NM_032359.3	13
MITD1	1		NM_017895.7	1			BCAT2	14		NM_032299.3	13
MGST3	1		NM_017861.3	1			BABAM1	14		NM_032177.3	13
MGST1	1		NM_017860.3	1			ATP5H	14		NM_032121.5	13
MGC27345	1		NM_017819.2	1			ATP1B3	14		NM_024053.3	13
MESDC2	1		NM_017816.2	1			ANAPC13	14		NM_022063.2	13
MED8	1		NM_017802.3	1			AIG1	14		NM_021825.3	13
MED7	1		NM_017801.2	1			YEATS4	13		NM_021252.3	13
MED31	1		NM_017778.2	1			VKORC1	13		NM_021203.3	13
MED30	1		NM_017727.4	1			VAPA	13		NM_021103.3	13
MED28	1		NM_017714.2	1			UMPS	13		NM_021029.5	13
MED21	1		NM_017681.2	1			UCHL3	13		NM_018946.3	13
MED20	1		NM_017665.1	1			UBE2I	13		NM_018477.2	13
MDM4	1		NM_017619.3	1			UBE2E3	13		NM_018455.4	13
MCTS1	1		NM_017595.5	1			TRIM59	13		NM_018048.3	13
MCMBP	1		NM_017546.4	1			TPM4	13		NM_017952.5	13
MCM4	1		NM_017526.4	1			TMSB10	13		NM_017832.3	13
MCAT	1		NM_017514.3	1			TMEM97	13		NM_017446.3	13
MAT2B	1		NM_017491.3	1			TMEM216	13		NM_016500.3	13
MARCKS	1		NM_017446.3	1			TMEM14A	13		NM_016195.2	13
MAP9	1		NM_017421.3	1			TBCB	13		NM_016142.2	13
MAP7	1		NM_016946.4	1			TAOK1	13		NM_016073.2	13
MAP2K4	1		NM_016642.2	1			SYNCRIP	13		NM_016004.2	13
MAN1B1	1		NM_016623.3	1			SRSF2	13		NM_015994.3	13
MAGOHB	1		NM_016617.2	1			SRPRB	13		NM_015484.4	13
MAD2L2	1		NM_016570.2	1			SNX5	13		NM_015380.4	13
MAD2L1BP	1		NM_016498.4	1			SNHG13	13		NM_015154.1	13
M6PR	1		NM_016494.3	1			SLC25A4	13		NM_014899.3	13
LZTR1	1		NM_016474.4	1			SLC25A11	13		NM_014886.3	13
LYRM1	1		NM_016464.4	1			SKP2	13		NM_014764.3	13
LYAR	1		NM_016454.2	1			SHISA2	13		NM_014573.2	13
LUC7L	1		NM_016406.3	1			SFT2D1	13		NM_014051.3	13
LTV1	1		NM_016399.2	1			SEPT2	13		NM_014050.3	13
LTA4H	1		NM_016371.2	1			SAMM50	13		NM_012399.3	13
LSS	1		NM_016355.3	1			RHOBTB3	13		NM_006530.2	13
LSM7	1		NM_016332.2	1			RFXANK	13		NM_006356.2	13
LSM14A	1		NM_016310.3	1			RECQL	13		NM_006002.3	13
LSM1	1		NM_016305.2	1			RCHY1	13		NM_005909.3	13
LRRC9	1		NM_016302.3	1			RARS	13		NM_005868.4	13
LRRC42	1		NM_016297.3	1			RAB8A	13		NM_005742.2	13
LRRC1	1		NM_016283.4	1			RAB18	13		NM_005736.3	13
LRP6	1		NM_016222.2	1			PTCD3	13		NM_005722.3	13
LRIG1	1		NM_016219.3	1			PPID	13		NM_005496.3	13
LOC645166	1		NM_016209.3	1			PITPNB	13		NM_005370.4	13
LOC644936	1		NM_016199.2	1			PIGU	13		NM_005190.3	13
LOC401588	1		NM_016185.2	1			PHAX	13		NM_005038.2	13
LOC401242	1		NM_016173.3	1			PDIA6	13		NM_005016.5	13
LOC400590	1		NM_016138.4	1			PDGFA	13		NM_004853.2	13
LOC400043	1		NM_016131.4	1			PCBD1	13		NM_004446.2	13
LOC388796	1		NM_016107.3	1			P4HB	13		NM_004331.2	13
LOC283335	1		NM_016103.3	1			P2RX5-TAX1BP3	13		NM_004311.3	13
LOC100652914	1		NM_016100.4	1			ORC5	13		NM_004111.5	13
LOC100652748	1		NM_016098.2	1			NSA2	13		NM_004074.2	13
LOC100509213	1		NM_016097.3	1			NOL8	13		NM_003334.3	13
LOC100507473	1		NM_016077.3	1			NKIRAS2	13		NM_003290.2	13
LOC100507448	1		NM_016068.2	1			NARF	13		NM_002887.3	13
LOC100506847	1		NM_016065.3	1			NANS	13		NM_002139.3	13
LOC100506844	1		NM_016060.2	1			MTDH	13		NM_001901.2	13
LOC100506710	1		NM_016058.2	1			MRPS11	13		NM_001695.4	13
LOC100505905	1		NM_016057.1	1			MRPL55	13		NM_001515.3	13
LOC100505829	1		NM_016055.5	1			MRPL11	13		NM_001358.2	13
LOC100505738	1		NM_016047.3	1			MOB4	13		NM_001338.4	13
LOC100505716	1		NM_016045.2	1			MESDC2	13		NM_001281.2	13
LOC100505695	1		NM_016041.3	1			MED8	13		NM_001254.3	13
LOC100505554	1		NM_016033.2	1			MAP1B	13		NM_001203245.2	13
LOC100499405	1		NM_016024.2	1			MAGT1	13		NM_001151.3	13
LOC100306951	1		NM_015984.3	1			MAGOHB	13		NM_001143985.1	13
LOC100287803	1		NM_015972.3	1			LRRC8A	13		NM_001142416.1	13
LOC100130932	1		NM_015966.2	1			LOC100652998	13		NM_001100165.1	13
LMAN1	1		NM_015934.3	1			LAMTOR3	13		NM_001037663.1	13
LINS	1		NM_015921.2	1			KIF20B	13		NM_001033583.2	13
LGALS1	1		NM_015918.3	1			JKAMP	13		NM_001009923.1	13
LEPROT	1		NM_015904.3	1			ITPA	13		NM_001008708.2	13
LDOC1	1		NM_015871.4	1			IFT52	13		NM_001007538.1	13
LDLR	1		NM_015702.2	1			HSD17B12	13		NM_001005782.1	13
LCMT2	1		NM_015695.2	1			HNRNPR	13		NM_000918.3	13
LARS	1		NM_015676.1	1			HDGFRP3	13		NM_000281.2	13
LAPTM4B	1		NM_015635.2	1			H2AFV	13		NM_000178.2	13
KTN1	1		NM_015609.3	1			GTF2H2	13		NM_000100.2	13
KRTCAP2	1		NM_015607.3	1			GSS	13		NR_026757.1	12
KRT8	1		NM_015575.3	1			G3BP2	13		NR_024350.1	12
KRAS	1		NM_015566.1	1			FLAD1	13		NR_024163.1	12
KPNB1	1		NM_015544.2	1			FEN1	13		NM_201398.2	12
KPNA6	1		NM_015541.2	1			FAM206A	13		NM_199414.1	12
KPNA4	1		NM_015493.6	1			ETFB	13		NM_181514.1	12
KLHDC5	1		NM_015462.3	1			EPRS	13		NM_174871.2	12
KLHDC10	1		NM_015453.2	1			EIF3B	13		NM_170784.1	12
KIF5B	1		NM_015447.3	1			EFTUD2	13		NM_153326.2	12
KIF2C	1		NM_015439.2	1			DHX15	13		NM_145859.1	12
KIF1B	1		NM_015436.3	1			DCUN1D5	13		NM_080430.2	12
KIDINS220	1		NM_015423.2	1			CXorf26	13		NM_052855.3	12
KIAA1430	1		NM_015387.4	1			CTSC	13		NM_033114.3	12
KIAA1147	1		NM_015352.1	1			CTGF	13		NM_032637.2	12
KIAA0889	1		NM_015317.1	1			CSTB	13		NM_032635.3	12
KIAA0247	1		NM_015292.2	1			COX8A	13		NM_032435.2	12
KIAA0090	1		NM_015283.1	1			COX7A2	13		NM_031299.4	12
KBTBD8	1		NM_015177.1	1			COPB1	13		NM_030799.7	12
KATNAL1	1		NM_015168.1	1			CHAC2	13		NM_025114.3	12
KAT2A	1		NM_015154.1	1			CGGBP1	13		NM_024665.4	12
KARS	1		NM_015138.4	1			CDKN2AIPNL	13		NM_024407.4	12
KANK2	1		NM_015087.4	1			CDC6	13		NM_024065.4	12
JAM3	1		NM_015056.2	1			CCNDBP1	13		NM_023937.3	12
JAKMIP1	1		NM_015047.1	1			CCDC90B	13		NM_022497.3	12
ITPRIPL2	1		NM_015040.3	1			BNIP3L	13		NM_021928.3	12
ITPA	1		NM_015036.2	1			BET1	13		NM_020191.2	12
ITM2B	1		NM_015027.2	1			BBX	13		NM_020188.3	12
IQGAP1	1		NM_015026.2	1			ATP6V1D	13		NM_018454.6	12
IP6K2	1		NM_015004.3	1			ATP6V1C1	13		NM_018452.4	12
INSR	1		NM_015000.3	1			ARL3	13		NM_018447.2	12
INPP1	1		NM_014999.2	1			ALG13	13		NM_018243.2	12
IMP3	1		NM_014997.3	1			ACTR1A	13		NM_017867.2	12
IMMP1L	1		NM_014953.3	1			ACTR10	13		NM_016565.2	12
IGF2BP2	1		NM_014952.3	1			ACLY	13		NM_016486.3	12
IFT46	1		NM_014942.4	1			ZCRB1	12		NM_016287.3	12
IFNGR2	1		NM_014929.3	1			WTAP	12		NM_016029.2	12
IFNAR1	1		NM_014829.2	1			WAC	12		NM_015523.3	12
IFITM3	1		NM_014805.3	1			VAMP3	12		NM_015231.1	12
IFITM2	1		NM_014793.4	1			USP14	12		NM_014918.4	12
IFITM1	1		NM_014783.3	1			UROS	12		NM_014673.3	12
IER3IP1	1		NM_014735.3	1			UQCRFS1	12		NM_014245.4	12
IDH3A	1		NM_014734.3	1			UBA3	12		NM_014206.3	12
ID2	1		NM_014725.4	1			TYMS	12		NM_014034.2	12
ID1	1		NM_014670.3	1			TTC35	12		NM_007043.6	12
IARS2	1		NM_014628.2	1			TMEM69	12		NM_006628.4	12
HSPE1-PHOCN	1		NM_014563.5	1			TMEM11	12		NM_006600.2	12
HSPE1	1		NM_014547.4	1			TMEM111	12		NM_006520.2	12
HSPBP1	1		NM_014517.4	1			TBL1XR1	12		NM_006265.2	12
HSPA9	1		NM_014487.4	1			SYAP1	12		NM_006003.2	12
HSP90B1	1		NM_014462.1	1			SPCS3	12		NM_005620.1	12
HSF2	1		NM_014366.4	1			SOX11	12		NM_005594.4	12
HSDL2	1		NM_014363.4	1			SEPT11	12		NM_005570.3	12
HSD17B7	1		NM_014335.2	1			SELM	12		NM_005507.2	12
HRSP12	1		NM_014313.3	1			SCFD1	12		NM_005274.2	12
HPS5	1		NM_014255.5	1			SAE1	12		NM_004781.3	12
HNRNPUL2	1		NM_014223.4	1			S100A11	12		NM_004741.3	12
HNRNPU	1		NM_014188.2	1			RPS9	12		NM_004487.3	12
HNRNPL	1		NM_014187.3	1			REXO2	12		NM_004404.3	12
HNRNPK	1		NM_014183.2	1			RCN2	12		NM_004136.2	12
HNRNPD	1		NM_014176.3	1			RAD23B	12		NM_003921.4	12
HNRNPA0	1		NM_014169.3	1			RAD21	12		NM_003108.3	12
HN1L	1		NM_014142.2	1			PTPMT1	12		NM_002902.2	12
HN1	1		NM_014109.3	1			PPP3CA	12		NM_002896.3	12
HMGN1	1		NM_014060.2	1			POLE3	12		NM_002874.3	12
HMGB2	1		NM_014051.3	1			PIGY	12		NM_002628.4	12
HMBS	1		NM_014050.3	1			PDCL3	12		NM_002539.1	12
HLTF	1		NM_014047.2	1			PCMTD2	12		NM_002491.2	12
HIGD2A	1		NM_014044.5	1			ODC1	12		NM_002265.4	12
HIATL1	1		NM_014017.3	1			OCLN	12		NM_002079.2	12
HEXIM1	1		NM_013442.1	1			OCIAD1	12		NM_001903.2	12
HERC2P2	1		NM_013393.1	1			NUP160	12		NM_001873.2	12
HEMK1	1		NM_013375.3	1			NUDC	12		NM_001685.4	12
HELLS	1		NM_013354.5	1			NOLC1	12		NM_001207069.1	12
HEATR2	1		NM_013318.3	1			NIP7	12		NM_001199345.1	12
HEATR1	1		NM_013302.3	1			NDUFS7	12		NM_001173456.1	12
HCCS	1		NM_013293.3	1			NDUFB4	12		NM_001173454.1	12
HBS1L	1		NM_013282.3	1			NDUFB3	12		NM_001165258.1	12
HAX1	1		NM_013277.3	1			NASP	12		NM_001159699.1	12
HAUS3	1		NM_013234.2	1			NARS2	12		NM_001139499.1	12
HAUS2	1		NM_013232.3	1			MTX1	12		NM_001127716.1	12
H3F3A	1		NM_012473.3	1			MRPS25	12		NM_001123378.1	12
GTF3C6	1		NM_012459.2	1			MRPS22	12		NM_001071.2	12
GTF3C5	1		NM_012458.2	1			MRPS14	12		NM_001039848.1	12
GTF2H2	1		NM_012456.2	1			MRPL34	12		NM_001024956.2	12
GTF2F2	1		NM_012446.2	1			MCM10	12		NM_001015891.1	12
GTF2E2	1		NM_012415.3	1			MAD2L2	12		NM_001013.3	12
GSPT1	1		NM_012399.3	1			LOC729082	12		NM_000849.4	12
GPX1	1		NM_012394.3	1			LOC100506365	12		NM_000801.4	12
GPR180	1		NM_012388.2	1			LMAN1	12		NM_000671.3	12
GPR107	1		NM_012382.2	1			KRR1	12		NM_000375.2	12
GOLPH3L	1		NM_012345.2	1			KPNB1	12		NM_000305.2	12
GNL3L	1		NM_012319.3	1			KIAA1804	12		XR_132778.1	11
GNG5	1		NM_012317.2	1			IREB2	12		XR_110361.1	11
GNG12	1		NM_012316.4	1			IDS	12		XR_108864.1	11
GNAZ	1		NM_012267.4	1			HPS1	12		NR_038131.1	11
GMPPA	1		NM_012255.3	1			HP1BP3	12		NR_038108.1	11
GLRX3	1		NM_012247.4	1			HNRNPAB	12		NR_036543.1	11
GLI3	1		NM_012179.3	1			GOT1	12		NR_028131.1	11
GINS4	1		NM_012112.4	1			GOLGB1	12		NR_027479.1	11
GIGYF2	1		NM_012111.2	1			GNL3	12		NR_027167.1	11
GFPT2	1		NM_012110.3	1			GNG5	12		NR_024235.1	11
GFPT1	1		NM_012094.4	1			GJA9-MYCBP	12		NR_024020.1	11
GDI2	1		NM_012087.3	1			GCC2	12		NR_002944.2	11
GDI1	1		NM_007282.4	1			DYNLT3	12		NR_002775.2	11
GCFC1	1		NM_007278.1	1			DKC1	12		NM_203505.2	11
GATAD1	1		NM_007277.4	1			DHRS7	12		NM_203339.2	11
GAS7	1		NM_007274.3	1			DFFA	12		NM_201542.3	11
GART	1		NM_007208.3	1			DCTN5	12		NM_201437.1	11
GAPVD1	1		NM_007198.3	1			DAP3	12		NM_199337.2	11
GALNT11	1		NM_007194.3	1			CTNNA1	12		NM_199203.2	11
GALK1	1		NM_007178.3	1			CREM	12		NM_199070.1	11
GABARAP	1		NM_007175.6	1			CPE	12		NM_198066.3	11
FYN	1		NM_007166.3	1			CHSY1	12		NM_183356.3	11
FXYD6	1		NM_007149.2	1			CHCHD8	12		NM_183004.3	11
FTSJ2	1		NM_007131.3	1			CFL1	12		NM_182926.2	11
FTH1	1		NM_007126.3	1			CEP290	12		NM_182751.2	11
FREM2	1		NM_007111.4	1			CDCA3	12		NM_182641.3	11
FOXO1	1		NM_007109.2	1			CAV1	12		NM_181836.5	11
FLJ39653	1		NM_007107.3	1			C6orf35	12		NM_181673.2	11
FLJ39582	1		NM_007066.3	1			C4orf27	12		NM_148893.1	11
FKBP4	1		NM_007051.2	1			C3orf58	12		NM_145261.3	11
FIS1	1		NM_007039.3	1			C1D	12		NM_144570.2	11
FHL1	1		NM_006974.2	1			C16orf61	12		NM_080649.1	11
FDX1	1		NM_006958.2	1			C11orf10	12		NM_080391.3	11
FDPS	1		NM_006908.4	1			BCL10	12		NM_054016.2	11
FBXO7	1		NM_006904.6	1			ATP5E	12		NM_032928.3	11
FASTKD2	1		NM_006893.2	1			ASF1A	12		NM_032881.1	11
FANCL	1		NM_006888.4	1			ARSA	12		NM_032830.2	11
FAM96A	1		NM_006845.3	1			ARPP19	12		NM_032826.4	11
FAM91A1	1		NM_006833.4	1			ANKRD40	12		NM_032228.5	11
FAM82B	1		NM_006826.2	1			ADIPOR1	12		NM_032193.3	11
FAM76A	1		NM_006818.3	1			ADH5	12		NM_032014.2	11
FAM64A	1		NM_006805.3	1			ZMPSTE24	11		NM_031902.3	11
FAM60A	1		NM_006803.3	1			ZIC2	11		NM_031420.2	11
FAM49B	1		NM_006791.2	1			ZDHHC4	11		NM_030782.3	11
FAM172A	1		NM_006773.3	1			ZC3HAV1	11		NM_024604.2	11
FAM169A	1		NM_006767.3	1			WDYHV1	11		NM_024040.2	11
FAM168B	1		NM_006755.1	1			UPK3BL	11		NM_022496.3	11
FAM136A	1		NM_006750.3	1			UNK	11		NM_022488.3	11
FAM133B	1		NM_006743.4	1			UBXN1	11		NM_021974.3	11
FAM126A	1		NM_006701.2	1			TTC33	11		NM_020123.3	11
FAM104B	1		NM_006693.2	1			TRAPPC2L	11		NM_018448.3	11
FAIM	1		NM_006662.2	1			TRAM1	11		NM_018373.2	11
FAF1	1		NM_006642.3	1			TRA2A	11		NM_018352.2	11
FABP5	1		NM_006620.3	1			TPX2	11		NM_018246.2	11
F11R	1		NM_006601.5	1			TPMT	11		NM_018024.1	11
EXOSC7	1		NM_006586.3	1			TMEM189-UBE2V1	11		NM_017841.2	11
EXOC3	1		NM_006548.4	1			TMEM179B	11		NM_017702.3	11
EXOC2	1		NM_006545.4	1			TMEM141	11		NM_017515.4	11
ETFA	1		NM_006541.4	1			TMED7	11		NM_016640.3	11
ESYT1	1		NM_006479.4	1			TMED3	11		NM_016623.3	11
ERLIN2	1		NM_006460.2	1			TM9SF3	11		NM_016470.7	11
ERH	1		NM_006444.2	1			TFDP2	11		NM_016311.4	11
ERGIC3	1		NM_006435.2	1			TECR	11		NM_016209.3	11
ERGIC2	1		NM_006429.3	1			TAX1BP1	11		NM_016144.2	11
ERBB2IP	1		NM_006428.4	1			TAF11	11		NM_016101.4	11
EPM2AIP1	1		NM_006409.3	1			SYNJ2BP-COX16	11		NM_016098.2	11
ENY2	1		NM_006407.3	1			SYNJ2BP	11		NM_016096.3	11
ENOSF1	1		NM_006386.4	1			SVIP	11		NM_016085.4	11
ENDOD1	1		NM_006384.3	1			STAU1	11		NM_016078.4	11
EN2	1		NM_006357.2	1			SSR1	11		NM_016034.3	11
EMP2	1		NM_006356.2	1			SRRM1	11		NM_015853.3	11
EML4	1		NM_006341.3	1			SPEN	11		NM_015449.2	11
EMILIN2	1		NM_006321.2	1			SNW1	11		NM_015315.3	11
ELP2	1		NM_006320.4	1			SNUPN	11		NM_015001.2	11
ELOVL4	1		NM_006303.3	1			SLTM	11		NM_014574.3	11
ELOF1	1		NM_006292.3	1			SLC38A1	11		NM_014294.5	11
ELK4	1		NM_006267.4	1			SLC35F2	11		NM_014255.5	11
EIF6	1		NM_006263.2	1			SLC35B4	11		NM_014165.3	11
EIF5B	1		NM_006241.4	1			SFPQ	11		NM_014047.2	11
EIF5	1		NM_006233.4	1			SEC22A	11		NM_013293.3	11
EIF4ENIF1	1		NM_006232.2	1			SEC13	11		NM_012430.4	11
EIF4EBP1	1		NM_006230.2	1			SDHAF2	11		NM_012413.3	11
EIF4E3	1		NM_006223.3	1			SCAMP3	11		NM_012382.2	11
EIF4B	1		NM_006165.3	1			RPLP0P2	11		NM_012245.2	11
EIF3K	1		NM_006118.3	1			RPA3	11		NM_012112.4	11
EIF3H	1		NM_006117.2	1			RNASEH2C	11		NM_007364.2	11
EIF3G	1		NM_006112.3	1			RFC5	11		NM_007362.3	11
EIF3E	1		NM_006109.3	1			RER1	11		NM_007342.2	11
EIF3D	1		NM_006090.3	1			RANGRF	11		NM_007236.4	11
EIF3C	1		NM_006089.2	1			RAD1	11		NM_007129.3	11
EIF3B	1		NM_006016.4	1			QPCT	11		NM_007033.4	11
EIF2D	1		NM_006005.3	1			PTPN11	11		NM_006773.3	11
EIF2B3	1		NM_005979.2	1			PSAT1	11		NM_006739.3	11
EIF1B	1		NM_005903.5	1			PPP2CA	11		NM_006644.2	11
EID2B	1		NM_005875.2	1			POP5	11		NM_006479.4	11
EID1	1		NM_005863.3	1			POLR2F	11		NM_006357.2	11
EI24	1		NM_005839.3	1			PIGF	11		NM_006263.2	11
EGR1	1		NM_005836.2	1			PEF1	11		NM_006111.2	11
EEF2K	1		NM_005830.3	1			PDS5A	11		NM_005857.3	11
ECHDC1	1		NM_005808.2	1			PDE6D	11		NM_005839.3	11
EBF3	1		NM_005805.4	1			PABPC4	11		NM_005746.2	11
DYNLRB1	1		NM_005776.2	1			NUPL2	11		NM_005648.3	11
DYNC2H1	1		NM_005765.2	1			NUP62CL	11		NM_005643.2	11
DUS1L	1		NM_005742.2	1			NUP50	11		NM_005342.2	11
DTX4	1		NM_005722.3	1			NRD1	11		NM_005066.2	11
DTD1	1		NM_005718.4	1			NDUFB7	11		NM_004749.2	11
DSTN	1		NM_005694.1	1			NDUFAF4	11		NM_004251.4	11
DRAM2	1		NM_005653.4	1			NAMPT	11		NM_004247.3	11
DR1	1		NM_005610.2	1			MYBL2	11		NM_004146.5	11
DPY30	1		NM_005570.3	1			MRPS5	11		NM_004128.2	11
DPY19L2P2	1		NM_005548.2	1			MRPS30	11		NM_003690.4	11
DPY19L1	1		NM_005534.3	1			MRPS24	11		NM_003677.3	11
DPM2	1		NM_005530.2	1			MRPS2	11		NM_003144.3	11
DPM1	1		NM_005494.2	1			MRPL9	11		NM_002949.3	11
DNMT1	1		NM_005486.2	1			MRPL12	11		NM_002947.3	11
DNAJC5	1		NM_005480.3	1			MCM5	11		NM_002858.3	11
DNAJC25-GNG10	1		NM_005443.4	1			MAP7D3	11		NM_002834.3	11
DNAJC19	1		NM_005415.4	1			MAGED2	11		NM_002816.3	11
DNAJB6	1		NM_005410.2	1			LYRM4	11		NM_002715.2	11
DLX2	1		NM_005391.4	1			LSM10	11		NM_002601.2	11
DLG1	1		NM_005388.4	1			LRRC58	11		NM_002466.2	11
DKC1	1		NM_005381.2	1			LOC100653008	11		NM_002161.4	11
DIS3	1		NM_005333.4	1			LOC100506732	11		NM_002097.2	11
DIRC2	1		NM_005274.2	1			LARP1	11		NM_002065.5	11
DIAPH1	1		NM_005219.4	1			LAMP2	11		NM_001960.4	11
DHX9	1		NM_005184.2	1			ITGB1BP1	11		NM_001889.3	11
DHX15	1		NM_005168.3	1			HSPH1	11		NM_001363.3	11
DHRSX	1		NM_005119.3	1			HNRNPA1P10	11		NM_001253.2	11
DHRS12	1		NM_005110.2	1			HN1L	11		NM_001242374.1	11
DFNA5	1		NM_005080.3	1			HMGB3	11		NM_001199877.1	11
DFFA	1		NM_005063.4	1			GTF3A	11		NM_001199341.1	11
DERL2	1		NM_005054.2	1			GTF2F2	11		NM_001199163.1	11
DENR	1		NM_005049.2	1			GNPNAT1	11		NM_001156.3	11
DEK	1		NM_005022.2	1			GEMIN2	11		NM_001143841.1	11
DECR1	1		NM_005009.2	1			FASTKD2	11		NM_001137554.1	11
DDX56	1		NM_005005.2	1			FAR1	11		NM_001114403.2	11
DDX47	1		NM_004986.2	1			FANCI	11		NM_001100399.1	11
DDX46	1		NM_004965.6	1			FAM60A	11		NM_001099678.1	11
DDX41	1		NM_004906.3	1			FAM49B	11		NM_001087.3	11
DDX27	1		NM_004905.2	1			FAM208A	11		NM_001080425.2	11
DDX18	1		NM_004805.3	1			FAM18B1	11		NM_001039591.2	11
DDX17	1		NM_004775.3	1			FAM127B	11		NM_001018159.1	11
DDRGK1	1		NM_004741.3	1			EXOSC7	11		NM_001009925.1	11
DDB2	1		NM_004708.3	1			ECHDC1	11		NM_001007074.1	11
DDB1	1		NM_004705.2	1			EBNA1BP2	11		NM_000581.2	11
DCK	1		NM_004701.3	1			DUT	11		NM_000487.5	11
DCBLD2	1		NM_004698.2	1			DNAJC7	11		NM_000367.2	11
DAXX	1		NM_004654.3	1			DNAJC2	11		NR_033255.1	10
DAPK3	1		NM_004637.5	1			DHX33	11		NR_028450.1	10
CYP51A1	1		NM_004622.2	1			DENR	11		NR_024611.1	10
CYB5D2	1		NM_004589.2	1			DDX18	11		NR_024170.1	10
CYB5A	1		NM_004584.2	1			DDT	11		NM_207118.2	10
CXorf69	1		NM_004565.2	1			CUEDC2	11		NM_203414.1	10
CXorf58	1		NM_004544.3	1			COX16	11		NM_201453.2	10
CXCR4	1		NM_004539.3	1			COMT	11		NM_199250.1	10
CWF19L2	1		NM_004537.4	1			COMMD5	11		NM_198897.1	10
CWC22	1		NM_004528.3	1			COMMD10	11		NM_198267.1	10
CUTA	1		NM_004521.2	1			CLU	11		NM_194247.2	10
CUL5	1		NM_004506.3	1			CLPTM1L	11		NM_182972.2	10
CTTN	1		NM_004450.2	1			CKAP2	11		NM_182639.2	10
CTSA	1		NM_004405.3	1			CIRH1A	11		NM_182515.3	10
CTNNAL1	1		NM_004403.2	1			CHP	11		NM_181515.1	10
CTDSPL	1		NM_004385.4	1			CHMP2A	11		NM_178547.2	10
CTBP1	1		NM_004364.3	1			CHCHD4	11		NM_153645.2	10
CSTF3	1		NM_004346.3	1			CDC5L	11		NM_152756.3	10
CSRP2	1		NM_004343.3	1			CD320	11		NM_145897.2	10
CS	1		NM_004331.2	1			CCDC25	11		NM_145860.1	10
CRYZ	1		NM_004284.3	1			CBFB	11		NM_138443.3	10
CRIP3	1		NM_004279.2	1			CAP1	11		NM_133259.3	10
CREBZF	1		NM_004275.3	1			CAND1	11		NM_058179.2	10
CRBN	1		NM_004270.4	1			C4orf43	11		NM_054012.3	10
CPSF4	1		NM_004264.3	1			C20orf111	11		NM_033657.2	10
CPE	1		NM_004251.4	1			C19orf53	11		NM_033257.3	10
COX8A	1		NM_004192.3-2	1			BRP44L	11		NM_032901.2	10
COX17	1		NM_004172.4	1			BEX4	11		NM_032682.4	10
COTL1	1		NM_004152.2	1			BCAP29	11		NM_032632.3	10
COQ7	1		NM_004146.5	1			ATG3	11		NM_032340.2	10
COQ3	1		NM_004134.6	1			ATG13	11		NM_032233.2	10
COQ10B	1		NM_004128.2	1			ASS1	11		NM_032148.3	10
COPZ1	1		NM_004125.3	1			AMD1	11		NM_032016.2	10
COPS6	1		NM_004109.3	1			AGTRAP	11		NM_031296.1	10
COPB2	1		NM_004095.3	1			ACTR6	11		NM_025142.1	10
COMMD6	1		NM_004087.2	1			ACAA2	11		NM_024775.9	10
CNPY3	1		NM_004077.2	1			ABCD3	11		NM_024713.2	10
CNP	1		NM_004074.2	1			AAMP	11		NM_024707.2	10
CNOT7	1		NM_004065.2	1			ZNF714	10		NM_024683.3	10
CNN3	1		NM_004046.4	1			ZNF644	10		NM_022839.3	10
CNIH	1		NM_004044.6	1			ZFP36L2	10		NM_022756.4	10
CMTM6	1		NM_003980.4	1			ZBTB8OS	10		NM_022754.5	10
CMBL	1		NM_003905.3	1			YME1L1	10		NM_022337.2	10
CMAS	1		NM_003900.4	1			XRCC4	10		NM_021109.3	10
CLPB	1		NM_003870.3	1			XPO6	10		NM_021019.4	10
CLEC2D	1		NM_003863.3	1			WDR41	10		NM_020235.5	10
CLDND1	1		NM_003859.1	1			WBSCR22	10		NM_020119.3	10
CKAP2	1		NM_003829.3	1			WARS	10		NM_019048.2	10
CISD2	1		NM_003798.2	1			VPS35	10		NM_018479.3	10
CIRH1A	1		NM_003776.2	1			USP47	10		NM_018304.3	10
CIDECP	1		NM_003756.2	1			USP15	10		NM_018268.2	10
CIB1	1		NM_003755.3	1			UQCRQ	10		NM_018227.5	10
CIAPIN1	1		NM_003753.3	1			UQCR11	10		NM_018221.3	10
CHTOP	1		NM_003752.3	1			UPF3B	10		NM_018206.4	10
CHPT1	1		NM_003751.3	1			UBE2B	10		NM_018115.2	10
CHMP4A	1		NM_003715.2	1			UBA6	10		NM_017944.3	10
CHMP2A	1		NM_003707.2	1			UBA2	10		NM_017822.3	10
CHMP1B	1		NM_003681.4	1			TWISTNB	10		NM_017819.2	10
CHIC2	1		NM_003680.3	1			TTF1	10		NM_017761.3	10
CHEK2	1		NM_003677.3	1			TRAPPC2	10		NM_017681.2	10
CHD1L	1		NM_003663.3	1			TPM1	10		NM_017443.4	10
CHCHD1	1		NM_003641.3	1			TMSB4X	10		NM_017421.3	10
CGGBP1	1		NM_003595.3	1			TMEM219	10		NM_016649.3	10
CERS2	1		NM_003491.2	1			TMED5	10		NM_016359.3	10
CEPT1	1		NM_003482.3	1			TIPRL	10		NM_016226.3	10
CENPW	1		NM_003478.3	1			THYN1	10		NM_016077.3	10
CENPV	1		NM_003472.3	1			TBPL1	10		NM_016062.2	10
CENPP	1		NM_003467.2	1			STK4	10		NM_015646.4	10
CENPK	1		NM_003437.3	1			STARD3NL	10		NM_015436.3	10
CELF2	1		NM_003418.4	1			SSNA1	10		NM_015171.2	10
CEBPA	1		NM_003380.3	1			SNX3	10		NM_015046.5	10
CDR1	1		NM_003350.2	1			SNAPIN	10		NM_014402.4	10
CDKN2C	1		NM_003342.4	1			SMARCA5	10		NM_014335.2	10
CDKN2AIPNL	1		NM_003321.4	1			SLC41A2	10		NM_014333.3	10
CDK7	1		NM_003314.1	1			SLC12A2	10		NM_014060.2	10
CDK4	1		NM_003299.1	1			SIVA1	10		NM_013995.2	10
CDC42SE1	1		NM_003290.2	1			SHMT2	10		NM_013354.5	10
CDC42	1		NM_003252.3	1			SFXN1	10		NM_012437.4	10
CDC26	1		NM_003198.2	1			SFR1	10		NM_012420.2	10
CDC14B	1		NM_003192.2	1			SETX	10		NM_012137.3	10
CD63	1		NM_003146.2	1			SETD3	10		NM_007344.3	10
CD59	1		NM_003143.1	1			SEC63	10		NM_007276.4	10
CD276	1		NM_003142.3	1			SDAD1	10		NM_007214.4	10
CD164	1		NM_003132.2	1			RPS10-NUDT3	10		NM_006887.4	10
CCNY	1		NM_003124.4	1			RPE	10		NM_006830.3	10
CCNE2	1		NM_003113.3	1			RICTOR	10		NM_006452.3	10
CCNB2	1		NM_003108.3	1			RG9MTD1	10		NM_006386.4	10
CCNB1IP1	1		NM_003094.2	1			RCN1	10		NM_006313.1	10
CCDC93	1		NM_003091.3	1			RBPJ	10		NM_006282.2	10
CCDC90A	1		NM_003090.2	1			RBBP5	10		NM_006230.2	10
CCDC56	1		NM_003022.2	1			RAB7A	10		NM_006083.3	10
CCDC28A	1		NM_003016.4	1			RAB38	10		NM_005896.2	10
CCDC14	1		NM_003010.2	1			RAB33B	10		NM_005837.2	10
CBWD3	1		NM_003000.2	1			PTRH2	10		NM_005826.3	10
CBWD2	1		NM_002979.4	1			PSMD1	10		NM_005791.2	10
CBR4	1		NM_002959.5	1			PRR11	10		NM_005787.5	10
CAV2	1		NM_002951.3	1			PRMT5	10		NM_005499.2	10
CAST	1		NM_002946.3	1			PRKDC	10		NM_005482.2	10
CAMSAP1	1		NM_002938.4	1			PRDX5	10		NM_005271.3	10
CAMLG	1		NM_002893.3	1			PPP2R5C	10		NM_004930.3	10
CAMK2D	1		NM_002886.2	1			PPAT	10		NM_004894.2	10
CALU	1		NM_002871.3	1			POP7	10		NM_004865.2	10
CALR	1		NM_002868.2	1			PNRC2	10		NM_004637.5	10
CALM3	1		NM_002834.3	1			PIGP	10		NM_004569.3	10
CALM1	1		NM_002816.3	1			PIGK	10		NM_004553.4	10
CA2	1		NM_002813.4	1			PIGH	10		NM_004500.3	10
C9orf46	1		NM_002812.4	1			PDK1	10		NM_004375.3	10
C9orf125	1		NM_002805.5	1			PAPOLA	10		NM_003863.3	10
C8orf59	1		NM_002803.3	1			P4HA1	10		NM_003731.2	10
C8orf33	1		NM_002798.1	1			OCIAD2	10		NM_003601.3	10
C7orf59	1		NM_002797.3	1			NDUFS6	10		NM_003337.2	10
C7orf44	1		NM_002795.2	1			NDUFC1	10		NM_003252.3	10
C6orf70	1		NM_002794.4	1			NDUFA2	10		NM_003135.2	10
C6orf62	1		NM_002765.4	1			MTHFS	10		NM_002901.2	10
C6orf48	1		NM_002764.3	1			MRPL30	10		NM_002853.3	10
C6orf47	1		NM_002715.2	1			MPHOSPH10	10		NM_002703.4	10
C6orf115	1		NM_002696.2	1			MOB1A	10		NM_002610.3	10
C5orf25	1		NM_002689.2	1			MIF	10		NM_002553.3	10
C5orf24	1		NM_002574.3	1			METTL9	10		NM_002455.3	10
C5orf15	1		NM_002572.3	1			MEAF6	10		NM_002415.1	10
C4orf43	1		NM_002567.2	1			LRPPRC	10		NM_001985.2	10
C4orf3	1		NM_002539.1	1			LOC100287803	10		NM_001866.2	10
C4orf21	1		NM_002508.2	1			LOC100127983	10		NM_001424.4	10
C3orf78	1		NM_002499.3	1			LARP7	10		NM_001321.1	10
C3orf33	1		NM_002482.3	1			ISCU	10		NM_001242821.1	10
C3orf26	1		NM_002444.2	1			IK	10		NM_001212.3	10
C3orf19	1		NM_002442.2	1			IFIT5	10		NM_001204094.1	10
C2orf29	1		NM_002356.5	1			IDH1	10		NM_001202470.2	10
C2orf28	1		NM_002355.3	1			HNRNPA3	10		NM_001190972.1	10
C20orf7	1		NM_002340.5	1			HMOX2	10		NM_001166588.1	10
C20orf29	1		NM_002336.2	1			HIBCH	10		NM_001145432.1	10
C20orf177	1		NM_002305.3	1			HDAC2	10		NM_001135256.1	10
C1QBP	1		NM_002273.3	1			GTF2H5	10		NM_001129897.1	10
C1orf86	1		NM_002268.4	1			GTF2H1	10		NM_001098616.1	10
C1orf56	1		NM_002265.4	1			GSTK1	10		NM_001046.2	10
C1orf43	1		NM_002212.2	1			GOLGA7	10		NM_001040181.1	10
C1orf144	1		NM_002194.3	1			GLUD1	10		NM_001037277.1	10
C19orf79	1		NM_002166.4	1			GEMIN6	10		NM_001033925.1	10
C19orf53	1		NM_002157.2	1			GBAS	10		NM_001008395.2	10
C19orf42	1		NM_002139.3	1			GATC	10		NM_001003703.1	10
C19orf2	1		NM_002138.3	1			FOXP1	10		NM_001002926.1	10
C19orf10	1		NM_002107.4	1			FBXO21	10		NM_000995.3	10
C17orf85	1		NM_002095.4	1			FAM64A	10		XR_132660.1	9
C17orf81	1		NM_002094.3	1			ESF1	10		XR_132590.1	9
C17orf63	1		NM_002073.2	1			EMP2	10		XR_109894.1	9
C17orf61	1		NM_002056.2	1			EIF2AK1	10		XM_003403493.1	9
C17orf48	1		NM_002032.2	1			EID1	10		NR_037717.1	9
C17orf108	1		NM_002015.3	1			EED	10		NR_037637.1	9
C16orf62	1		NM_002014.3	1			DYNC2LI1	10		NR_036625.1	9
C15orf44	1		NM_001973.3	1			DTWD1	10		NR_036583.1	9
C14orf43	1		NM_001969.3	1			DPM2	10		NR_034069.1	9
C14orf128	1		NM_001964.2	1			DHX40	10		NR_034022.1	9
C14orf109	1		NM_001960.4	1			DGCR6L	10		NR_033441.1	9
C12orf76	1		NM_001938.2	1			CUL4B	10		NR_027667.1	9
C12orf32	1		NM_001923.3	1			CSRP2	10		NR_027350.1	9
C12orf29	1		NM_001889.3	1			CSNK1G3	10		NR_026566.1	9
C12orf26	1		NM_001873.2	1			COX7B	10		NR_024547.1	9
C11orf82	1		NM_001839.3	1			COX11	10		NR_003697.1	9
C10orf58	1		NM_001799.3	1			COQ3	10		NR_003255.2	9
BZW1	1		NM_001791.3	1			CKAP5	10		NM_212552.2	9
BTBD6	1		NM_001788.4	1			CHID1	10		NM_207356.2	9
BRPF3	1		NM_001780.4	1			CHEK1	10		NM_203389.1	9
BRP44L	1		NM_001745.3	1			CCNH	10		NM_203341.1	9
BRE	1		NM_001696.3	1			CCBL2	10		NM_203290.2	9
BRCC3	1		NM_001693.3	1			CBWD3	10		NM_202001.2	9
BOLA3	1		NM_001682.2	1			C7orf59	10		NM_199122.1	9
BOD1L	1		NM_001665.3	1			C7orf49	10		NM_198589.1	9
BNIP3L	1		NM_001658.3	1			C6orf125	10		NM_198536.2	9
BMS1P1	1		NM_001641.2	1			C4orf52	10		NM_198047.2	9
BLVRA	1		NM_001628.2	1			C1QBP	10		NM_194434.2	9
BCDIN3D	1		NM_001568.2	1			C1orf52	10		NM_184234.2	9
BCCIP	1		NM_001533.2	1			C1orf31	10		NM_184043.1	9
BCAP29	1		NM_001515.3	1			C1GALT1C1	10		NM_182835.1	9
BAHD1	1		NM_001494.3	1			C17orf42	10		NM_178454.4	9
BAD	1		NM_001493.2	1			C15orf44	10		NM_177983.1	9
B4GALT6	1		NM_001469.3	1			C15orf29	10		NM_175732.2	9
AVPI1	1		NM_001444.2	1			C12orf62	10		NM_174887.2	9
AURKAIP1	1		NM_001427.3	1			C12orf41	10		NM_174869.1	9
ATXN7L3B	1		NM_001424.4	1			BLOC1S1	10		NM_173177.2	9
ATRN	1		NM_001417.4	1			BID	10		NM_173083.2	9
ATP6V1H	1		NM_001379.2	1			BCAT1	10		NM_172003.3	9
ATP6V1E1	1		NM_001377.2	1			AURKA	10		NM_153810.4	9
ATP6V1B2	1		NM_001363.3	1			ATG12	10		NM_153001.1	9
ATP6AP2	1		NM_001359.1	1			ASNSD1	10		NM_152903.4	9
ATP5J	1		NM_001358.2	1			ANAPC5	10		NM_152379.2	9
ATP5H	1		NM_001348.1	1			ABCE1	10		NM_152316.1	9
ATP5A1	1		NM_001328.2	1			ZNF652	9		NM_148170.3	9
ATP2B1	1		NM_001321.1	1			ZNF410	9		NM_145858.2	9
ATIC	1		NM_001284.2	1			ZNF292	9		NM_145690.2	9
ATF4	1		NM_001282.2	1			ZMYM6NB	9		NM_138777.3	9
ATAT1	1		NM_001281.2	1			ZC3H15	9		NM_138446.1	9
ATAD2	1		NM_001242926.1	1			YY1	9		NM_100486.2	9
ASPM	1		NM_001242917.1	1			UTP6	9		NM_080632.2	9
ASMTL	1		NM_001242548.1	1			URGCP-MRPS24	9		NM_078474.2	9
ASAH1	1		NM_001219.4	1			UBE2V1	9		NM_058182.4	9
ARPC4	1		NM_001212.3	1			TSIX	9		NM_057749.2	9
ARNT	1		NM_001207008.1	1			TRMT5	9		NM_053035.2	9
ARMCX6	1		NM_001206641.1	1			TRMT11	9		NM_032959.5	9
ARMC1	1		NM_001206426.1	1			TMEM99	9		NM_032940.2	9
ARL6IP5	1		NM_001204871.1	1			TMEM66	9		NM_032847.2	9
ARL17A	1		NM_001204264.1	1			TMEM208	9		NM_032558.2	9
ARL16	1		NM_001204082.1	1			TM7SF3	9		NM_031901.4	9
ARIH2	1		NM_001203245.2	1			TIMM22	9		NM_030579.2	9
ARID4B	1		NM_001202485.1	1			TCTN3	9		NM_024798.2	9
ARID2	1		NM_001199987.1	1			TBC1D24	9		NM_023936.1	9
ARHGAP22	1		NM_001199878.1	1			SUGT1	9		NM_023080.2	9
ARHGAP17	1		NM_001199802.1	1			STYXL1	9		NM_022906.2	9
ARHGAP11A	1		NM_001199773.1	1			STX7	9		NM_022845.2	9
ARF1	1		NM_001199111.1	1			STEAP1	9		NM_022818.4	9
APOA1BP	1		NM_001198664.1	1			STAG3L4	9		NM_022483.4	9
APITD1-CORT	1		NM_001195803.1	1			STAG2	9		NM_022118.3	9
APEX1	1		NM_001195753.1	1			SSSCA1	9		NM_022111.3	9
AP3S1	1		NM_001195630.1	1			SRP54	9		NM_021640.3	9
AP2B1	1		NM_001195100.1	1			SNX22	9		NM_020810.2	9
AP1AR	1		NM_001190996.1	1			SNRNP200	9		NM_020640.2	9
ANP32E	1		NM_001190991.1	1			SNAP23	9		NM_020313.2	9
ANO4	1		NM_001190987.1	1			SLC39A9	9		NM_020202.4	9
ANKRD6	1		NM_001190489.1	1			SKA2	9		NM_020169.3	9
ALG8	1		NM_001185012.1	1			SERINC3	9		NM_019896.2	9
ALG14	1		NM_001184979.1	1			SEC62	9		NM_019013.2	9
ALG13	1		NM_001178014.1	1			SCD	9		NM_018471.2	9
ALAD	1		NM_001174097.1	1			SAP18	9		NM_018428.2	9
AKR1B1	1		NM_001173455.1	1			RTN3	9		NM_018375.3	9
AKR1A1	1		NM_001172640.1	1			RNF169	9		NM_018257.2	9
AIMP2	1		NM_001172639.1	1			RNASEK-C17ORF49	9		NM_018193.2	9
AHSA1	1		NM_001172086.1	1			REEP3	9		NM_017906.2	9
AGBL5	1		NM_001171814.1	1			RBM26	9		NM_017785.4	9
AEN	1		NM_001171155.1	1			RBM18	9		NM_017779.4	9
ADSS	1		NM_001170330.1	1			PTRHD1	9		NM_017595.5	9
ADSL	1		NM_001167594.1	1			PSMC3IP	9		NM_017454.2	9
ADNP	1		NM_001166701.1	1			PRMT1	9		NM_016641.3	9
ADK	1		NM_001165931.1	1			PPP1CC	9		NM_016551.2	9
ADI1	1		NM_001164463.1	1			PPM1G	9		NM_016283.4	9
ACTR2	1		NM_001164460.1	1			PPIL3	9		NM_016217.2	9
ACTR10	1		NM_001163438.1	1			PPHLN1	9		NM_016183.3	9
ACOT9	1		NM_001153663.1	1			POLR2J2	9		NM_016167.3	9
ACOT7	1		NM_001153484.1	1			POLR2C	9		NM_016127.4	9
ACOT13	1		NM_001146693.1	1			POLR2B	9		NM_016104.2	9
ACBD6	1		NM_001146310.1	1			POLR1D	9		NM_016086.2	9
ABT1	1		NM_001146227.1	1			POLR1C	9		NM_016067.2	9
ABHD10	1		NM_001146152.1	1			POLE4	9		NM_016053.2	9
AASDHPPT	1		NM_001145264.1	1			PNN	9		NM_016046.3	9
			NM_001143985.1	1			PNISR	9		NM_015918.3	9
			NM_001142386.2	1			PMM1	9		NM_015510.3	9
			NM_001136501.1	1			PHB2	9		NM_015190.3	9
			NM_001136497.1	1			PAK1IP1	9		NM_015021.1	9
			NM_001136262.1	1			OST4	9		NM_014612.3	9
			NM_001135822.1	1			ORC3	9		NM_014462.1	9
			NM_001135702.1	1			OIP5	9		NM_014187.3	9
			NM_001134363.1	1			OAZ2	9		NM_014173.2	9
			NM_001134340.1	1			NUP62	9		NM_014169.3	9
			NM_001134296.1	1			NUDT1	9		NM_014014.4	9
			NM_001130692.1	1			NT5DC3	9		NM_013337.2	9
			NM_001130688.1	1			NOL7	9		NM_012449.2	9
			NM_001128914.1	1			NIT2	9		NM_007317.1	9
			NM_001128913.1	1			NF2	9		NM_007280.1	9
			NM_001128611.1	1			NDUFA7	9		NM_007057.3	9
			NM_001128591.1	1			NDUFA10	9		NM_007034.3	9
			NM_001127716.1	1			NCL	9		NM_007010.3	9
			NM_001127218.1	1			NARS	9		NM_006754.2	9
			NM_001127196.1	1			NAP1L4	9		NM_006431.2	9
			NM_001126.3	1			MTF2	9		NM_006427.3	9
			NM_001126117.1	1			MRTO4	9		NM_006396.1	9
			NM_001124767.1	1			MRPS34	9		NM_005969.3	9
			NM_001123378.1	1			MRPS18C	9		NM_005926.2	9
			NM_001123.3	1			MIR17HG	9		NM_005870.4	9
			NM_001122837.1	1			MGST3	9		NM_005721.3	9
			NM_001114093.1	1			MFAP1	9		NM_005471.4	9
			NM_001113738.1	1			MASTL	9		NM_005381.2	9
			NM_001101653.1	1			MAP9	9		NM_005316.3	9
			NM_001099693.1	1			MAP1LC3B	9		NM_005139.2	9
			NM_001099673.1	1			LYAR	9		NM_005063.4	9
			NM_001098620.2	1			LXN	9		NM_005001.3	9
			NM_001098616.1	1			LSM1	9		NM_004986.2	9
			NM_001098507.1	1			LOC100652936	9		NM_004661.3	9
			NM_001085487.2	1			LOC100652901	9		NM_004544.3	9
			NM_001085400.1	1			LOC100507739	9		NM_004539.3	9
			NM_001083591.1	1			LOC100507460	9		NM_004528.3	9
			NM_001081550.1	1			LOC100131257	9		NM_004236.3	9
			NM_001080545.1	1			LOC100129361	9		NM_003883.3	9
			NM_001080517.1	1			LIN9	9		NM_003875.2	9
			NM_001080392.1	1			LBR	9		NM_003721.2	9
			NM_001079817.1	1			KPNA3	9		NM_003616.2	9
			NM_001079559.2	1			KIF22	9		NM_003588.3	9
			NM_001077443.1	1			KBTBD6	9		NM_003569.2	9
			NM_001076680.1	1			IPO5	9		NM_003562.4	9
			NM_001067.3	1			IGBP1	9		NM_003403.3	9
			NM_001042750.1	1			IFT46	9		NM_003262.3	9
			NM_001040616.2	1			IFT20	9		NM_002914.3	9
			NM_001040438.1	1			IDH3B	9		NM_002710.3	9
			NM_001040431.1	1			ID3	9		NM_002687.3	9
			NM_001040181.1	1			HIATL1	9		NM_002676.2	9
			NM_001040025.1	1			HECA	9		NM_002537.2	9
			NM_001039591.2	1			HDAC3	9		NM_002271.4	9
			NM_001039590.2	1			H2AFY	9		NM_002267.3	9
			NM_001039580.1	1			GNPDA1	9		NM_002167.3	9
			NM_001039535.2	1			GNL3L	9		NM_002047.2	9
			NM_001037738.2	1			GMPS	9		NM_001962.2	9
			NM_001037663.1	1			GDE1	9		NM_001948.3	9
			NM_001037637.1	1			GCSH	9		NM_001905.2	9
			NM_001037171.1	1			GARS	9		NM_001865.3	9
			NM_001035258.1	1			FBL	9		NM_001759.3	9
			NM_001034836.1	1			FAM165B	9		NM_001636.3-2	9
			NM_001033930.1	1			FAM120A	9		NM_001551.2	9
			NM_001033505.1	1			FAM115A	9		NM_001436.3	9
			NM_001033032.1	1			EZR	9		NM_001414.3	9
			NM_001033002.3	1			EXOSC1	9		NM_001204871.1	9
			NM_001031713.3	1			EIF3CL	9		NM_001204193.1	9
			NM_001029.3	1			EIF2B1	9		NM_001199780.1	9
			NM_001028.2	1			EFNA5	9		NM_001199058.1	9
			NM_001024956.2	1			DSP	9		NM_001195156.1	9
			NM_001024382.1	1			DRAM2	9		NM_001193538.1	9
			NM_001018159.1	1			DNMT1	9		NM_001173516.1	9
			NM_001018138.1	1			DNAJC9	9		NM_001168254.1	9
			NM_001018006.1	1			DNAJB4	9		NM_001164373.1	9
			NM_001017980.3	1			DNAH14	9		NM_001145454.1	9
			NM_001014812.1	1			DHRS7B	9		NM_001142604.1	9
			NM_001014764.1	1			DDX52	9		NM_001142285.1	9
			NM_001013663.1	1			DCUN1D1	9		NM_001135822.1	9
			NM_001013.3	1			DCTD	9		NM_001135812.1	9
			NM_001012985.2	1			CYB5B	9		NM_001135570.1	9
			NM_001012507.2	1			CTPS	9		NM_001134693.1	9
			NM_001012267.1	1			CSRP1	9		NM_001134470.1	9
			NM_001011546.1	1			CRYZL1	9		NM_001130057.2	9
			NM_001010858.2	1			COX15	9		NM_001128150.1	9
			NM_001009993.2	1			CNOT2	9		NM_001127687.1	9
			NM_001009894.2	1			CLSPN	9		NM_001127196.1	9
			NM_001008657.2	1			CIAPIN1	9		NM_001112736.1	9
			NM_001008491.1	1			CHMP4A	9		NM_001099661.1	9
			NM_001008395.2	1			CEP170	9		NM_001098638.1	9
			NM_001008388.4	1			CDKN2A	9		NM_001079863.1	9
			NM_001007793.2	1			CDC27	9		NM_001042588.1	9
			NM_001007277.1	1			CDC23	9		NM_001039580.1	9
			NM_001006622.2	1			CD99	9		NM_001035267.1	9
			NM_001005911.2	1			CCNE2	9		NM_001033032.1	9
			NM_001005463.1	1			CCND2	9		NM_001032288.1	9
			NM_001005339.1	1			CCDC99	9		NM_001031712.2	9
			NM_001003703.1	1			CCDC53	9		NM_001031701.2	9
			NM_001002757.1	1			CBX5	9		NM_001025071.1	9
			NM_001002258.4	1			CBWD2	9		NM_001015885.1	9
			NM_001002249.1	1			CAST	9		NM_001013663.1	9
			NM_001002245.1	1			C8orf76	9		NM_001003684.1	9
			NM_001001342.1	1			C8orf33	9		NM_001002258.4	9
			NM_001001.3	1			C7orf40	9		NM_001002257.1	9
			NM_000938.1	1			C7orf30	9		NM_001001330.2	9
			NM_000922.3	1			C5orf28	9		NM_000938.1	9
			NM_000918.3	1			C21orf33	9		NM_000696.3	9
			NM_000895.1	1			C1orf174	9		NM_000687.2	9
			NM_000788.2	1			C1orf131	9		NM_000051.3	9
			NM_000712.3	1			C15orf40	9		XR_110120.1	8
			NM_000629.2	1			C15orf38-AP3S2	9		NR_036436.1	8
			NM_000581.2	1			C12orf73	9		NR_033500.1	8
			NM_000485.2	1			C12orf10	9		NR_028352.1	8
			NM_000436.3	1			C11orf46	9		NR_024525.1	8
			NM_000317.2	1			C10orf46	9		NR_024234.2	8
			NM_000291.3	1			C10orf32	9		NR_015451.1	8
			NM_000287.3	1			BTRC	9		NR_002206.2	8
			NM_000168.5	1			BSG	9		NR_002182.1	8
			NM_000154.1	1			BRE	9		NR_002166.1	8
			NM_000107.2	1			BOLA3	9		NM_206873.1	8
			NM_000075.2	1			BNIP1	9		NM_206824.1	8
			NM_000067.2	1			BMS1P1	9		NM_203456.2	8
			NM_000031.5	1			ATM	9		NM_201269.1	8
							AP2S1	9		NM_198793.2	8
							ANXA3	9		NM_198220.2	8
							ALDH9A1	9		NM_182914.2	8
							AKAP9	9		NM_182620.3	8
							AKAP12	9		NM_181575.3	8
							ADNP	9		NM_181493.1	8
							ACTR3	9		NM_181468.1	8
							ZNHIT6	8		NM_177560.2	8
							ZNHIT3	8		NM_173074.2	8
							ZNHIT1	8		NM_173060.3	8
							ZNF271	8		NM_170750.2	8
							ZNF200	8		NM_153705.4	8
							ZKSCAN1	8		NM_152902.3	8
							WDR54	8		NM_152682.2	8
							WDR12	8		NM_152516.2	8
							VRK3	8		NM_152261.2	8
							VPS72	8		NM_152259.3	8
							VPS41	8		NM_145265.2	8
							VMP1	8		NM_144497.2	8
							USP7	8		NM_139178.3	8
							USP16	8		NM_138794.3	8
							UBR5	8		NM_138701.3	8
							TXNDC17	8		NM_138638.4	8
							TUB	8		NM_130906.2	8
							TRUB2	8		NM_080631.3	8
							TRAPPC2P1	8		NM_078469.2	8
							TMOD3	8		NM_058246.3	8
							TMEM70	8		NM_058195.3	8
							TMED10	8		NM_053024.3	8
							TM2D1	8		NM_052859.3	8
							TIMM10	8		NM_052845.3	8
							TEX264	8		NM_033362.3	8
							TBRG1	8		NM_032941.2	8
							SYNE2	8		NM_032844.3	8
							SS18L2	8		NM_032796.3	8
							SRSF1	8		NM_032783.4	8
							SNHG3	8		NM_032731.3	8
							SLC25A14	8		NM_032476.3	8
							SF3B3	8		NM_032377.3	8
							SBDSP1	8		NM_032374.3	8
							RWDD4	8		NM_032352.3	8
							RWDD2B	8		NM_032120.2	8
							RUVBL2	8		NM_032118.2	8
							RSRC1	8		NM_032027.2	8
							RPS17	8		NM_031370.2	8
							RPL17-C18ORF32	8		NM_031266.2	8
							RNPS1	8		NM_030938.3	8
							RNF2	8		NM_030759.3	8
							RFT1	8		NM_030674.3	8
							RCC2	8		NM_024844.3	8
							RBM23	8		NM_024755.2	8
							RAB3IP	8		NM_024612.4	8
							RAB21	8		NM_023012.5	8
							QARS	8		NM_022443.4	8
							PUF60	8		NM_021218.1	8
							PTP4A1	8		NM_020705.2	8
							PSMD2	8		NM_020685.3	8
							PSMD13	8		NM_020408.4	8
							PRRC2B	8		NM_020350.4	8
							PPWD1	8		NM_020194.4	8
							PPP2R2D	8		NM_020143.2	8
							PPP2R2A	8		NM_020117.9	8
							PPP1R12A	8		NM_019082.2	8
							PPIH	8		NM_019071.2	8
							POLR2D	8		NM_018708.2	8
							PNO1	8		NM_018256.3	8
							PIN4	8		NM_018184.2	8
							PFDN2	8		NM_016940.2	8
							PEPD	8		NM_016625.2	8
							PDLIM5	8		NM_016579.3	8
							OXA1L	8		NM_016492.4	8
							OTUD3	8		NM_016464.4	8
							ORC6	8		NM_016424.4	8
							ORC4	8		NM_016371.2	8
							NUP88	8		NM_016305.2	8
							NUP85	8		NM_016200.4	8
							NUBP1	8		NM_016141.3	8
							NT5C3	8		NM_015969.2	8
							NSFL1C	8		NM_015917.2	8
							NRBF2	8		NM_015902.5	8
							NIPBL	8		NM_015679.1	8
							NGDN	8		NM_015448.1	8
							NF1	8		NM_015342.2	8
							NCOR1	8		NM_015207.1	8
							NCOA4	8		NM_015014.2	8
							NACAP1	8		NM_015004.3	8
							NAA38	8		NM_014999.2	8
							MYO6	8		NM_014877.3	8
							MYO10	8		NM_014756.2	8
							MXI1	8		NM_014547.4	8
							MTHFD2	8		NM_014377.1	8
							MTHFD1	8		NM_014225.5	8
							MTFP1	8		NM_014043.3	8
							MRPS6	8		NM_014018.2	8
							MRPS28	8		NM_013339.3	8
							MRPS17	8		NM_013318.3	8
							MRPL24	8		NM_013282.3	8
							MMAB	8		NM_012456.2	8
							MLL5	8		NM_012426.4	8
							MGST2	8		NM_012394.3	8
							MFF	8		NM_012334.2	8
							MED11	8		NM_012192.3	8
							MCRS1	8		NM_012175.3	8
							MCM6	8		NM_007358.3	8
							LYRM2	8		NM_007212.3	8
							LYRM1	8		NM_007019.2	8
							LYPLAL1	8		NM_006904.6	8
							LRR1	8		NM_006827.5	8
							LINC00294	8		NM_006811.2	8
							LARS	8		NM_006761.4	8
							KDELC2	8		NM_006666.1	8
							ILF3	8		NM_006435.2	8
							IFITM2	8		NM_006372.4	8
							HTATSF1	8		NM_006349.2	8
							HSPA5	8		NM_006347.3	8
							HSF2	8		NM_006341.3	8
							HSD17B7	8		NM_006012.2	8
							HNRNPM	8		NM_005998.4	8
							HNRNPH3	8		NM_005997.1	8
							HNRNPA1L2	8		NM_005956.3	8
							HMBS	8		NM_005915.4	8
							HLTF	8		NM_005875.2	8
							HELZ	8		NM_005702.2	8
							HADHA	8		NM_005436.4	8
							HADH	8		NM_005347.4	8
							GTF2IP1	8		NM_005184.2	8
							GSPT1	8		NM_005051.1	8
							GRSF1	8		NM_005015.3	8
							GPS1	8		NM_005008.2	8
							GPBP1	8		NM_004999.3	8
							GOSR1	8		NM_004882.3	8
							GMFB	8		NM_004805.3	8
							GLRX	8		NM_004773.2	8
							GART	8		NM_004763.3	8
							FXC1	8		NM_004547.5	8
							FEM1A	8		NM_004483.4	8
							FAM200B	8		NM_004417.3	8
							FAM172A	8		NM_004365.2	8
							ERAL1	8		NM_004315.4	8
							ELOF1	8		NM_004161.4	8
							EIF4EBP2	8		NM_004135.2	8
							EIF2B4	8		NM_004124.2	8
							EIF1B	8		NM_004096.4	8
							ECD	8		NM_004086.2	8
							DYNC1LI1	8		NM_004060.3	8
							DYNC1I2	8		NM_004044.6	8
							DUSP1	8		NM_004034.2	8
							DPYSL2	8		NM_003795.4	8
							DPH5	8		NM_003470.2	8
							DPCD	8		NM_003463.3	8
[truncated: 8,645 more rows]

## Sheet: genes_RNASEQ_HEK293_cDNA
cDNA abundance estimation from the 200 cells of the shPBRM1 HEK-293 cell line. The gene cDNA abundance estimation is presented in this page. The results from the Cufflinks and StringTie software are presented. For the Cufflinks the "genes.fpkm_tracking" files are shown. The results from the conditions with and without effective length correction, from both software, are shown. In both the Cufflin…
Cufflinks with effective length correction														Cufflinks without effective length correction														StringTie with effective length correction										StringTie without effective length correction
tracking_id	class_code	nearest_ref_id	gene_id	gene_short_name	tss_id	locus	length	coverage	FPKM	FPKM_conf_lo	FPKM_conf_hi	FPKM_status		tracking_id	class_code	nearest_ref_id	gene_id	gene_short_name	tss_id	locus	length	coverage	FPKM	FPKM_conf_lo	FPKM_conf_hi	FPKM_status		Gene ID	Gene Name	Reference	Strand	Start	End	Coverage	FPKM	TPM		Gene ID	Gene Name	Reference	Strand	Start	End	Coverage	FPKM	TPM
RNA_SPIKE_1	-	-	RNA_SPIKE_1	RNA_SPIKE_1	-	RNA_SPIKE_1:0-776	-	-	6829.89	6751.31	6908.47	OK		RNA_SPIKE_1	-	-	RNA_SPIKE_1	RNA_SPIKE_1	-	RNA_SPIKE_1:0-776	-	-	5226.08	5165.95	5286.2	OK		RNA_SPIKE_1	RNA_SPIKE_1	RNA_SPIKE_1	+	1	776	9776.56	5919.87	10565.2		RNA_SPIKE_1	RNA_SPIKE_1	RNA_SPIKE_1	+	1	776	9776.56	5919.87	11218.2
RNA_SPIKE_4	-	-	RNA_SPIKE_4	RNA_SPIKE_4	-	RNA_SPIKE_4:0-1027	-	-	548.405	529.879	566.932	OK		RNA_SPIKE_4	-	-	RNA_SPIKE_4	RNA_SPIKE_4	-	RNA_SPIKE_4:0-1027	-	-	451.099	435.86	466.338	OK		RNA_SPIKE_4	RNA_SPIKE_4	RNA_SPIKE_4	+	1	1027	836.232	506.352	903.684		RNA_SPIKE_4	RNA_SPIKE_4	RNA_SPIKE_4	+	1	1027	836.232	506.352	959.543
RNA_SPIKE_7	-	-	RNA_SPIKE_7	RNA_SPIKE_7	-	RNA_SPIKE_7:0-1474	-	-	9.82288	7.81779	11.828	OK		RNA_SPIKE_7	-	-	RNA_SPIKE_7	RNA_SPIKE_7	-	RNA_SPIKE_7:0-1474	-	-	8.6085	6.8513	10.3657	OK		RNA_SPIKE_7	RNA_SPIKE_7	RNA_SPIKE_7	+	1	1474	13.4993	8.17406	14.5882		RNA_SPIKE_7	RNA_SPIKE_7	RNA_SPIKE_7	+	1	1474	13.4993	8.17406	15.4899
LOC100652771	-	-	LOC100652771	LOC100652771	TSS23677	chr1:12189-13639	-	-	0	0	0	OK		LOC100652771	-	-	LOC100652771	LOC100652771	TSS23677	chr1:12189-13639	-	-	0	0	0	OK		WASH7P	WASH7P	chr1	-	14362	29370	5.22781	3.16553	5.6495		WASH7P	WASH7P	chr1	-	14362	29370	5.22781	3.16553	5.99871
WASH7P	-	-	WASH7P	WASH7P	TSS20627	chr1:14361-29370	-	-	0.773291	0.246463	1.30012	OK		WASH7P	-	-	WASH7P	WASH7P	TSS20627	chr1:14361-29370	-	-	0.693633	0.221074	1.16619	OK		LOC729737	LOC729737	chr1	-	136698	140566	0.878895	0.532185	0.949789		LOC729737	LOC729737	chr1	-	136698	140566	0.878895	0.532185	1.0085
MIR1302-2	-	-	MIR1302-2	MIR1302-2	TSS7671	chr1:30365-30503	-	-	0	0	0	OK		MIR1302-2	-	-	MIR1302-2	MIR1302-2	TSS7671	chr1:30365-30503	-	-	0	0	0	OK		LOC100132287	LOC100132287	chr1	+	323892	328581	8.50435	5.14952	9.19033		LOC100132287	LOC100132287	chr1	+	323892	328581	8.50435	5.14952	9.7584
FAM138A	-	-	FAM138A	FAM138A	TSS16319	chr1:34610-36081	-	-	0	0	0	OK		FAM138A	-	-	FAM138A	FAM138A	TSS16319	chr1:34610-36081	-	-	0	0	0	OK		LOC100652939	LOC100652939	chr1	+	557143	566063	1737.05	1051.81	1877.17		LOC100652939	LOC100652939	chr1	+	557143	566063	1737.05	1051.81	1993.2
OR4F5	-	-	OR4F5	OR4F5	TSS12643	chr1:69090-70008	-	-	0	0	0	OK		OR4F5	-	-	OR4F5	OR4F5	TSS12643	chr1:69090-70008	-	-	0	0	0	OK		LOC100133331	LOC100133331	chr1	-	661139	665731	9.4601	5.72825	10.2232		LOC100133331	LOC100133331	chr1	-	661139	665731	9.4601	5.72825	10.8551
LOC729737	-	-	LOC729737	LOC729737	TSS14784	chr1:136697-140566	-	-	0.126391	0	0.294762	OK		LOC729737	-	-	LOC729737	LOC729737	TSS14784	chr1:136697-140566	-	-	0.119621	0	0.278973	OK		LOC100288069	LOC100288069	chr1	-	700245	714068	1.88154	1.1393	2.03331		LOC100288069	LOC100288069	chr1	-	700245	714068	1.88154	1.1393	2.15899
LOC100132287	-	-	LOC100132287	LOC100132287	TSS13181	chr1:323891-328581	-	-	0.698241	0.395322	1.00116	OK		LOC100132287	-	-	LOC100132287	LOC100132287	TSS13181	chr1:323891-328581	-	-	0.669124	0.378837	0.959412	OK		LOC100287934	LOC100287934	chr1	+	721320	722513	0	0	0		LOC100287934	LOC100287934	chr1	+	721320	722513	0	0	0
LOC100288646	-	-	LOC100288646	LOC100288646	TSS24120	chr1:329789-342507	-	-	0	0	0	OK		LOC100288646	-	-	LOC100288646	LOC100288646	TSS24120	chr1:329789-342507	-	-	0	0	0	OK		FAM87B	FAM87B	chr1	+	752751	755195	0	0	0		FAM87B	FAM87B	chr1	+	752751	755195	0	0	0
OR4F29	-	-	OR4F29	OR4F29	TSS29613	chr1:367658-368597	-	-	0	0	0	OK		OR4F29	-	-	OR4F29	OR4F29	TSS29613	chr1:367658-368597	-	-	0	0	0	OK		LINC00115	LINC00115	chr1	-	761586	762902	1.68565	1.02069	1.82162		LINC00115	LINC00115	chr1	-	761586	762902	1.68565	1.02069	1.93422
LOC100652939	-	-	LOC100652939	LOC100652939	TSS27029	chr1:557142-566063	-	-	1027.01	1003.22	1050.8	OK		LOC100652939	-	-	LOC100652939	LOC100652939	TSS27029	chr1:557142-566063	-	-	867.054	846.971	887.138	OK		LOC643837	LOC643837	chr1	+	763064	789740	8.83813	5.35164	9.55104		LOC643837	LOC643837	chr1	+	763064	789740	8.83813	5.35164	10.1414
OR4F16	-	-	OR4F16	OR4F16	TSS16000	chr1:621095-622034	-	-	0	0	0	OK		OR4F16	-	-	OR4F16	OR4F16	TSS16000	chr1:621095-622034	-	-	0	0	0	OK		LOC100506327	LOC100506327	chr1	+	766985	778984	5.13549	3.10962	5.54973		LOC100506327	LOC100506327	chr1	+	766985	778984	5.13549	3.10962	5.89277
LOC100287654	-	-	LOC100287654	LOC100287654	TSS29687	chr1:647186-659924	-	-	0	0	0	OK		LOC100287654	-	-	LOC100287654	LOC100287654	TSS29687	chr1:647186-659924	-	-	0	0	0	OK		FAM41C	FAM41C	chr1	-	803451	812182	7.76788	4.70358	8.39445		FAM41C	FAM41C	chr1	-	803451	812182	7.76788	4.70358	8.91333
LOC100133331	-	-	LOC100133331	LOC100133331	TSS7979	chr1:661138-665731	-	-	0.924178	0.576179	1.27218	OK		LOC100133331	-	-	LOC100133331	LOC100133331	TSS7979	chr1:661138-665731	-	-	0.884765	0.551607	1.21792	OK		LOC284600	LOC284600	chr1	+	846815	850735	0.103768	0.062833	0.112138		LOC284600	LOC284600	chr1	+	846815	850735	0.103768	0.062833	0.11907
LOC100288069	-	-	LOC100288069	LOC100288069	TSS12768	chr1:700244-714068	-	-	0.963623	0.232144	1.6951	OK		LOC100288069	-	-	LOC100288069	LOC100288069	TSS12768	chr1:700244-714068	-	-	0.835542	0.201289	1.4698	OK		LOC100130417	LOC100130417	chr1	-	852953	854817	0.795936	0.481952	0.860138		LOC100130417	LOC100130417	chr1	-	852953	854817	0.795936	0.481952	0.913305
LOC100287934	-	-	LOC100287934	LOC100287934	TSS26944	chr1:721319-722513	-	-	3.02646	1.73846	4.31445	OK		LOC100287934	-	-	LOC100287934	LOC100287934	TSS26944	chr1:721319-722513	-	-	2.56456	1.47314	3.65598	OK		SAMD11	SAMD11	chr1	+	861121	879961	2.31519	1.40189	2.50194		SAMD11	SAMD11	chr1	+	861121	879961	2.31519	1.40189	2.65659
FAM87B	-	-	FAM87B	FAM87B	TSS18142	chr1:752750-755195	-	-	0	0	0	OK		FAM87B	-	-	FAM87B	FAM87B	TSS18142	chr1:752750-755195	-	-	0	0	0	OK		NOC2L	NOC2L	chr1	-	879583	894679	19.1957	11.6233	20.7441		NOC2L	NOC2L	chr1	-	879583	894679	19.1957	11.6233	22.0263
LINC00115	-	-	LINC00115	LINC00115	TSS25916	chr1:761585-762902	-	-	0.990065	0.218197	1.76193	OK		LINC00115	-	-	LINC00115	LINC00115	TSS25916	chr1:761585-762902	-	-	0.853075	0.188006	1.51814	OK		KLHL17	KLHL17	chr1	+	895967	901099	0.276911	0.167674	0.299247		KLHL17	KLHL17	chr1	+	895967	901099	0.276911	0.167674	0.317744
LOC643837	-	-	LOC643837	LOC643837	TSS15157	chr1:763063-789740	-	-	8.06206	6.28023	9.8439	OK		LOC643837	-	-	LOC643837	LOC643837	TSS15157	chr1:763063-789740	-	-	7.10994	5.53854	8.68134	OK		HES4	HES4	chr1	-	934342	935552	0.750962	0.455596	0.8131		HES4	HES4	chr1	-	934342	935552	0.750962	0.455596	0.863359
LOC100506327	-	-	LOC100506327	LOC100506327	TSS20989	chr1:766984-778984	-	-	2.93626	2.10833	3.7642	OK		LOC100506327	-	-	LOC100506327	LOC100506327	TSS20989	chr1:766984-778984	-	-	2.72034	1.95329	3.48739	OK		ISG15	ISG15	chr1	+	948847	949920	10.024	6.06969	10.8325		ISG15	ISG15	chr1	+	948847	949920	10.024	6.06969	11.5021
FAM41C	-	-	FAM41C	FAM41C	TSS20242	chr1:803450-812182	-	-	2.81914	1.82254	3.81574	OK		FAM41C	-	-	FAM41C	FAM41C	TSS20242	chr1:803450-812182	-	-	2.51801	1.62787	3.40816	OK		AGRN	AGRN	chr1	+	955503	991492	0.014919	0.009034	0.016122		AGRN	AGRN	chr1	+	955503	991492	0.014919	0.009034	0.017119
LOC284600	-	-	LOC284600	LOC284600	TSS18243	chr1:846814-850735	-	-	0.0404485	0	0.121345	OK		LOC284600	-	-	LOC284600	LOC284600	TSS18243	chr1:846814-850735	-	-	0.038312	0	0.114936	OK		C1orf159	C1orf159	chr1	-	1017198	1051736	3.17918	1.92505	3.43562		C1orf159	C1orf159	chr1	-	1017198	1051736	3.17918	1.92505	3.64799
LOC100130417	-	-	LOC100130417	LOC100130417	TSS9923	chr1:852952-854817	-	-	0	0	0	OK		LOC100130417	-	-	LOC100130417	LOC100130417	TSS9923	chr1:852952-854817	-	-	0	0	0	OK		LOC100506376	LOC100506376	chr1	-	1108436	1114935	0.139864	0.08469	0.151146		LOC100506376	LOC100506376	chr1	-	1108436	1114935	0.139864	0.08469	0.160488
SAMD11	-	-	SAMD11	SAMD11	TSS571	chr1:861120-879961	-	-	1.44895	0.8698	2.0281	OK		SAMD11	-	-	SAMD11	SAMD11	TSS571	chr1:861120-879961	-	-	1.34557	0.80774	1.8834	OK		TTLL10	TTLL10	chr1	+	1109286	1133313	0	0	0		TTLL10	TTLL10	chr1	+	1109286	1133313	0	0	0
NOC2L	-	-	NOC2L	NOC2L	TSS10015	chr1:879582-894679	-	-	11.083	9.50233	12.6636	OK		NOC2L	-	-	NOC2L	NOC2L	TSS10015	chr1:879582-894679	-	-	10.3617	8.88391	11.8395	OK		SDF4	SDF4	chr1	-	1152288	1167447	1.62816	1.04244	1.86043		SDF4	SDF4	chr1	-	1152288	1167447	1.62816	1.04244	1.97542
KLHL17	-	-	KLHL17	KLHL17	TSS18430	chr1:895966-901099	-	-	0.22198	0	0.444067	OK		KLHL17	-	-	KLHL17	KLHL17	TSS18430	chr1:895966-901099	-	-	0.206203	0	0.412507	OK		B3GALT6	B3GALT6	chr1	+	1167629	1170421	0.769065	0.465682	0.8311		B3GALT6	B3GALT6	chr1	+	1167629	1170421	0.769065	0.465682	0.882472
PLEKHN1	-	-	PLEKHN1	PLEKHN1	TSS17440	chr1:901876-910488	-	-	0	0	0	OK		PLEKHN1	-	-	PLEKHN1	PLEKHN1	TSS17440	chr1:901876-910488	-	-	0	0	0	OK		UBE2J2	UBE2J2	chr1	-	1189292	1209234	6.09479	3.95335	7.05553		UBE2J2	UBE2J2	chr1	-	1189292	1209234	6.09479	3.95335	7.49164
C1orf170	-	-	C1orf170	C1orf170	TSS25196	chr1:910578-917473	-	-	0	0	0	OK		C1orf170	-	-	C1orf170	C1orf170	TSS25196	chr1:910578-917473	-	-	0	0	0	OK		ACAP3	ACAP3	chr1	-	1227764	1243269	0.075286	0.045587	0.081359		ACAP3	ACAP3	chr1	-	1227764	1243269	0.075286	0.045587	0.086388
HES4	-	-	HES4	HES4	TSS14946	chr1:934341-935552	-	-	0.84751	0	1.73703	OK		HES4	-	-	HES4	HES4	TSS14946	chr1:934341-935552	-	-	0.686974	0	1.40954	OK		PUSL1	PUSL1	chr1	+	1243994	1247057	15.3581	9.29956	16.5969		PUSL1	PUSL1	chr1	+	1243994	1247057	15.3581	9.29956	17.6228
ISG15	-	-	ISG15	ISG15	TSS10653	chr1:948846-949920	-	-	8.17541	5.19017	11.1606	OK		ISG15	-	-	ISG15	ISG15	TSS10653	chr1:948846-949920	-	-	5.94496	3.77417	8.11576	OK		CPSF3L	CPSF3L	chr1	-	1246965	1260046	24.9714	15.1206	26.9857		CPSF3L	CPSF3L	chr1	-	1246965	1260046	24.9714	15.1206	28.6537
AGRN	-	-	AGRN	AGRN	TSS7808	chr1:955502-991492	-	-	0	0	0	OK		AGRN	-	-	AGRN	AGRN	TSS7808	chr1:955502-991492	-	-	0	0	0	OK		GLTPD1	GLTPD1	chr1	+	1260143	1264276	0.424989	0.257338	0.45927		GLTPD1	GLTPD1	chr1	+	1260143	1264276	0.424989	0.257338	0.487658
RNF223	-	-	RNF223	RNF223	TSS23650	chr1:1007125-1009687	-	-	0	0	0	OK		RNF223	-	-	RNF223	RNF223	TSS23650	chr1:1007125-1009687	-	-	0	0	0	OK		DVL1	DVL1	chr1	-	1270658	1284492	0.535568	0.324295	0.578768		DVL1	DVL1	chr1	-	1270658	1284492	0.535568	0.324295	0.614543
C1orf159	-	-	C1orf159	C1orf159	TSS26803	chr1:1017197-1051736	-	-	2.06335	1.30992	2.81678	OK		C1orf159	-	-	C1orf159	C1orf159	TSS26803	chr1:1017197-1051736	-	-	1.88464	1.19647	2.57282	OK		MXRA8	MXRA8	chr1	-	1288071	1293915	0.124945	0.075656	0.135023		MXRA8	MXRA8	chr1	-	1288071	1293915	0.124945	0.075656	0.143369
LOC254099	-	-	LOC254099	LOC254099	TSS23912	chr1:1072396-1079436	-	-	0	0	0	OK		LOC254099	-	-	LOC254099	LOC254099	TSS23912	chr1:1072396-1079436	-	-	0	0	0	OK		AURKAIP1	AURKAIP1	chr1	-	1309110	1310818	128.771	90.6948	161.863		AURKAIP1	AURKAIP1	chr1	-	1309110	1310818	128.771	90.6948	171.868
MIR200B	-	-	MIR200B	MIR200B	TSS17007	chr1:1102483-1102578	-	-	0	0	0	OK		MIR200B	-	-	MIR200B	MIR200B	TSS17007	chr1:1102483-1102578	-	-	0	0	0	OK		CCNL2	CCNL2	chr1	-	1321091	1334718	7.46081	7.01015	12.511		CCNL2	CCNL2	chr1	-	1321091	1334718	7.46081	7.01015	13.2843
MIR200A	-	-	MIR200A	MIR200A	TSS7515	chr1:1103242-1103332	-	-	0	0	0	OK		MIR200A	-	-	MIR200A	MIR200A	TSS7515	chr1:1103242-1103332	-	-	0	0	0	OK		LOC148413	LOC148413	chr1	+	1334910	1337426	0.124714	0.075516	0.134774		LOC148413	LOC148413	chr1	+	1334910	1337426	0.124714	0.075516	0.143104
MIR429	-	-	MIR429	MIR429	TSS20030	chr1:1104384-1104467	-	-	0	0	0	OK		MIR429	-	-	MIR429	MIR429	TSS20030	chr1:1104384-1104467	-	-	0	0	0	OK		MRPL20	MRPL20	chr1	-	1337276	1342693	430.67	260.778	465.409		MRPL20	MRPL20	chr1	-	1337276	1342693	430.67	260.778	494.177
LOC100506376	-	-	LOC100506376	LOC100506376	TSS18621	chr1:1108435-1114935	-	-	0.0197292	0	0.0986458	OK		LOC100506376	-	-	LOC100506376	LOC100506376	TSS18621	chr1:1108435-1114935	-	-	0.0187113	0	0.0935563	OK		VWA1	VWA1	chr1	+	1370903	1378262	0.44237	0.267862	0.478053		VWA1	VWA1	chr1	+	1370903	1378262	0.44237	0.267862	0.507602
TTLL10	-	-	TTLL10	TTLL10	TSS14603,TSS23723	chr1:1109285-1133313	-	-	0	0	0	OK		TTLL10	-	-	TTLL10	TTLL10	TSS14603,TSS23723	chr1:1109285-1133313	-	-	0	0	0	OK		ATAD3C	ATAD3C	chr1	+	1385069	1405538	0.165587	0.100266	0.178944		ATAD3C	ATAD3C	chr1	+	1385069	1405538	0.165587	0.100266	0.190005
TNFRSF18	-	-	TNFRSF18	TNFRSF18	TSS874	chr1:1138887-1142089	-	-	0	0	0	OK		TNFRSF18	-	-	TNFRSF18	TNFRSF18	TSS874	chr1:1138887-1142089	-	-	0	0	0	OK		ATAD3B	ATAD3B	chr1	+	1407164	1431582	0.53021	0.321051	0.572978		ATAD3B	ATAD3B	chr1	+	1407164	1431582	0.53021	0.321051	0.608395
TNFRSF4	-	-	TNFRSF4	TNFRSF4	TSS17532	chr1:1146705-1149548	-	-	0	0	0	OK		TNFRSF4	-	-	TNFRSF4	TNFRSF4	TSS17532	chr1:1146705-1149548	-	-	0	0	0	OK		ATAD3A	ATAD3A	chr1	+	1447523	1470067	0.404863	0.572908	1.02246		ATAD3A	ATAD3A	chr1	+	1447523	1470067	0.404863	0.572908	1.08567
SDF4	-	-	SDF4	SDF4	TSS25621	chr1:1152287-1167447	-	-	1.36503	0.709992	2.02007	OK		SDF4	-	-	SDF4	SDF4	TSS25621	chr1:1152287-1167447	-	-	1.24201	0.645878	1.83814	OK		SSU72	SSU72	chr1	-	1477053	1510262	77.0215	46.6378	83.2342		SSU72	SSU72	chr1	-	1477053	1510262	77.0215	46.6378	88.3791
B3GALT6	-	-	B3GALT6	B3GALT6	TSS20117	chr1:1167628-1170421	-	-	0.5569	0.221077	0.892724	OK		B3GALT6	-	-	B3GALT6	B3GALT6	TSS20117	chr1:1167628-1170421	-	-	0.520566	0.206653	0.834479	OK		LOC643988	LOC643988	chr1	-	1533388	1535476	1.47583	0.893637	1.59487		LOC643988	LOC643988	chr1	-	1533388	1535476	1.47583	0.893637	1.69345
FAM132A	-	-	FAM132A	FAM132A	TSS23245	chr1:1177832-1182102	-	-	0	0	0	OK		FAM132A	-	-	FAM132A	FAM132A	TSS23245	chr1:1177832-1182102	-	-	0	0	0	OK		MIB2	MIB2	chr1	+	1550795	1565990	0.035669	0.025759	0.045971		MIB2	MIB2	chr1	+	1550795	1565990	0.035669	0.025759	0.048813
UBE2J2	-	-	UBE2J2	UBE2J2	TSS11546	chr1:1189291-1209234	-	-	4.15738	3.07645	5.23831	OK		UBE2J2	-	-	UBE2J2	UBE2J2	TSS11546	chr1:1189291-1209234	-	-	3.82285	2.82893	4.81676	OK		CDK11B	CDK11B	chr1	-	1571100	1590473	1.25654	2.16621	3.86603		CDK11B	CDK11B	chr1	-	1571100	1590473	1.25654	2.16621	4.105
SCNN1D	-	-	SCNN1D	SCNN1D	TSS2890	chr1:1215815-1227409	-	-	0	0	0	OK		SCNN1D	-	-	SCNN1D	SCNN1D	TSS2890	chr1:1215815-1227409	-	-	0	0	0	OK		SLC35E2B	SLC35E2B	chr1	-	1592939	1624243	8.61186	5.21462	9.30651		SLC35E2B	SLC35E2B	chr1	-	1592939	1624243	8.61186	5.21462	9.88177
ACAP3	-	-	ACAP3	ACAP3	TSS28615	chr1:1227763-1243269	-	-	0.0369541	0	0.110862	OK		ACAP3	-	-	ACAP3	ACAP3	TSS28615	chr1:1227763-1243269	-	-	0.0351626	0	0.105488	OK		CDK11A	CDK11A	chr1	-	1634169	1655791	3.77498	2.28581	4.07948		CDK11A	CDK11A	chr1	-	1634169	1655791	3.77498	2.28581	4.33164
PUSL1	-	-	PUSL1	PUSL1	TSS18270	chr1:1243993-1247057	-	-	17.7439	14.6426	20.8453	OK		PUSL1	-	-	PUSL1	PUSL1	TSS18270	chr1:1243993-1247057	-	-	15.1363	12.4907	17.7819	OK		SLC35E2	SLC35E2	chr1	-	1656277	1677438	5.79467	5.28864	9.4386		SLC35E2	SLC35E2	chr1	-	1656277	1677438	5.79467	5.28864	10.022
CPSF3L	-	-	CPSF3L	CPSF3L	TSS27560	chr1:1246964-1260046	-	-	14.5526	12.4554	16.6498	OK		CPSF3L	-	-	CPSF3L	CPSF3L	TSS27560	chr1:1246964-1260046	-	-	13.3105	11.3923	15.2287	OK		NADK	NADK	chr1	-	1682671	1711508	5.90569	6.62239	11.8189		NADK	NADK	chr1	-	1682671	1711508	5.90569	6.62239	12.5495
GLTPD1	-	-	GLTPD1	GLTPD1	TSS11435	chr1:1260142-1264276	-	-	0.394405	0.0723746	0.716435	OK		GLTPD1	-	-	GLTPD1	GLTPD1	TSS11435	chr1:1260142-1264276	-	-	0.361632	0.0663607	0.656903	OK		GNB1	GNB1	chr1	-	1716725	1822526	28.5628	17.2952	30.8667		GNB1	GNB1	chr1	-	1716725	1822526	28.5628	17.2952	32.7746
TAS1R3	-	-	TAS1R3	TAS1R3	TSS2217	chr1:1266725-1269844	-	-	0	0	0	OK		TAS1R3	-	-	TAS1R3	TAS1R3	TSS2217	chr1:1266725-1269844	-	-	0	0	0	OK		TMEM52	TMEM52	chr1	-	1849029	1850740	1.01461	0.614366	1.09645		TMEM52	TMEM52	chr1	-	1849029	1850740	1.01461	0.614366	1.16423
DVL1	-	-	DVL1	DVL1	TSS24892	chr1:1270657-1284492	-	-	0.433875	0.144625	0.723125	OK		DVL1	-	-	DVL1	DVL1	TSS24892	chr1:1270657-1284492	-	-	0.406836	0.135612	0.678059	OK		KIAA1751	KIAA1751	chr1	-	1884752	1935276	0.206971	0.125324	0.223666		KIAA1751	KIAA1751	chr1	-	1884752	1935276	0.206971	0.125324	0.237491
MXRA8	-	-	MXRA8	MXRA8	TSS26394	chr1:1288070-1293915	-	-	0.0632189	0	0.189657	OK		MXRA8	-	-	MXRA8	MXRA8	TSS26394	chr1:1288070-1293915	-	-	0.0581506	0	0.174452	OK		PRKCZ	PRKCZ	chr1	+	1981909	2116834	0.026259	0.437086	0.780065		PRKCZ	PRKCZ	chr1	+	1981909	2116834	0.026259	0.437086	0.828283
AURKAIP1	-	-	AURKAIP1	AURKAIP1	TSS26923,TSS27732,TSS3863	chr1:1309109-1310818	-	-	132.382	121.52	143.245	OK		AURKAIP1	-	-	AURKAIP1	AURKAIP1	TSS26923,TSS27732,TSS3863	chr1:1309109-1310818	-	-	105.168	96.5759	113.759	OK		LOC100506504	LOC100506504	chr1	-	2113246	2115492	1.65732	1.00354	1.791		LOC100506504	LOC100506504	chr1	-	2113246	2115492	1.65732	1.00354	1.90171
CCNL2	-	-	CCNL2	CCNL2	TSS5560	chr1:1321090-1334718	-	-	6.97203	5.67753	8.26653	OK		CCNL2	-	-	CCNL2	CCNL2	TSS5560	chr1:1321090-1334718	-	-	6.49564	5.30885	7.68243	OK		C1orf86	C1orf86	chr1	-	2115899	2139172	1.14017	2.32655	4.15218		C1orf86	C1orf86	chr1	-	2115899	2139172	1.14017	2.32655	4.40884
LOC148413	-	-	LOC148413	LOC148413	TSS4141	chr1:1334909-1337426	-	-	0.084416	0	0.325203	OK		LOC148413	-	-	LOC148413	LOC148413	TSS4141	chr1:1334909-1337426	-	-	0.0756158	0	0.291301	OK		SKI	SKI	chr1	+	2160134	2241652	0.346767	0.209973	0.374738		SKI	SKI	chr1	+	2160134	2241652	0.346767	0.209973	0.397901
MRPL20	-	-	MRPL20	MRPL20	TSS5575	chr1:1337275-1342693	-	-	367.382	343.104	391.66	OK		MRPL20	-	-	MRPL20	MRPL20	TSS5575	chr1:1337275-1342693	-	-	276.074	257.83	294.318	OK		MORN1	MORN1	chr1	-	2252696	2322993	2.5698	1.55605	2.77708		MORN1	MORN1	chr1	-	2252696	2322993	2.5698	1.55605	2.94874
LOC441869	-	-	LOC441869	LOC441869	TSS9736	chr1:1353799-1356650	-	-	0	0	0	OK		LOC441869	-	-	LOC441869	LOC441869	TSS9736	chr1:1353799-1356650	-	-	0	0	0	OK		LOC100129534	LOC100129534	chr1	-	2281853	2284100	0.01379	0.00835	0.014902		LOC100129534	LOC100129534	chr1	-	2281853	2284100	0.01379	0.00835	0.015823
TMEM88B	-	-	TMEM88B	TMEM88B	TSS18205	chr1:1361507-1363167	-	-	0	0	0	OK		TMEM88B	-	-	TMEM88B	TMEM88B	TSS18205	chr1:1361507-1363167	-	-	0	0	0	OK		RER1	RER1	chr1	+	2323214	2336883	44.7392	27.0903	48.348		RER1	RER1	chr1	+	2323214	2336883	44.7392	27.0903	51.3365
VWA1	-	-	VWA1	VWA1	TSS13315	chr1:1370902-1378262	-	-	0.291436	0.0748224	0.508049	OK		VWA1	-	-	VWA1	VWA1	TSS13315	chr1:1370902-1378262	-	-	0.278981	0.0715646	0.486398	OK		PEX10	PEX10	chr1	-	2336241	2344010	1.37174	0.830614	1.48239		PEX10	PEX10	chr1	-	2336241	2344010	1.37174	0.830614	1.57402
ATAD3C	-	-	ATAD3C	ATAD3C	TSS20824	chr1:1385068-1405538	-	-	0.0291016	0	0.101	OK		ATAD3C	-	-	ATAD3C	ATAD3C	TSS20824	chr1:1385068-1405538	-	-	0.0277274	0	0.0962303	OK		PANK4	PANK4	chr1	-	2439975	2458035	4.19531	2.54033	4.53371		PANK4	PANK4	chr1	-	2439975	2458035	4.19531	2.54033	4.81395
ATAD3B	-	-	ATAD3B	ATAD3B	TSS13108	chr1:1407163-1431582	-	-	0.11745	0	0.283781	OK		ATAD3B	-	-	ATAD3B	ATAD3B	TSS13108	chr1:1407163-1431582	-	-	0.108653	0	0.262526	OK		PRDM16	PRDM16	chr1	+	2985742	3355185	0.35458	0.214704	0.383181		PRDM16	PRDM16	chr1	+	2985742	3355185	0.35458	0.214704	0.406866
ATAD3A	-	-	ATAD3A	ATAD3A	TSS25577,TSS26276	chr1:1447522-1470067	-	-	0.455839	0.0762983	0.83538	OK		ATAD3A	-	-	ATAD3A	ATAD3A	TSS25577,TSS26276	chr1:1447522-1470067	-	-	0.422638	0.0708335	0.774443	OK		MIR4251	MIR4251	chr1	+	3044539	3044599	0	0	0		MIR4251	MIR4251	chr1	+	3044539	3044599	0	0	0
C1orf70	-	-	C1orf70	C1orf70	TSS28994	chr1:1470157-1475740	-	-	0	0	0	OK		C1orf70	-	-	C1orf70	C1orf70	TSS28994	chr1:1470157-1475740	-	-	0	0	0	OK		ARHGEF16	ARHGEF16	chr1	+	3371147	3397677	0.378788	0.229362	0.409342		ARHGEF16	ARHGEF16	chr1	+	3371147	3397677	0.378788	0.229362	0.434644
SSU72	-	-	SSU72	SSU72	TSS4077	chr1:1477052-1510262	-	-	108.263	101.037	115.488	OK		SSU72	-	-	SSU72	SSU72	TSS4077	chr1:1477052-1510262	-	-	93.122	86.9071	99.3368	OK		MEGF6	MEGF6	chr1	-	3404506	3528059	0.152171	0.092142	0.164445		MEGF6	MEGF6	chr1	-	3404506	3528059	0.152171	0.092142	0.17461
LOC643988	-	-	LOC643988	LOC643988	TSS15654	chr1:1533387-1535476	-	-	0.901152	0.401283	1.40102	OK		LOC643988	-	-	LOC643988	LOC643988	TSS15654	chr1:1533387-1535476	-	-	0.822543	0.366278	1.27881	OK		MIR551A	MIR551A	chr1	-	3477259	3477354	0	0	0		MIR551A	MIR551A	chr1	-	3477259	3477354	0	0	0
MIB2	-	-	MIB2	MIB2	TSS17181,TSS5789	chr1:1550794-1565990	-	-	0	0	0	OK		MIB2	-	-	MIB2	MIB2	TSS17181,TSS5789	chr1:1550794-1565990	-	-	0	0	0	OK		TPRG1L	TPRG1L	chr1	+	3541556	3546695	4.8472	2.93506	5.23819		TPRG1L	TPRG1L	chr1	+	3541556	3546695	4.8472	2.93506	5.56197
MMP23B	-	-	MMP23B	MMP23B	TSS15484	chr1:1567559-1570030	-	-	0	0	0	OK		MMP23B	-	-	MMP23B	MMP23B	TSS15484	chr1:1567559-1570030	-	-	0	0	0	OK		WRAP73	WRAP73	chr1	-	3547331	3566671	20.0842	12.1613	21.7042		WRAP73	WRAP73	chr1	-	3547331	3566671	20.0842	12.1613	23.0458
CDK11B	-	-	CDK11B	CDK11B	TSS25072	chr1:1571099-1590473	-	-	1.56071	0.833051	2.28836	OK		CDK11B	-	-	CDK11B	CDK11B	TSS25072	chr1:1571099-1590473	-	-	1.42486	0.760383	2.08934	OK		TP73	TP73	chr1	+	3569129	3652765	0.035922	0.093129	0.166207		TP73	TP73	chr1	+	3569129	3652765	0.183197	0.474947	0.90003
SLC35E2B	-	-	SLC35E2B	SLC35E2B	TSS23779	chr1:1592938-1624243	-	-	2.31467	1.856	2.77334	OK		SLC35E2B	-	-	SLC35E2B	SLC35E2B	TSS23779	chr1:1592938-1624243	-	-	2.24441	1.79966	2.68916	OK		TP73-AS1	TP73-AS1	chr1	-	3652548	3663937	3.36359	2.79458	4.98747		TP73-AS1	TP73-AS1	chr1	-	3652548	3663937	3.36359	2.79458	5.29576
MMP23A	-	-	MMP23A	MMP23A	TSS7380	chr1:1631377-1633247	-	-	0	0	0	OK		MMP23A	-	-	MMP23A	MMP23A	TSS7380	chr1:1631377-1633247	-	-	0	0	0	OK		CCDC27	CCDC27	chr1	+	3668965	3688209	0.00276	0.001671	0.002983		CCDC27	CCDC27	chr1	+	3668965	3688209	0.00276	0.001671	0.003167
CDK11A	-	-	CDK11A	CDK11A	TSS8255	chr1:1634168-1655791	-	-	1.69334	1.0614	2.32529	OK		CDK11A	-	-	CDK11A	CDK11A	TSS8255	chr1:1634168-1655791	-	-	1.57593	0.987815	2.16404	OK		LOC388588	LOC388588	chr1	+	3689352	3692546	1.4011	0.848389	1.51412		LOC388588	LOC388588	chr1	+	3689352	3692546	1.4011	0.848389	1.6077
SLC35E2	-	-	SLC35E2	SLC35E2	TSS5457	chr1:1656276-1677438	-	-	2.52814	2.02314	3.03314	OK		SLC35E2	-	-	SLC35E2	SLC35E2	TSS5457	chr1:1656276-1677438	-	-	2.45494	1.96656	2.94333	OK		LRRC47	LRRC47	chr1	-	3696784	3713068	39.676	24.0245	42.8763		LRRC47	LRRC47	chr1	-	3696784	3713068	39.676	24.0245	45.5266
NADK	-	-	NADK	NADK	TSS2275,TSS24391,TSS26509,TSS6083	chr1:1682670-1711508	-	-	7.71044	6.48138	8.9395	OK		NADK	-	-	NADK	NADK	TSS2275,TSS24391,TSS26509,TSS6083	chr1:1682670-1711508	-	-	7.25645	6.09974	8.41317	OK		CEP104	CEP104	chr1	-	3728645	3773797	6.1166	3.7037	6.60998		CEP104	CEP104	chr1	-	3728645	3773797	6.1166	3.7037	7.01856
GNB1	-	-	GNB1	GNB1	TSS24199	chr1:1716724-1822526	-	-	17.6042	15.8371	19.3712	OK		GNB1	-	-	GNB1	GNB1	TSS24199	chr1:1716724-1822526	-	-	16.59	14.9247	18.2552	OK		DFFB	DFFB	chr1	+	3773845	3801993	6.62451	4.01125	7.15885		DFFB	DFFB	chr1	+	3773845	3801993	6.62451	4.01125	7.60136
CALML6	-	-	CALML6	CALML6	TSS9469	chr1:1846265-1848733	-	-	0	0	0	OK		CALML6	-	-	CALML6	CALML6	TSS9469	chr1:1846265-1848733	-	-	0	0	0	OK		C1orf174	C1orf174	chr1	-	3805697	3816857	82.5261	49.9709	89.1829		C1orf174	C1orf174	chr1	-	3805697	3816857	82.5261	49.9709	94.6955
TMEM52	-	-	TMEM52	TMEM52	TSS28430	chr1:1849028-1850740	-	-	0.681521	0	1.36337	OK		TMEM52	-	-	TMEM52	TMEM52	TSS28430	chr1:1849028-1850740	-	-	0.551885	0	1.10404	OK		LOC100133612	LOC100133612	chr1	+	3816968	3832011	0.041496	0.025127	0.044843		LOC100133612	LOC100133612	chr1	+	3816968	3832011	0.041496	0.025127	0.047615
C1orf222	-	-	C1orf222	C1orf222	TSS25188	chr1:1853389-1859368	-	-	0	0	0	OK		C1orf222	-	-	C1orf222	C1orf222	TSS25188	chr1:1853389-1859368	-	-	0	0	0	OK		NPHP4	NPHP4	chr1	-	5922870	6052533	0.900679	0.545376	0.97333		NPHP4	NPHP4	chr1	-	5922870	6052533	0.900679	0.545376	1.03349
KIAA1751	-	-	KIAA1751	KIAA1751	TSS13225	chr1:1884751-1935276	-	-	0.0778463	0	0.194401	OK		KIAA1751	-	-	KIAA1751	KIAA1751	TSS13225	chr1:1884751-1935276	-	-	0.0748345	0	0.18688	OK		KCNAB2	KCNAB2	chr1	+	6052358	6161253	0.013122	0.084704	0.151172		KCNAB2	KCNAB2	chr1	+	6052358	6161253	0.013122	0.084704	0.160516
GABRD	-	-	GABRD	GABRD	TSS484	chr1:1950767-1962192	-	-	0	0	0	OK		GABRD	-	-	GABRD	GABRD	TSS484	chr1:1950767-1962192	-	-	0	0	0	OK		RPL22	RPL22	chr1	-	6245080	6259679	376.338	227.879	406.694		RPL22	RPL22	chr1	-	6245080	6259679	376.338	227.879	431.832
PRKCZ	-	-	PRKCZ	PRKCZ	TSS14391,TSS15535,TSS22460,TSS26993	chr1:1981908-2116834	-	-	0.216816	0	0.571837	OK		PRKCZ	-	-	PRKCZ	PRKCZ	TSS14391,TSS15535,TSS22460,TSS26993	chr1:1981908-2116834	-	-	0.19717	0	0.52094	OK		RNF207	RNF207	chr1	+	6266189	6281359	0.381264	0.230862	0.412018		RNF207	RNF207	chr1	+	6266189	6281359	0.381264	0.230862	0.437485
C1orf86	-	-	C1orf86	C1orf86	TSS13155,TSS13852	chr1:2115898-2139172	-	-	1.52411	0.42326	2.62497	OK		C1orf86	-	-	C1orf86	C1orf86	TSS13155,TSS13852	chr1:2115898-2139172	-	-	1.25716	0.399604	2.11471	OK		ICMT	ICMT	chr1	-	6281253	6296044	14.7614	8.93825	15.9521		ICMT	ICMT	chr1	-	6281253	6296044	14.7614	8.93825	16.9381
LOC100506504	-	-	LOC100506504	LOC100506504	TSS23232	chr1:2113245-2115492	-	-	0.143682	0	0.385323	OK		LOC100506504	-	-	LOC100506504	LOC100506504	TSS23232	chr1:2113245-2115492	-	-	0.13203	0	0.354075	OK		LINC00337	LINC00337	chr1	+	6297868	6299504	4.66087	2.82223	5.03683		LINC00337	LINC00337	chr1	+	6297868	6299504	4.66087	2.82223	5.34816
SKI	-	-	SKI	SKI	TSS12917	chr1:2160133-2241652	-	-	0.33494	0.155907	0.513973	OK		SKI	-	-	SKI	SKI	TSS12917	chr1:2160133-2241652	-	-	0.324246	0.150929	0.497562	OK		ACOT7	ACOT7	chr1	-	6324332	6453826	150.596	121.314	216.508		ACOT7	ACOT7	chr1	-	6324332	6453826	150.596	121.314	229.891
MORN1	-	-	MORN1	MORN1	TSS23233	chr1:2252695-2322993	-	-	0.906079	0.321035	1.49112	OK		MORN1	-	-	MORN1	MORN1	TSS23233	chr1:2252695-2322993	-	-	0.805462	0.285385	1.32554	OK		LOC100130071	LOC100130071	chr1	+	6326515	6327292	0	0	0		LOC100130071	LOC100130071	chr1	+	6326515	6327292	0	0	0
LOC100129534	-	-	LOC100129534	LOC100129534	TSS14498	chr1:2281852-2284100	-	-	0	0	0	OK		LOC100129534	-	-	LOC100129534	LOC100129534	TSS14498	chr1:2281852-2284100	-	-	0	0	0	OK		HES2	HES2	chr1	-	6475292	6479979	0.486861	0.294802	0.526132		HES2	HES2	chr1	-	6475292	6479979	0.486861	0.294802	0.558654
RER1	-	-	RER1	RER1	TSS470	chr1:2323213-2336883	-	-	26.1204	23.6725	28.5683	OK		RER1	-	-	RER1	RER1	TSS470	chr1:2323213-2336883	-	-	24.586	22.2819	26.8901	OK		NOL9	NOL9	chr1	-	6581407	6614658	3.92625	2.37741	4.24295		NOL9	NOL9	chr1	-	6581407	6614658	3.92625	2.37741	4.50522
PEX10	-	-	PEX10	PEX10	TSS25838	chr1:2336240-2344010	-	-	0.721555	0.221742	1.22137	OK		PEX10	-	-	PEX10	PEX10	TSS25838	chr1:2336240-2344010	-	-	0.65627	0.201575	1.11097	OK		ZBTB48	ZBTB48	chr1	+	6640063	6649340	2.44482	1.48038	2.64203		ZBTB48	ZBTB48	chr1	+	6640063	6649340	2.44482	1.48038	2.80534
PLCH2	-	-	PLCH2	PLCH2	TSS14920	chr1:2407753-2436964	-	-	0	0	0	OK		PLCH2	-	-	PLCH2	PLCH2	TSS14920	chr1:2407753-2436964	-	-	0	0	0	OK		KLHL21	KLHL21	chr1	-	6650784	6662929	6.22888	3.77169	6.73132		KLHL21	KLHL21	chr1	-	6650784	6662929	6.22888	3.77169	7.1474
PANK4	-	-	PANK4	PANK4	TSS21547	chr1:2439974-2458035	-	-	2.41808	1.69132	3.14485	OK		PANK4	-	-	PANK4	PANK4	TSS21547	chr1:2439974-2458035	-	-	2.2513	1.57466	2.92794	OK		PHF13	PHF13	chr1	+	6673756	6684093	2.97439	1.80104	3.21431		PHF13	PHF13	chr1	+	6673756	6684093	2.97439	1.80104	3.41299
HES5	-	-	HES5	HES5	TSS15433	chr1:2460183-2461684	-	-	0	0	0	OK		HES5	-	-	HES5	HES5	TSS15433	chr1:2460183-2461684	-	-	0	0	0	OK		THAP3	THAP3	chr1	+	6684925	6695646	11.4216	15.3677	27.4267		THAP3	THAP3	chr1	+	6684925	6695646	11.4216	15.3677	29.122
LOC115110	-	-	LOC115110	LOC115110	TSS140	chr1:2481358-2484284	-	-	0	0	0	OK		LOC115110	-	-	LOC115110	LOC115110	TSS140	chr1:2481358-2484284	-	-	0	0	0	OK		DNAJC11	DNAJC11	chr1	-	6694228	6761966	6.79502	4.1145	7.34312		DNAJC11	DNAJC11	chr1	-	6694228	6761966	6.79502	4.1145	7.79702
LOC100133445	-	-	LOC100133445	LOC100133445	TSS29489	chr1:2487207-2488450	-	-	0	0	0	OK		LOC100133445	-	-	LOC100133445	LOC100133445	TSS29489	chr1:2487207-2488450	-	-	0	0	0	OK		CAMTA1	CAMTA1	chr1	+	6845384	7829766	38.3747	233.512	416.747		CAMTA1	CAMTA1	chr1	+	6845384	7829766	30.6929	190.873	361.707
TNFRSF14	-	-	TNFRSF14	TNFRSF14	TSS11149	chr1:2487804-2495268	-	-	0	0	0	OK		TNFRSF14	-	-	TNFRSF14	TNFRSF14	TSS11149	chr1:2487804-2495268	-	-	0	0	0	OK		LOC100129476	LOC100129476	chr1	-	7110002	7111764	0	0	0		LOC100129476	LOC100129476	chr1	-	7110002	7111764	0	0	0
C1orf93	-	-	C1orf93	C1orf93	TSS12115,TSS8572	chr1:2517898-2522908	-	-	0	0	0	OK		C1orf93	-	-	C1orf93	C1orf93	TSS12115,TSS8572	chr1:2517898-2522908	-	-	0	0	0	OK		VAMP3	VAMP3	chr1	+	7831329	7841492	145.871	88.3271	157.637		VAMP3	VAMP3	chr1	+	7831329	7841492	145.871	88.3271	167.381
MMEL1	-	-	MMEL1	MMEL1	TSS20473	chr1:2522080-2564481	-	-	0	0	0	OK		MMEL1	-	-	MMEL1	MMEL1	TSS20473	chr1:2522080-2564481	-	-	0	0	0	OK		PER3	PER3	chr1	+	7844763	7905237	4.03466	2.44305	4.36011		PER3	PER3	chr1	+	7844763	7905237	4.03466	2.44305	4.62961
TTC34	-	-	TTC34	TTC34	TSS28902	chr1:2572806-2706230	-	-	0	0	0	OK		TTC34	-	-	TTC34	TTC34	TSS28902	chr1:2572806-2706230	-	-	0	0	0	OK		TNFRSF9	TNFRSF9	chr1	-	7975931	8003225	0.814116	0.492961	0.879785		TNFRSF9	TNFRSF9	chr1	-	7975931	8003225	0.814116	0.492961	0.934166
ACTRT2	-	-	ACTRT2	ACTRT2	TSS4291	chr1:2938045-2939467	-	-	0	0	0	OK		ACTRT2	-	-	ACTRT2	ACTRT2	TSS4291	chr1:2938045-2939467	-	-	0	0	0	OK		PARK7	PARK7	chr1	+	8021714	8045342	827.972	523.781	934.79		PARK7	PARK7	chr1	+	8021714	8045342	809.328	512.238	970.696
FLJ42875	-	-	FLJ42875	FLJ42875	TSS2533	chr1:2976180-2984289	-	-	0	0	0	OK		FLJ42875	-	-	FLJ42875	FLJ42875	TSS2533	chr1:2976180-2984289	-	-	0	0	0	OK		ERRFI1	ERRFI1	chr1	-	8071779	8086393	10.3784	6.28429	11.2155		ERRFI1	ERRFI1	chr1	-	8071779	8086393	10.3784	6.28429	11.9088
PRDM16	-	-	PRDM16	PRDM16	TSS21676	chr1:2985741-3355185	-	-	0.218095	0.0946165	0.341573	OK		PRDM16	-	-	PRDM16	PRDM16	TSS21676	chr1:2985741-3355185	-	-	0.213509	0.0926265	0.334392	OK		RERE	RERE	chr1	-	8412464	8877699	1.24817	0.7675	1.36975		RERE	RERE	chr1	-	8412464	8877699	1.24817	0.7675	1.45442
MIR4251	-	-	MIR4251	MIR4251	TSS5907	chr1:3044538-3044599	-	-	0	0	0	OK		MIR4251	-	-	MIR4251	MIR4251	TSS5907	chr1:3044538-3044599	-	-	0	0	0	OK		ENO1	ENO1	chr1	-	8921059	8939151	1000.81	901.391	1608.71		ENO1	ENO1	chr1	-	8921059	8939151	1000.81	901.391	1708.15
ARHGEF16	-	-	ARHGEF16	ARHGEF16	TSS11003	chr1:3371146-3397677	-	-	0.291376	0.0534684	0.529283	OK		ARHGEF16	-	-	ARHGEF16	ARHGEF16	TSS11003	chr1:3371146-3397677	-	-	0.273092	0.0501133	0.49607	OK		ENO1-AS1	ENO1-AS1	chr1	+	8938894	8939944	0.760626	0.460572	0.82198		ENO1-AS1	ENO1-AS1	chr1	+	8938894	8939944	0.760626	0.460572	0.872788
MEGF6	-	-	MEGF6	MEGF6	TSS6243	chr1:3404505-3528059	-	-	0.109285	0.0200542	0.198516	OK		MEGF6	-	-	MEGF6	MEGF6	TSS6243	chr1:3404505-3528059	-	-	0.106608	0.019563	0.193653	OK		SLC2A7	SLC2A7	chr1	-	9063359	9086404	0	0	0		SLC2A7	SLC2A7	chr1	-	9063359	9086404	0	0	0
MIR551A	-	-	MIR551A	MIR551A	TSS5896	chr1:3477258-3477354	-	-	0	0	0	OK		MIR551A	-	-	MIR551A	MIR551A	TSS5896	chr1:3477258-3477354	-	-	0	0	0	OK		LOC727721	LOC727721	chr1	-	9241898	9257040	0.53628	0.324726	0.579538		LOC727721	LOC727721	chr1	-	9241898	9257040	0.53628	0.324726	0.61536
TPRG1L	-	-	TPRG1L	TPRG1L	TSS12097	chr1:3541555-3546695	-	-	3.19782	2.31665	4.079	OK		TPRG1L	-	-	TPRG1L	TPRG1L	TSS12097	chr1:3541555-3546695	-	-	2.95782	2.14278	3.77286	OK		H6PD	H6PD	chr1	+	9294863	9331396	0.384995	0.233121	0.41605		H6PD	H6PD	chr1	+	9294863	9331396	0.384995	0.233121	0.441766
WRAP73	-	-	WRAP73	WRAP73	TSS10574	chr1:3547330-3566671	-	-	12.2	10.1379	14.2622	OK		WRAP73	-	-	WRAP73	WRAP73	TSS10574	chr1:3547330-3566671	-	-	10.8915	9.05052	12.7325	OK		SPSB1	SPSB1	chr1	+	9352941	9429591	0.287043	0.173809	0.310197		SPSB1	SPSB1	chr1	+	9352941	9429591	0.287043	0.173809	0.32937
TP73	-	-	TP73	TP73	TSS10411,TSS21619,TSS28760	chr1:3569128-3652765	-	-	0.522174	0.203412	0.840935	OK		TP73	-	-	TP73	TP73	TSS10411,TSS21619,TSS28760	chr1:3569128-3652765	-	-	0.502093	0.19539	0.808795	OK		LOC100506022	LOC100506022	chr1	-	9486715	9489055	1.2422	0.752171	1.3424		LOC100506022	LOC100506022	chr1	-	9486715	9489055	1.2422	0.752171	1.42537
TP73-AS1	-	-	TP73-AS1	TP73-AS1	TSS14567,TSS20150	chr1:3652547-3663937	-	-	2.66829	2.07692	3.25966	OK		TP73-AS1	-	-	TP73-AS1	TP73-AS1	TSS14567,TSS20150	chr1:3652547-3663937	-	-	2.56462	1.99643	3.1328	OK		SLC25A33	SLC25A33	chr1	+	9599528	9642831	8.99931	5.44923	9.72522		SLC25A33	SLC25A33	chr1	+	9599528	9642831	8.99931	5.44923	10.3264
CCDC27	-	-	CCDC27	CCDC27	TSS1992	chr1:3668964-3688209	-	-	0	0	0	OK		CCDC27	-	-	CCDC27	CCDC27	TSS1992	chr1:3668964-3688209	-	-	0	0	0	OK		TMEM201	TMEM201	chr1	+	9648932	9674935	0.662641	0.676142	1.20671		TMEM201	TMEM201	chr1	+	9648932	9674935	0.662641	0.676142	1.2813
LOC388588	-	-	LOC388588	LOC388588	TSS23386	chr1:3689351-3692546	-	-	1.44746	0	2.89562	OK		LOC388588	-	-	LOC388588	LOC388588	TSS23386	chr1:3689351-3692546	-	-	0.968325	0	1.93712	OK		PIK3CD	PIK3CD	chr1	+	9711790	9789172	1.78802	1.08268	1.93225		PIK3CD	PIK3CD	chr1	+	9711790	9789172	1.78802	1.08268	2.05169
LRRC47	-	-	LRRC47	LRRC47	TSS23131	chr1:3696783-3713068	-	-	23.2241	20.9783	25.4699	OK		LRRC47	-	-	LRRC47	LRRC47	TSS23131	chr1:3696783-3713068	-	-	21.6259	19.5347	23.7172	OK		C1orf200	C1orf200	chr1	-	9712668	9714644	0	0	0		C1orf200	C1orf200	chr1	-	9712668	9714644	0	0	0
CEP104	-	-	CEP104	CEP104	TSS1890	chr1:3728644-3773797	-	-	3.21361	2.69258	3.73464	OK		CEP104	-	-	CEP104	CEP104	TSS1890	chr1:3728644-3773797	-	-	3.12293	2.61661	3.62926	OK		CLSTN1	CLSTN1	chr1	-	9789079	9884550	1.88193	1.13954	2.03374		CLSTN1	CLSTN1	chr1	-	9789079	9884550	1.88193	1.13954	2.15944
DFFB	-	-	DFFB	DFFB	TSS12241	chr1:3773844-3801993	-	-	3.63831	2.80728	4.46934	OK		DFFB	-	-	DFFB	DFFB	TSS12241	chr1:3773844-3801993	-	-	3.41936	2.63834	4.20038	OK		CTNNBIP1	CTNNBIP1	chr1	-	9908334	9970316	6.22103	3.76694	6.72284		CTNNBIP1	CTNNBIP1	chr1	-	9908334	9970316	6.22103	3.76694	7.13839
C1orf174	-	-	C1orf174	C1orf174	TSS18450	chr1:3805696-3816857	-	-	54.3641	49.9145	58.8136	OK		C1orf174	-	-	C1orf174	C1orf174	TSS18450	chr1:3805696-3816857	-	-	48.4177	44.4549	52.3806	OK		LZIC	LZIC	chr1	-	9989776	10002826	65.051	39.3894	70.2981		LZIC	LZIC	chr1	-	9989776	10002826	65.051	39.3894	74.6434
LOC100133612	-	-	LOC100133612	LOC100133612	TSS10468	chr1:3816967-3832011	-	-	0.00622379	0	0.155796	OK		LOC100133612	-	-	LOC100133612	LOC100133612	TSS10468	chr1:3816967-3832011	-	-	0.00564278	0	0.141252	OK		NMNAT1	NMNAT1	chr1	+	10003486	10045556	5.3552	3.24266	5.78716		NMNAT1	NMNAT1	chr1	+	10003486	10045556	5.3552	3.24266	6.14488
LOC728716	-	-	LOC728716	LOC728716	TSS19936	chr1:4000671-4012643	-	-	0	0	0	OK		LOC728716	-	-	LOC728716	LOC728716	TSS19936	chr1:4000671-4012643	-	-	0	0	0	OK		RBP7	RBP7	chr1	+	10057255	10076078	28.6428	17.3437	30.9531		RBP7	RBP7	chr1	+	10057255	10076078	28.6428	17.3437	32.8664
LOC284661	-	-	LOC284661	LOC284661	TSS3394	chr1:4472110-4484744	-	-	0	0	0	OK		LOC284661	-	-	LOC284661	LOC284661	TSS3394	chr1:4472110-4484744	-	-	0	0	0	OK		UBE4B	UBE4B	chr1	+	10093041	10241297	4.50408	2.7273	4.86739		UBE4B	UBE4B	chr1	+	10093041	10241297	4.50408	2.7273	5.16826
AJAP1	-	-	AJAP1	AJAP1	TSS5104	chr1:4715104-4843851	-	-	0	0	0	OK		AJAP1	-	-	AJAP1	AJAP1	TSS5104	chr1:4715104-4843851	-	-	0	0	0	OK		KIF1B	KIF1B	chr1	+	10270764	10441661	4.64829	5.72959	10.2256		KIF1B	KIF1B	chr1	+	10270764	10441661	4.64829	5.72959	10.8576
MIR4417	-	-	MIR4417	MIR4417	TSS26711	chr1:5624130-5624203	-	-	0	0	0	OK		MIR4417	-	-	MIR4417	MIR4417	TSS26711	chr1:5624130-5624203	-	-	0	0	0	OK		MIR1273D	MIR1273D	chr1	+	10287776	10287861	0.697674	0.422453	0.75395		MIR1273D	MIR1273D	chr1	+	10287776	10287861	0.697674	0.422453	0.800553
MIR4689	-	-	MIR4689	MIR4689	TSS10646	chr1:5922731-5922801	-	-	0	0	0	OK		MIR4689	-	-	MIR4689	MIR4689	TSS10646	chr1:5922731-5922801	-	-	0	0	0	OK		LOC100287506	LOC100287506	chr1	-	10438657	10458955	0	0	0		LOC100287506	LOC100287506	chr1	-	10438657	10458955	0	0	0
NPHP4	-	-	NPHP4	NPHP4	TSS15808	chr1:5922869-6052533	-	-	0.57566	0.318509	0.832812	OK		NPHP4	-	-	NPHP4	NPHP4	TSS15808	chr1:5922869-6052533	-	-	0.554697	0.30691	0.802484	OK		PGD	PGD	chr1	+	10459085	10480201	45.0501	27.2786	48.684		PGD	PGD	chr1	+	10459085	10480201	45.0501	27.2786	51.6932
KCNAB2	-	-	KCNAB2	KCNAB2	TSS11584,TSS16468,TSS23854,TSS25181,TSS26851	chr1:6052357-6161253	-	-	0.151412	0	0.381297	OK		KCNAB2	-	-	KCNAB2	KCNAB2	TSS11584,TSS16468,TSS23854,TSS25181,TSS26851	chr1:6052357-6161253	-	-	0.143902	0	0.363041	OK		APITD1	APITD1	chr1	+	10490159	10502872	18.7401	37.3223	66.609		APITD1	APITD1	chr1	+	10490159	10502872	18.7401	37.3223	70.7262
CHD5	-	-	CHD5	CHD5	TSS24829	chr1:6161846-6240194	-	-	0	0	0	OK		CHD5	-	-	CHD5	CHD5	TSS24829	chr1:6161846-6240194	-	-	0	0	0	OK		APITD1-CORT	APITD1-CORT	chr1	+	10490159	10512060	0.287068	0.581201	1.03727		APITD1-CORT	APITD1-CORT	chr1	+	10490159	10512060	0.287068	0.581201	1.10138
RPL22	-	-	RPL22	RPL22	TSS5138	chr1:6245079-6259679	-	-	241.53	233.338	249.722	OK		RPL22	-	-	RPL22	RPL22	TSS5138	chr1:6245079-6259679	-	-	220.421	212.945	227.897	OK		CORT	CORT	chr1	+	10509776	10512060	0.101002	0.061158	0.109149		CORT	CORT	chr1	+	10509776	10512060	0.101002	0.061158	0.115896
RNF207	-	-	RNF207	RNF207	TSS13647	chr1:6266188-6281359	-	-	0.21348	0.0288787	0.398081	OK		RNF207	-	-	RNF207	RNF207	TSS13647	chr1:6266188-6281359	-	-	0.203683	0.0275535	0.379813	OK		DFFA	DFFA	chr1	-	10520588	10532613	51.4039	43.044	76.8204		DFFA	DFFA	chr1	-	10520588	10532613	51.4039	43.044	81.5688
ICMT	-	-	ICMT	ICMT	TSS13250	chr1:6281252-6296044	-	-	9.29911	8.18971	10.4085	OK		ICMT	-	-	ICMT	ICMT	TSS13250	chr1:6281252-6296044	-	-	8.94718	7.87977	10.0146	OK		PEX14	PEX14	chr1	+	10535003	10690815	0.438733	0.26566	0.474122		PEX14	PEX14	chr1	+	10535003	10690815	0.438733	0.26566	0.503429
LINC00337	-	-	LINC00337	LINC00337	TSS1705	chr1:6297867-6299504	-	-	3.0518	1.82998	4.27363	OK		LINC00337	-	-	LINC00337	LINC00337	TSS1705	chr1:6297867-6299504	-	-	2.61218	1.56637	3.658	OK		CASZ1	CASZ1	chr1	-	10696661	10856707	0.319373	0.20771	0.3707		CASZ1	CASZ1	chr1	-	10696661	10856707	0.319373	0.20771	0.393613
HES3	-	-	HES3	HES3	TSS4897	chr1:6304251-6305638	-	-	0	0	0	OK		HES3	-	-	HES3	HES3	TSS4897	chr1:6304251-6305638	-	-	0	0	0	OK		TARDBP	TARDBP	chr1	+	11072679	11085549	88.9097	53.8363	96.0813		TARDBP	TARDBP	chr1	+	11072679	11085549	88.9097	53.8363	102.02
GPR153	-	-	GPR153	GPR153	TSS26432	chr1:6307405-6321035	-	-	0	0	0	OK		GPR153	-	-	GPR153	GPR153	TSS26432	chr1:6307405-6321035	-	-	0	0	0	OK		MASP2	MASP2	chr1	-	11086580	11107296	0.294543	0.222666	0.397391		MASP2	MASP2	chr1	-	11086580	11107296	0.294543	0.222666	0.421954
ACOT7	-	-	ACOT7	ACOT7	TSS12671,TSS2606,TSS29537,TSS3716	chr1:6324331-6453826	-	-	150.123	140.787	159.459	OK		ACOT7	-	-	ACOT7	ACOT7	TSS12671,TSS2606,TSS29537,TSS3716	chr1:6324331-6453826	-	-	131.749	123.581	139.917	OK		SRM	SRM	chr1	-	11114649	11120091	16.8694	10.2147	18.2301		SRM	SRM	chr1	-	11114649	11120091	16.8694	10.2147	19.3569
LOC100130071	-	-	LOC100130071	LOC100130071	TSS7147	chr1:6326514-6327292	-	-	0	0	0	OK		LOC100130071	-	-	LOC100130071	LOC100130071	TSS7147	chr1:6326514-6327292	-	-	0	0	0	OK		EXOSC10	EXOSC10	chr1	-	11126675	11159938	12.9573	7.85821	14.0245		EXOSC10	EXOSC10	chr1	-	11126675	11159938	12.9573	7.85821	14.8914
HES2	-	-	HES2	HES2	TSS13828	chr1:6475291-6479979	-	-	0.145791	0	0.309973	OK		HES2	-	-	HES2	HES2	TSS13828	chr1:6475291-6479979	-	-	0.139557	0	0.29672	OK		LOC100652764	LOC100652764	chr1	+	11159732	11162157	3.80909	2.30647	4.11634		LOC100652764	LOC100652764	chr1	+	11159732	11162157	3.80909	2.30647	4.37078
ESPN	-	-	ESPN	ESPN	TSS9010	chr1:6484847-6521004	-	-	0	0	0	OK		ESPN	-	-	ESPN	ESPN	TSS9010	chr1:6484847-6521004	-	-	0	0	0	OK		MTOR	MTOR	chr1	-	11166588	11322608	5.79576	3.50943	6.26326		MTOR	MTOR	chr1	-	11166588	11322608	5.79576	3.50943	6.65041
MIR4252	-	-	MIR4252	MIR4252	TSS19506	chr1:6489893-6489956	-	-	0	0	0	OK		MIR4252	-	-	MIR4252	MIR4252	TSS19506	chr1:6489893-6489956	-	-	0	0	0	OK		ANGPTL7	ANGPTL7	chr1	+	11249398	11256038	0	0	0		ANGPTL7	ANGPTL7	chr1	+	11249398	11256038	0	0	0
TNFRSF25	-	-	TNFRSF25	TNFRSF25	TSS20289	chr1:6521210-6526255	-	-	0	0	0	OK		TNFRSF25	-	-	TNFRSF25	TNFRSF25	TSS20289	chr1:6521210-6526255	-	-	0	0	0	OK		UBIAD1	UBIAD1	chr1	+	11333255	11348491	10.0134	6.06328	10.8211		UBIAD1	UBIAD1	chr1	+	11333255	11348491	10.0134	6.06328	11.49
PLEKHG5	-	-	PLEKHG5	PLEKHG5	TSS12124,TSS18511,TSS26733,TSS28218,TSS9562	chr1:6526151-6580069	-	-	0	0	0	OK		PLEKHG5	-	-	PLEKHG5	PLEKHG5	TSS12124,TSS18511,TSS26733,TSS28218,TSS9562	chr1:6526151-6580069	-	-	0	0	0	OK		FBXO2	FBXO2	chr1	-	11708418	11714888	0	0	0		FBXO2	FBXO2	chr1	-	11708418	11714888	0	0	0
NOL9	-	-	NOL9	NOL9	TSS2080	chr1:6581406-6614658	-	-	2.30882	1.87468	2.74297	OK		NOL9	-	-	NOL9	NOL9	TSS2080	chr1:6581406-6614658	-	-	2.24614	1.82378	2.6685	OK		FBXO44	FBXO44	chr1	+	11714432	11723384	2.04541	1.49519	2.66845		FBXO44	FBXO44	chr1	+	11714432	11723384	2.04541	1.49519	2.8334
TAS1R1	-	-	TAS1R1	TAS1R1	TSS6347	chr1:6615337-6639817	-	-	0	0	0	OK		TAS1R1	-	-	TAS1R1	TAS1R1	TSS6347	chr1:6615337-6639817	-	-	0	0	0	OK		FBXO6	FBXO6	chr1	+	11724150	11734411	70.8936	42.9273	76.6121		FBXO6	FBXO6	chr1	+	11724150	11734411	70.8936	42.9273	81.3476
ZBTB48	-	-	ZBTB48	ZBTB48	TSS17571	chr1:6640062-6649340	-	-	1.47151	0.866719	2.07629	OK		ZBTB48	-	-	ZBTB48	ZBTB48	TSS17571	chr1:6640062-6649340	-	-	1.35681	0.799165	1.91446	OK		MAD2L2	MAD2L2	chr1	-	11734537	11751678	92.8504	66.5029	118.687		MAD2L2	MAD2L2	chr1	-	11734537	11751678	92.8504	66.5029	126.024
KLHL21	-	-	KLHL21	KLHL21	TSS20531	chr1:6650783-6662929	-	-	3.65385	2.98395	4.32374	OK		KLHL21	-	-	KLHL21	KLHL21	TSS20531	chr1:6650783-6662929	-	-	3.50546	2.86277	4.14815	OK		C1orf187	C1orf187	chr1	+	11751781	11780336	0.036097	0.021857	0.039009		C1orf187	C1orf187	chr1	+	11751781	11780336	0.036097	0.021857	0.04142
PHF13	-	-	PHF13	PHF13	TSS27177	chr1:6673755-6684093	-	-	1.93275	1.38778	2.47772	OK		PHF13	-	-	PHF13	PHF13	TSS27177	chr1:6673755-6684093	-	-	1.83678	1.31887	2.3547	OK		AGTRAP	AGTRAP	chr1	+	11796142	11810828	47.5551	31.3545	55.9583		AGTRAP	AGTRAP	chr1	+	11796142	11810828	47.5551	31.3545	59.4172
THAP3	-	-	THAP3	THAP3	TSS24722,TSS2904	chr1:6684924-6695646	-	-	14.8823	12.2324	17.5322	OK		THAP3	-	-	THAP3	THAP3	TSS24722,TSS2904	chr1:6684924-6695646	-	-	12.8871	10.5928	15.1814	OK		C1orf167	C1orf167	chr1	+	11826805	11838367	0.139453	0.084441	0.150702		C1orf167	C1orf167	chr1	+	11826805	11838367	0.139453	0.084441	0.160017
DNAJC11	-	-	DNAJC11	DNAJC11	TSS10767	chr1:6694227-6761966	-	-	4.12152	3.25907	4.98397	OK		DNAJC11	-	-	DNAJC11	DNAJC11	TSS10767	chr1:6694227-6761966	-	-	3.89344	3.07872	4.70817	OK		LOC100506310	LOC100506310	chr1	+	11838543	11849642	0	0	0		LOC100506310	LOC100506310	chr1	+	11838543	11849642	0	0	0
LOC100505887	-	-	LOC100505887	LOC100505887	TSS12965,TSS18041	chr1:6784804-6790053	-	-	0	0	0	OK		LOC100505887	-	-	LOC100505887	LOC100505887	TSS12965,TSS18041	chr1:6784804-6790053	-	-	0	0	0	OK		MTHFR	MTHFR	chr1	-	11845787	11866160	0.168392	0.101964	0.181975		MTHFR	MTHFR	chr1	-	11845787	11866160	0.168392	0.101964	0.193223
CAMTA1	-	-	CAMTA1	CAMTA1	TSS23483	chr1:6845383-7829766	-	-	280.213	262.6	297.826	OK		CAMTA1	-	-	CAMTA1	CAMTA1	TSS23483	chr1:6845383-7829766	-	-	217.981	204.419	231.544	OK		CLCN6	CLCN6	chr1	+	11866207	11903201	0.259993	0.157709	0.281463		CLCN6	CLCN6	chr1	+	11866207	11903201	0.259993	0.157709	0.298861
LOC100129476	-	-	LOC100129476	LOC100129476	TSS23899	chr1:7110001-7111764	-	-	0	0	0	OK		LOC100129476	-	-	LOC100129476	LOC100129476	TSS23899	chr1:7110001-7111764	-	-	0	0	0	OK		NPPA-AS1	NPPA-AS1	chr1	+	11900376	11907673	1.45788	0.882772	1.57548		NPPA-AS1	NPPA-AS1	chr1	+	11900376	11907673	1.45788	0.882772	1.67286
VAMP3	-	-	VAMP3	VAMP3	TSS2000	chr1:7831328-7841492	-	-	87.4958	82.6774	92.3142	OK		VAMP3	-	-	VAMP3	VAMP3	TSS2000	chr1:7831328-7841492	-	-	80.2649	75.8447	84.6851	OK		NPPA	NPPA	chr1	-	11905766	11907840	0.807902	0.489198	0.873069		NPPA	NPPA	chr1	-	11905766	11907840	0.807902	0.489198	0.927035
PER3	-	-	PER3	PER3	TSS16259	chr1:7844762-7905237	-	-	2.48073	2.014	2.94747	OK		PER3	-	-	PER3	PER3	TSS16259	chr1:7844762-7905237	-	-	2.40786	1.95483	2.86088	OK		KIAA2013	KIAA2013	chr1	-	11979645	11986485	1.95253	1.18229	2.11003		KIAA2013	KIAA2013	chr1	-	11979645	11986485	1.95253	1.18229	2.24045
UTS2	-	-	UTS2	UTS2	TSS18861,TSS24855	chr1:7907671-7913551	-	-	0	0	0	OK		UTS2	-	-	UTS2	UTS2	TSS18861,TSS24855	chr1:7907671-7913551	-	-	0	0	0	OK		PLOD1	PLOD1	chr1	+	11994724	12035599	20.1141	12.1794	21.7366		PLOD1	PLOD1	chr1	+	11994724	12035599	20.1141	12.1794	23.0802
TNFRSF9	-	-	TNFRSF9	TNFRSF9	TSS26910	chr1:7975930-8003225	-	-	0.464504	0.256026	0.672981	OK		TNFRSF9	-	-	TNFRSF9	TNFRSF9	TSS26910	chr1:7975930-8003225	-	-	0.45038	0.248241	0.652518	OK		MFN2	MFN2	chr1	+	12040238	12073572	6.12957	3.71156	6.624		MFN2	MFN2	chr1	+	12040238	12073572	6.12957	3.71156	7.03344
PARK7	-	-	PARK7	PARK7	TSS11086	chr1:8021713-8045342	-	-	1026.03	980.848	1071.22	OK		PARK7	-	-	PARK7	PARK7	TSS11086	chr1:8021713-8045342	-	-	821.003	784.896	857.109	OK		MIIP	MIIP	chr1	+	12079512	12092106	3.01071	1.82303	3.25356		MIIP	MIIP	chr1	+	12079512	12092106	3.01071	1.82303	3.45466
ERRFI1	-	-	ERRFI1	ERRFI1	TSS13245	chr1:8071778-8086393	-	-	7.17674	6.042	8.31148	OK		ERRFI1	-	-	ERRFI1	ERRFI1	TSS13245	chr1:8071778-8086393	-	-	6.75878	5.69012	7.82744	OK		TNFRSF1B	TNFRSF1B	chr1	+	12227060	12269277	0.085714	0.051901	0.092628		TNFRSF1B	TNFRSF1B	chr1	+	12227060	12269277	0.085714	0.051901	0.098353
SLC45A1	-	-	SLC45A1	SLC45A1	TSS10635	chr1:8384389-8404227	-	-	0	0	0	OK		SLC45A1	-	-	SLC45A1	SLC45A1	TSS10635	chr1:8384389-8404227	-	-	0	0	0	OK		MIR4632	MIR4632	chr1	+	12251762	12251839	0	0	0		MIR4632	MIR4632	chr1	+	12251762	12251839	0	0	0
RERE	-	-	RERE	RERE	TSS6468,TSS7685	chr1:8412463-8877699	-	-	1.03508	0.736423	1.33373	OK		RERE	-	-	RERE	RERE	TSS6468,TSS7685	chr1:8412463-8877699	-	-	1.00805	0.717385	1.29872	OK		VPS13D	VPS13D	chr1	+	12290113	12572099	1.05329	0.637787	1.13826		VPS13D	VPS13D	chr1	+	12290113	12572099	1.05329	0.637787	1.20861
ENO1	-	-	ENO1	ENO1	TSS14552,TSS2039	chr1:8921058-8939151	-	-	1062.05	1015.11	1108.99	OK		ENO1	-	-	ENO1	ENO1	TSS14552,TSS2039	chr1:8921058-8939151	-	-	973.554	930.526	1016.58	OK		SNORA59A	SNORA59A	chr1	+	12567300	12567451	0	0	0		SNORA59A	SNORA59A	chr1	+	12567300	12567451	0	0	0
ENO1-AS1	-	-	ENO1-AS1	ENO1-AS1	TSS18306	chr1:8938893-8939944	-	-	3.92991	0.982477	6.87734	OK		ENO1-AS1	-	-	ENO1-AS1	ENO1-AS1	TSS18306	chr1:8938893-8939944	-	-	2.36557	0.591393	4.13975	OK		DHRS3	DHRS3	chr1	-	12627939	12677820	3.2691	1.9795	3.5328		DHRS3	DHRS3	chr1	-	12627939	12677820	3.2691	1.9795	3.75117
CA6	-	-	CA6	CA6	TSS20795	chr1:9005921-9035151	-	-	0	0	0	OK		CA6	-	-	CA6	CA6	TSS20795	chr1:9005921-9035151	-	-	0	0	0	OK		HNRNPCL1	HNRNPCL1	chr1	-	12907261	12908578	0.778881	0.471625	0.841707		HNRNPCL1	HNRNPCL1	chr1	-	12907261	12908578	0.778881	0.471625	0.893735
SLC2A7	-	-	SLC2A7	SLC2A7	TSS25406	chr1:9063358-9086404	-	-	0	0	0	OK		SLC2A7	-	-	SLC2A7	SLC2A7	TSS25406	chr1:9063358-9086404	-	-	0	0	0	OK		LOC440563	LOC440563	chr1	-	13182960	13184326	0.431661	0.261378	0.46648		LOC440563	LOC440563	chr1	-	13182960	13184326	0.431661	0.261378	0.495314
SLC2A5	-	-	SLC2A5	SLC2A5	TSS10695,TSS13565	chr1:9097004-9148510	-	-	0	0	0	OK		SLC2A5	-	-	SLC2A5	SLC2A5	TSS10695,TSS13565	chr1:9097004-9148510	-	-	0	0	0	OK		PDPN	PDPN	chr1	+	13910252	13944452	0.213013	1.12534	2.00839		PDPN	PDPN	chr1	+	13910252	13944452	0.213013	1.12534	2.13253
GPR157	-	-	GPR157	GPR157	TSS1311	chr1:9164475-9189229	-	-	0	0	0	OK		GPR157	-	-	GPR157	GPR157	TSS1311	chr1:9164475-9189229	-	-	0	0	0	OK		PRDM2	PRDM2	chr1	+	14026735	14151574	0.812805	1.2401	2.2132		PRDM2	PRDM2	chr1	+	14026735	14151574	0.914862	1.40152	2.65589
MIR34A	-	-	MIR34A	MIR34A	TSS25168	chr1:9211726-9211836	-	-	0	0	0	OK		MIR34A	-	-	MIR34A	MIR34A	TSS25168	chr1:9211726-9211836	-	-	0	0	0	OK		KAZN	KAZN	chr1	+	14925213	15444544	0.211543	1.47541	2.63316		KAZN	KAZN	chr1	+	14925213	15444544	0.211543	1.47541	2.79592
LOC727721	-	-	LOC727721	LOC727721	TSS4623	chr1:9241897-9257040	-	-	0.381316	0	1.14395	OK		LOC727721	-	-	LOC727721	LOC727721	TSS4623	chr1:9241897-9257040	-	-	0.250809	0	0.752427	OK		C1orf126	C1orf126	chr1	-	15438311	15478960	0.020203	0.012233	0.021833		C1orf126	C1orf126	chr1	-	15438311	15478960	0.020203	0.012233	0.023182
H6PD	-	-	H6PD	H6PD	TSS15205	chr1:9294862-9331396	-	-	0.260119	0.134592	0.385646	OK		H6PD	-	-	H6PD	H6PD	TSS15205	chr1:9294862-9331396	-	-	0.25492	0.131902	0.377937	OK		TMEM51	TMEM51	chr1	+	15479028	15546974	0.006091	0.107527	0.191903		TMEM51	TMEM51	chr1	+	15479028	15546974	0.006091	0.107527	0.203765
SPSB1	-	-	SPSB1	SPSB1	TSS26937	chr1:9352940-9429591	-	-	0.180091	0	0.360269	OK		SPSB1	-	-	SPSB1	SPSB1	TSS26937	chr1:9352940-9429591	-	-	0.169566	0	0.339213	OK		FHAD1	FHAD1	chr1	+	15573768	15724622	0.115914	0.070188	0.125264		FHAD1	FHAD1	chr1	+	15573768	15724622	0.115914	0.070188	0.133007
LOC100506022	-	-	LOC100506022	LOC100506022	TSS23913	chr1:9486714-9489055	-	-	0.284814	0	0.967284	OK		LOC100506022	-	-	LOC100506022	LOC100506022	TSS23913	chr1:9486714-9489055	-	-	0.220019	0	0.747227	OK		EFHD2	EFHD2	chr1	+	15736391	15756839	1.56015	0.944696	1.68599		EFHD2	EFHD2	chr1	+	15736391	15756839	1.56015	0.944696	1.79021
SLC25A33	-	-	SLC25A33	SLC25A33	TSS29277	chr1:9599527-9642831	-	-	5.89163	4.31909	7.46416	OK		SLC25A33	-	-	SLC25A33	SLC25A33	TSS29277	chr1:9599527-9642831	-	-	5.15678	3.78039	6.53317	OK		CASP9	CASP9	chr1	-	15818769	15851285	7.76865	5.15598	9.20185		CASP9	CASP9	chr1	-	15818769	15851285	7.76865	5.15598	9.77064
TMEM201	-	-	TMEM201	TMEM201	TSS20265	chr1:9648931-9674935	-	-	0.750519	0.405059	1.09598	OK		TMEM201	-	-	TMEM201	TMEM201	TSS20265	chr1:9648931-9674935	-	-	0.715274	0.386038	1.04451	OK		DNAJC16	DNAJC16	chr1	+	15853352	15898228	8.01378	4.85247	8.66019		DNAJC16	DNAJC16	chr1	+	15853352	15898228	8.01378	4.85247	9.19549
PIK3CD	-	-	PIK3CD	PIK3CD	TSS1485	chr1:9711789-9789172	-	-	1.02379	0.695141	1.35243	OK		PIK3CD	-	-	PIK3CD	PIK3CD	TSS1485	chr1:9711789-9789172	-	-	0.989308	0.671731	1.30688	OK		AGMAT	AGMAT	chr1	-	15898194	15911605	0.402683	0.243831	0.435164		AGMAT	AGMAT	chr1	-	15898194	15911605	0.402683	0.243831	0.462063
CLSTN1	-	-	CLSTN1	CLSTN1	TSS4320	chr1:9789078-9884550	-	-	1.19437	0.822376	1.56637	OK		CLSTN1	-	-	CLSTN1	CLSTN1	TSS4320	chr1:9789078-9884550	-	-	1.15221	0.793345	1.51108	OK		DDI2	DDI2	chr1	+	15943953	15987552	0	0	0		DDI2	DDI2	chr1	+	15943953	15987552	0	0	0
C1orf200	-	-	C1orf200	C1orf200	TSS7119	chr1:9712667-9714644	-	-	0	0	0	OK		C1orf200	-	-	C1orf200	C1orf200	TSS7119	chr1:9712667-9714644	-	-	0	0	0	OK		RSC1A1	RSC1A1	chr1	+	15986364	15988217	0	0	0		RSC1A1	RSC1A1	chr1	+	15986364	15988217	0	0	0
FLJ16126	-	-	FLJ16126	FLJ16126	TSS20622	chr1:9887667-9888329	-	-	0	0	0	OK		FLJ16126	-	-	FLJ16126	FLJ16126	TSS20622	chr1:9887667-9888329	-	-	0	0	0	OK		PLEKHM2	PLEKHM2	chr1	+	16010827	16061264	1.17661	0.712459	1.27152		PLEKHM2	PLEKHM2	chr1	+	16010827	16061264	1.17661	0.712459	1.35012
CTNNBIP1	-	-	CTNNBIP1	CTNNBIP1	TSS23008	chr1:9908333-9970316	-	-	3.80528	2.92176	4.6888	OK		CTNNBIP1	-	-	CTNNBIP1	CTNNBIP1	TSS23008	chr1:9908333-9970316	-	-	3.57109	2.74194	4.40025	OK		SLC25A34	SLC25A34	chr1	+	16062809	16067884	0.117264	0.071005	0.126723		SLC25A34	SLC25A34	chr1	+	16062809	16067884	0.117264	0.071005	0.134556
LZIC	-	-	LZIC	LZIC	TSS26092	chr1:9989775-10002826	-	-	62.8089	57.52	68.0978	OK		LZIC	-	-	LZIC	LZIC	TSS26092	chr1:9989775-10002826	-	-	54.6742	50.0703	59.2782	OK		FBLIM1	FBLIM1	chr1	+	16085255	16113084	2.07925	1.97992	3.53355		FBLIM1	FBLIM1	chr1	+	16085255	16113084	4.57911	3.68527	6.98363
NMNAT1	-	-	NMNAT1	NMNAT1	TSS10361	chr1:10003485-10045556	-	-	2.97009	2.30471	3.63546	OK		NMNAT1	-	-	NMNAT1	NMNAT1	TSS10361	chr1:10003485-10045556	-	-	2.82694	2.19363	3.46025	OK		UQCRHL	UQCRHL	chr1	-	16133657	16134194	47.1208	28.5324	50.9217		UQCRHL	UQCRHL	chr1	-	16133657	16134194	0	0	0
RBP7	-	-	RBP7	RBP7	TSS8790	chr1:10057254-10076078	-	-	24.5863	19.3017	29.8709	OK		RBP7	-	-	RBP7	RBP7	TSS8790	chr1:10057254-10076078	-	-	17.758	13.9411	21.575	OK		FLJ37453	FLJ37453	chr1	-	16160710	16174642	14.7674	8.94188	15.9585		FLJ37453	FLJ37453	chr1	-	16160710	16174642	14.7674	8.94188	16.945
UBE4B	-	-	UBE4B	UBE4B	TSS27872	chr1:10093040-10241297	-	-	3.13593	2.55339	3.71847	OK		UBE4B	-	-	UBE4B	UBE4B	TSS27872	chr1:10093040-10241297	-	-	3.0319	2.46867	3.59512	OK		SPEN	SPEN	chr1	+	16174359	16266950	17.3995	10.5357	18.803		SPEN	SPEN	chr1	+	16174359	16266950	17.3995	10.5357	19.9652
KIF1B	-	-	KIF1B	KIF1B	TSS10357	chr1:10270763-10441661	-	-	5.56288	4.90164	6.22412	OK		KIF1B	-	-	KIF1B	KIF1B	TSS10357	chr1:10270763-10441661	-	-	5.43331	4.78758	6.07904	OK		ZBTB17	ZBTB17	chr1	-	16268364	16302627	3.58781	2.18985	3.90822		ZBTB17	ZBTB17	chr1	-	16268364	16302627	3.58781	2.18985	4.14979
LOC100287506	-	-	LOC100287506	LOC100287506	TSS17153	chr1:10438656-10458955	-	-	0	0	0	OK		LOC100287506	-	-	LOC100287506	LOC100287506	TSS17153	chr1:10438656-10458955	-	-	0	0	0	OK		HSPB7	HSPB7	chr1	-	16340523	16345285	0.047718	0.028894	0.051567		HSPB7	HSPB7	chr1	-	16340523	16345285	0.047718	0.028894	0.054755
MIR1273D	-	-	MIR1273D	MIR1273D	TSS13185	chr1:10287775-10287861	-	-	8.90301	0	80.1271	OK		MIR1273D	-	-	MIR1273D	MIR1273D	TSS13185	chr1:10287775-10287861	-	-	0.384234	0	3.4581	OK		EPHA2	EPHA2	chr1	-	16450832	16482582	1.13925	0.689837	1.23115		EPHA2	EPHA2	chr1	-	16450832	16482582	1.13925	0.689837	1.30725
PGD	-	-	PGD	PGD	TSS9898	chr1:10459084-10480201	-	-	50.7683	46.8232	54.7134	OK		PGD	-	-	PGD	PGD	TSS9898	chr1:10459084-10480201	-	-	45.9922	42.4182	49.5661	OK		LOC100506484	LOC100506484	chr1	+	16481730	16483824	0	0	0		LOC100506484	LOC100506484	chr1	+	16481730	16483824	0	0	0
APITD1	-	-	APITD1	APITD1	TSS13007,TSS14428	chr1:10490158-10502872	-	-	41.7767	37.1503	46.4031	OK		APITD1	-	-	APITD1	APITD1	TSS13007,TSS14428	chr1:10490158-10502872	-	-	35.9972	32.0167	39.9778	OK		RSG1	RSG1	chr1	-	16558182	16563659	0.454487	0.275199	0.491147		RSG1	RSG1	chr1	-	16558182	16563659	0.454487	0.275199	0.521506
APITD1-CORT	-	-	APITD1-CORT	APITD1-CORT	TSS13007,TSS14428	chr1:10490158-10512060	-	-	0.260365	0	0.855261	OK		APITD1-CORT	-	-	APITD1-CORT	APITD1-CORT	TSS13007,TSS14428	chr1:10490158-10512060	-	-	0.224394	0	0.737047	OK		FBXO42	FBXO42	chr1	-	16576559	16678948	10.4298	6.3154	11.2711		FBXO42	FBXO42	chr1	-	16576559	16678948	10.4298	6.3154	11.9677
CORT	-	-	CORT	CORT	TSS18359	chr1:10509775-10512060	-	-	0.12603	0	0.482495	OK		CORT	-	-	CORT	CORT	TSS18359	chr1:10509775-10512060	-	-	0.107373	0	0.41107	OK		C1orf144	C1orf144	chr1	+	16693583	16724640	9.04293	5.53173	9.87246		C1orf144	C1orf144	chr1	+	16693583	16724640	9.04293	5.53173	10.4827
DFFA	-	-	DFFA	DFFA	TSS8672	chr1:10520587-10532613	-	-	53.964	49.748	58.18	OK		DFFA	-	-	DFFA	DFFA	TSS8672	chr1:10520587-10532613	-	-	49.5599	45.7062	53.4135	OK		NECAP2	NECAP2	chr1	+	16767167	16786585	25.3991	15.3796	27.4479		NECAP2	NECAP2	chr1	+	16767167	16786585	25.3991	15.3796	29.1445
PEX14	-	-	PEX14	PEX14	TSS27690	chr1:10535002-10690815	-	-	0.530593	0.129503	0.931684	OK		PEX14	-	-	PEX14	PEX14	TSS27690	chr1:10535002-10690815	-	-	0.480392	0.11725	0.843534	OK		CROCCP3	CROCCP3	chr1	-	16793931	16819196	3.05626	1.85061	3.30278		CROCCP3	CROCCP3	chr1	-	16793931	16819196	3.05626	1.85061	3.50694
CASZ1	-	-	CASZ1	CASZ1	TSS16652	chr1:10696660-10856707	-	-	0.363796	0.169647	0.557945	OK		CASZ1	-	-	CASZ1	CASZ1	TSS16652	chr1:10696660-10856707	-	-	0.353139	0.165327	0.540951	OK		RNU1-1	RNU1-1	chr1	-	16840617	16840780	6.7622	4.09462	7.30765		RNU1-1	RNU1-1	chr1	-	16840617	16840780	6.7622	4.09462	7.75935
C1orf127	-	-	C1orf127	C1orf127	TSS26376	chr1:11006529-11042094	-	-	0	0	0	OK		C1orf127	-	-	C1orf127	C1orf127	TSS26376	chr1:11006529-11042094	-	-	0	0	0	OK		LOC100506533	LOC100506533	chr1	+	16862280	16863350	0	0	0		LOC100506533	LOC100506533	chr1	+	16862280	16863350	0	0	0
TARDBP	-	-	TARDBP	TARDBP	TSS20645	chr1:11072678-11085549	-	-	48.5821	46.053	51.1111	OK		TARDBP	-	-	TARDBP	TARDBP	TSS20645	chr1:11072678-11085549	-	-	46.4827	44.0629	48.9025	OK		LOC100133301	LOC100133301	chr1	+	16865561	16866070	0	0	0		LOC100133301	LOC100133301	chr1	+	16865561	16866070	0	0	0
MASP2	-	-	MASP2	MASP2	TSS28384	chr1:11086579-11107296	-	-	0	0	0	OK		MASP2	-	-	MASP2	MASP2	TSS28384	chr1:11086579-11107296	-	-	0	0	0	OK		NBPF1	NBPF1	chr1	-	16890412	16939982	5.14002	3.11237	5.55463		NBPF1	NBPF1	chr1	-	16890412	16939982	5.14002	3.11237	5.89797
SRM	-	-	SRM	SRM	TSS20140	chr1:11114648-11120091	-	-	25.0836	21.5705	28.5966	OK		SRM	-	-	SRM	SRM	TSS20140	chr1:11114648-11120091	-	-	21.4929	18.4828	24.5031	OK		CROCCP2	CROCCP2	chr1	-	16944751	16957401	4.07279	2.46614	4.40132		CROCCP2	CROCCP2	chr1	-	16944751	16957401	4.07279	2.46614	4.67337
EXOSC10	-	-	EXOSC10	EXOSC10	TSS27159	chr1:11126674-11159938	-	-	7.5116	6.23868	8.78452	OK		EXOSC10	-	-	EXOSC10	EXOSC10	TSS27159	chr1:11126674-11159938	-	-	7.02343	5.83323	8.21363	OK		MST1P2	MST1P2	chr1	+	16972069	16976915	0	0	0		MST1P2	MST1P2	chr1	+	16972069	16976915	0	0	0
LOC100652764	-	-	LOC100652764	LOC100652764	TSS29068	chr1:11159731-11162157	-	-	4.03021	1.0024	7.05802	OK		LOC100652764	-	-	LOC100652764	LOC100652764	TSS29068	chr1:11159731-11162157	-	-	2.40321	0.597727	4.20869	OK		RNU1-3	RNU1-3	chr1	-	16993280	16993443	0	0	0		RNU1-3	RNU1-3	chr1	-	16993280	16993443	0	0	0
MTOR	-	-	MTOR	MTOR	TSS2400	chr1:11166587-11322608	-	-	3.49674	3.02324	3.97025	OK		MTOR	-	-	MTOR	MTOR	TSS2400	chr1:11166587-11322608	-	-	3.42371	2.96009	3.88732	OK		RNU1-4	RNU1-4	chr1	+	17067011	17067174	0	0	0		RNU1-4	RNU1-4	chr1	+	17067011	17067174	0	0	0
ANGPTL7	-	-	ANGPTL7	ANGPTL7	TSS7032	chr1:11249397-11256038	-	-	0	0	0	OK		ANGPTL7	-	-	ANGPTL7	ANGPTL7	TSS7032	chr1:11249397-11256038	-	-	0	0	0	OK		MST1P9	MST1P9	chr1	-	17081401	17090975	0	0	0		MST1P9	MST1P9	chr1	-	17081401	17090975	0	0	0
UBIAD1	-	-	UBIAD1	UBIAD1	TSS3447	chr1:11333254-11348491	-	-	5.82497	4.88313	6.76682	OK		UBIAD1	-	-	UBIAD1	UBIAD1	TSS3447	chr1:11333254-11348491	-	-	5.53448	4.63961	6.42935	OK		MIR3675	MIR3675	chr1	-	17185444	17185516	0	0	0		MIR3675	MIR3675	chr1	-	17185444	17185516	0	0	0
PTCHD2	-	-	PTCHD2	PTCHD2	TSS25993	chr1:11539294-11597640	-	-	0	0	0	OK		PTCHD2	-	-	PTCHD2	PTCHD2	TSS25993	chr1:11539294-11597640	-	-	0	0	0	OK		LOC100506687	LOC100506687	chr1	-	17215034	17216161	0.483607	0.292832	0.522616		LOC100506687	LOC100506687	chr1	-	17215034	17216161	0.483607	0.292832	0.55492
FBXO2	-	-	FBXO2	FBXO2	TSS8652	chr1:11708417-11714888	-	-	0	0	0	OK		FBXO2	-	-	FBXO2	FBXO2	TSS8652	chr1:11708417-11714888	-	-	0	0	0	OK		RNU1-2	RNU1-2	chr1	+	17222475	17222638	0	0	0		RNU1-2	RNU1-2	chr1	+	17222475	17222638	0	0	0
FBXO44	-	-	FBXO44	FBXO44	TSS13726,TSS20767	chr1:11714431-11723384	-	-	1.35819	0.798814	1.91756	OK		FBXO44	-	-	FBXO44	FBXO44	TSS13726,TSS20767	chr1:11714431-11723384	-	-	1.27052	0.747027	1.79401	OK		CROCC	CROCC	chr1	+	17248445	17299474	0.377254	0.228434	0.407684		CROCC	CROCC	chr1	+	17248445	17299474	0.377254	0.228434	0.432884
FBXO6	-	-	FBXO6	FBXO6	TSS22887	chr1:11724149-11734411	-	-	41.6841	37.6565	45.7118	OK		FBXO6	-	-	FBXO6	FBXO6	TSS22887	chr1:11724149-11734411	-	-	36.7867	33.2322	40.3411	OK		MFAP2	MFAP2	chr1	-	17300997	17308081	31.3963	20.2954	36.2212		MFAP2	MFAP2	chr1	-	17300997	17308081	31.3963	20.2954	38.4601
MAD2L2	-	-	MAD2L2	MAD2L2	TSS19261,TSS29435	chr1:11734536-11751678	-	-	103.002	94.4388	111.565	OK		MAD2L2	-	-	MAD2L2	MAD2L2	TSS19261,TSS29435	chr1:11734536-11751678	-	-	86.2654	79.0948	93.436	OK		ATP13A2	ATP13A2	chr1	-	17312453	17338423	0.070571	0.042732	0.076263		ATP13A2	ATP13A2	chr1	-	17312453	17338423	0.070571	0.042732	0.080977
C1orf187	-	-	C1orf187	C1orf187	TSS6525	chr1:11751780-11780336	-	-	0.0830894	0	0.249268	OK		C1orf187	-	-	C1orf187	C1orf187	TSS6525	chr1:11751780-11780336	-	-	0.0745496	0	0.223649	OK		SDHB	SDHB	chr1	-	17345217	17380665	713.295	431.912	770.831		SDHB	SDHB	chr1	-	17345217	17380665	713.295	431.912	818.478
AGTRAP	-	-	AGTRAP	AGTRAP	TSS15031	chr1:11796141-11810828	-	-	68.4331	61.9604	74.9058	OK		AGTRAP	-	-	AGTRAP	AGTRAP	TSS15031	chr1:11796141-11810828	-	-	57.8355	52.3651	63.306	OK		PADI2	PADI2	chr1	-	17393256	17445948	0.064864	0.039276	0.070096		PADI2	PADI2	chr1	-	17393256	17445948	0.064864	0.039276	0.074429
LOC100506273	-	-	LOC100506273	LOC100506273	TSS1397	chr1:11821843-11826784	-	-	0	0	0	OK		LOC100506273	-	-	LOC100506273	LOC100506273	TSS1397	chr1:11821843-11826784	-	-	0	0	0	OK		RCC2	RCC2	chr1	-	17733251	17766220	25.1082	15.3483	27.3921		RCC2	RCC2	chr1	-	17733251	17766220	25.1082	15.3483	29.0853
C1orf167	-	-	C1orf167	C1orf167	TSS24620	chr1:11826804-11838367	-	-	0.00427602	0	0.115611	OK		C1orf167	-	-	C1orf167	C1orf167	TSS24620	chr1:11826804-11838367	-	-	0.00397165	0	0.107381	OK		ARHGEF10L	ARHGEF10L	chr1	+	17866330	18024370	0.083667	0.050662	0.090416		ARHGEF10L	ARHGEF10L	chr1	+	17866330	18024370	0.083667	0.050662	0.096005
LOC100506310	-	-	LOC100506310	LOC100506310	TSS18265	chr1:11838542-11849642	-	-	0	0	0	OK		LOC100506310	-	-	LOC100506310	LOC100506310	TSS18265	chr1:11838542-11849642	-	-	0	0	0	OK		KLHDC7A	KLHDC7A	chr1	+	18807424	18812493	0.131361	0.079541	0.141957		KLHDC7A	KLHDC7A	chr1	+	18807424	18812493	0.131361	0.079541	0.150732
MTHFR	-	-	MTHFR	MTHFR	TSS15951	chr1:11845786-11866160	-	-	0.113818	0.00894111	0.218695	OK		MTHFR	-	-	MTHFR	MTHFR	TSS15951	chr1:11845786-11866160	-	-	0.110917	0.00871324	0.213121	OK		PAX7	PAX7	chr1	+	18957500	19075360	1.24584	0.829762	1.48087		PAX7	PAX7	chr1	+	18957500	19075360	1.24584	0.829762	1.57241
CLCN6	-	-	CLCN6	CLCN6	TSS3202	chr1:11866206-11903201	-	-	6.72257e-10	0	0.434008	OK		CLCN6	-	-	CLCN6	CLCN6	TSS3202	chr1:11866206-11903201	-	-	6.50552e-10	0	0.433825	OK		ALDH4A1	ALDH4A1	chr1	-	19197924	19229293	0.185702	0.119027	0.212427		ALDH4A1	ALDH4A1	chr1	-	19197924	19229293	0.185702	0.119027	0.225557
NPPA-AS1	-	-	NPPA-AS1	NPPA-AS1	TSS28723	chr1:11900375-11907673	-	-	1.33983	0.625254	2.05441	OK		NPPA-AS1	-	-	NPPA-AS1	NPPA-AS1	TSS28723	chr1:11900375-11907673	-	-	1.19293	0.5567	1.82916	OK		MIR4695	MIR4695	chr1	-	19209688	19209774	0	0	0		MIR4695	MIR4695	chr1	-	19209688	19209774	0	0	0
NPPA	-	-	NPPA	NPPA	TSS28880	chr1:11905765-11907840	-	-	0.196465	0	0.752152	OK		NPPA	-	-	NPPA	NPPA	TSS28880	chr1:11905765-11907840	-	-	0.154592	0	0.591845	OK		MIR1290	MIR1290	chr1	-	19223565	19223642	0	0	0		MIR1290	MIR1290	chr1	-	19223565	19223642	0	0	0
NPPB	-	-	NPPB	NPPB	TSS2367	chr1:11917520-11918992	-	-	0	0	0	OK		NPPB	-	-	NPPB	NPPB	TSS2367	chr1:11917520-11918992	-	-	0	0	0	OK		IFFO2	IFFO2	chr1	-	19230774	19282826	0.05964	0.036113	0.064451		IFFO2	IFFO2	chr1	-	19230774	19282826	0.05964	0.036113	0.068435
RNU5E-1	-	-	RNU5E-1	RNU5E-1	TSS1391	chr1:11968210-11968329	-	-	0	0	0	OK		RNU5E-1	-	-	RNU5E-1	RNU5E-1	TSS1391	chr1:11968210-11968329	-	-	0	0	0	OK		UBR4	UBR4	chr1	-	19401000	19536746	3.82609	2.31676	4.13471		UBR4	UBR4	chr1	-	19401000	19536746	3.82609	2.31676	4.39029
KIAA2013	-	-	KIAA2013	KIAA2013	TSS26957	chr1:11979644-11986485	-	-	1.40146	0.871758	1.93116	OK		KIAA2013	-	-	KIAA2013	KIAA2013	TSS26957	chr1:11979644-11986485	-	-	1.31099	0.815485	1.8065	OK		LOC100652915	LOC100652915	chr1	+	19536907	19567198	0.243697	0.147563	0.263354		LOC100652915	LOC100652915	chr1	+	19536907	19567198	0.243697	0.147563	0.279633
PLOD1	-	-	PLOD1	PLOD1	TSS16020	chr1:11994723-12035599	-	-	11.8314	10.3241	13.3387	OK		PLOD1	-	-	PLOD1	PLOD1	TSS16020	chr1:11994723-12035599	-	-	11.1201	9.70342	12.5367	OK		KIAA0090	KIAA0090	chr1	-	19544584	19578046	3.78929	2.29448	4.09494		KIAA0090	KIAA0090	chr1	-	19544584	19578046	3.78929	2.29448	4.34806
MFN2	-	-	MFN2	MFN2	TSS24565	chr1:12040237-12073572	-	-	4.22378	3.47661	4.97095	OK		MFN2	-	-	MFN2	MFN2	TSS24565	chr1:12040237-12073572	-	-	4.05395	3.33681	4.77108	OK		MRTO4	MRTO4	chr1	+	19578075	19586622	61.5777	37.2863	66.5447		MRTO4	MRTO4	chr1	+	19578075	19586622	61.5777	37.2863	70.6579
MIIP	-	-	MIIP	MIIP	TSS8729	chr1:12079511-12092106	-	-	1.88048	1.0395	2.72146	OK		MIIP	-	-	MIIP	MIIP	TSS8729	chr1:12079511-12092106	-	-	1.66469	0.920218	2.40916	OK		AKR7L	AKR7L	chr1	-	19593794	19600568	0.369478	0.223725	0.399281		AKR7L	AKR7L	chr1	-	19593794	19600568	0.369478	0.223725	0.423961
TNFRSF8	-	-	TNFRSF8	TNFRSF8	TSS13606,TSS1833	chr1:12123433-12204264	-	-	0	0	0	OK		TNFRSF8	-	-	TNFRSF8	TNFRSF8	TSS13606,TSS1833	chr1:12123433-12204264	-	-	0	0	0	OK		AKR7A3	AKR7A3	chr1	-	19609057	19615280	0.256245	0.155161	0.276914		AKR7A3	AKR7A3	chr1	-	19609057	19615280	0.256245	0.155161	0.294031
TNFRSF1B	-	-	TNFRSF1B	TNFRSF1B	TSS29316	chr1:12227059-12269277	-	-	0.00756856	0	0.0832542	OK		TNFRSF1B	-	-	TNFRSF1B	TNFRSF1B	TSS29316	chr1:12227059-12269277	-	-	0.00719327	0	0.079126	OK		LOC100506730	LOC100506730	chr1	-	19619741	19622230	1.48514	0.899277	1.60494		LOC100506730	LOC100506730	chr1	-	19619741	19622230	1.48514	0.899277	1.70414
MIR4632	-	-	MIR4632	MIR4632	TSS762	chr1:12251761-12251839	-	-	0	0	0	OK		MIR4632	-	-	MIR4632	MIR4632	TSS762	chr1:12251761-12251839	-	-	0	0	0	OK		AKR7A2	AKR7A2	chr1	-	19630459	19638640	22.0896	13.3756	23.8714		AKR7A2	AKR7A2	chr1	-	19630459	19638640	22.0896	13.3756	25.3469
VPS13D	-	-	VPS13D	VPS13D	TSS850	chr1:12290112-12572099	-	-	0.559223	0.419929	0.698518	OK		VPS13D	-	-	VPS13D	VPS13D	TSS850	chr1:12290112-12572099	-	-	0.552954	0.415221	0.690687	OK		PQLC2	PQLC2	chr1	+	19638740	19655794	1.21907	0.738166	1.3174		PQLC2	PQLC2	chr1	+	19638740	19655794	1.21907	0.738166	1.39883
SNORA59A	-	-	SNORA59A	SNORA59A	TSS29417	chr1:12567299-12567451	-	-	5.09531	0	15.2859	OK		SNORA59A	-	-	SNORA59A	SNORA59A	TSS29417	chr1:12567299-12567451	-	-	0.869581	0	2.60874	OK		CAPZB	CAPZB	chr1	-	19665267	19812066	38.8615	38.9069	69.437		CAPZB	CAPZB	chr1	-	19665267	19812066	38.8615	38.9069	73.729
DHRS3	-	-	DHRS3	DHRS3	TSS11839	chr1:12627938-12677820	-	-	2.27922	1.41776	3.14069	OK		DHRS3	-	-	DHRS3	DHRS3	TSS11839	chr1:12627938-12677820	-	-	2.04925	1.2747	2.82379	OK		LOC644075	LOC644075	chr1	-	19677793	19680717	0	0	0		LOC644075	LOC644075	chr1	-	19677793	19680717	0	0	0
AADACL4	-	-	AADACL4	AADACL4	TSS29299	chr1:12704565-12727097	-	-	0	0	0	OK		AADACL4	-	-	AADACL4	AADACL4	TSS29299	chr1:12704565-12727097	-	-	0	0	0	OK		LOC644083	LOC644083	chr1	+	19725373	19727708	0.030394	0.018404	0.032846		LOC644083	LOC644083	chr1	+	19725373	19727708	0.030394	0.018404	0.034876
AADACL3	-	-	AADACL3	AADACL3	TSS8677	chr1:12776117-12788726	-	-	0	0	0	OK		AADACL3	-	-	AADACL3	AADACL3	TSS8677	chr1:12776117-12788726	-	-	0	0	0	OK		C1orf151	C1orf151	chr1	+	19923471	19956315	50.373	73.4276	131.046		C1orf151	C1orf151	chr1	+	19923471	19956315	50.373	73.5728	139.421
C1orf158	-	-	C1orf158	C1orf158	TSS21331	chr1:12806162-12821102	-	-	0	0	0	OK		C1orf158	-	-	C1orf158	C1orf158	TSS21331	chr1:12806162-12821102	-	-	0	0	0	OK		C1orf15-NBL1	C1orf15-NBL1	chr1	+	19923471	19984949	1.12122	0.67892	1.21167		C1orf15-NBL1	C1orf15-NBL1	chr1	+	19923471	19984949	1.12123	0.678921	1.28656
PRAMEF12	-	-	PRAMEF12	PRAMEF12	TSS19090	chr1:12834983-12838049	-	-	0	0	0	OK		PRAMEF12	-	-	PRAMEF12	PRAMEF12	TSS19090	chr1:12834983-12838049	-	-	0	0	0	OK		NBL1	NBL1	chr1	+	19969723	19984949	0	0	0		NBL1	NBL1	chr1	+	19969723	19984949	0	0	0
PRAMEF1	-	-	PRAMEF1	PRAMEF1	TSS26372	chr1:12851545-12856777	-	-	0	0	0	OK		PRAMEF1	-	-	PRAMEF1	PRAMEF1	TSS26372	chr1:12851545-12856777	-	-	0	0	0	OK		TMCO4	TMCO4	chr1	-	20008706	20126410	1.24344	0.752925	1.34374		TMCO4	TMCO4	chr1	-	20008706	20126410	1.24344	0.752925	1.4268
PRAMEF11	-	-	PRAMEF11	PRAMEF11	TSS27059	chr1:12884467-12891264	-	-	0	0	0	OK		PRAMEF11	-	-	PRAMEF11	PRAMEF11	TSS27059	chr1:12884467-12891264	-	-	0	0	0	OK		OTUD3	OTUD3	chr1	+	20208888	20239438	16.693	10.1079	18.0395		OTUD3	OTUD3	chr1	+	20208888	20239438	16.693	10.1079	19.1546
HNRNPCL1	-	-	HNRNPCL1	HNRNPCL1	TSS1208	chr1:12907260-12908578	-	-	0.265152	0	0.696136	OK		HNRNPCL1	-	-	HNRNPCL1	HNRNPCL1	TSS1208	chr1:12907260-12908578	-	-	0.221544	0	0.581646	OK		PLA2G2D	PLA2G2D	chr1	-	20438432	20446008	0.026616	0.016116	0.028763		PLA2G2D	PLA2G2D	chr1	-	20438432	20446008	0.026616	0.016116	0.030541
PRAMEF2	-	-	PRAMEF2	PRAMEF2	TSS27817	chr1:12916940-12921764	-	-	0	0	0	OK		PRAMEF2	-	-	PRAMEF2	PRAMEF2	TSS27817	chr1:12916940-12921764	-	-	0	0	0	OK		LOC339505	LOC339505	chr1	-	20686294	20755287	0.042294	0.02561	0.045706		LOC339505	LOC339505	chr1	-	20686294	20755287	0.042294	0.02561	0.048531
PRAMEF4	-	-	PRAMEF4	PRAMEF4	TSS1996	chr1:12939032-12946025	-	-	0	0	0	OK		PRAMEF4	-	-	PRAMEF4	PRAMEF4	TSS1996	chr1:12939032-12946025	-	-	0	0	0	OK		CAMK2N1	CAMK2N1	chr1	-	20808884	20812728	3.24883	1.96722	3.51089		CAMK2N1	CAMK2N1	chr1	-	20808884	20812728	3.24883	1.96722	3.7279
PRAMEF10	-	-	PRAMEF10	PRAMEF10	TSS7681	chr1:12952726-12958094	-	-	0	0	0	OK		PRAMEF10	-	-	PRAMEF10	PRAMEF10	TSS7681	chr1:12952726-12958094	-	-	0	0	0	OK		MUL1	MUL1	chr1	-	20825941	20834674	6.74207	4.08243	7.2859		MUL1	MUL1	chr1	-	20825941	20834674	6.74207	4.08243	7.73625
PRAMEF7	-	-	PRAMEF7	PRAMEF7	TSS12469	chr1:12977512-12980233	-	-	0	0	0	OK		PRAMEF7	-	-	PRAMEF7	PRAMEF7	TSS12469	chr1:12977512-12980233	-	-	0	0	0	OK		FAM43B	FAM43B	chr1	+	20878932	20881513	0.162277	0.098261	0.175367		FAM43B	FAM43B	chr1	+	20878932	20881513	0.162277	0.098261	0.186206
PRAMEF6	-	-	PRAMEF6	PRAMEF6	TSS4365	chr1:12998301-13007406	-	-	0	0	0	OK		PRAMEF6	-	-	PRAMEF6	PRAMEF6	TSS4365	chr1:12998301-13007406	-	-	0	0	0	OK		CDA	CDA	chr1	+	20915444	20945401	0.208333	0.126149	0.225138		CDA	CDA	chr1	+	20915444	20945401	0.208333	0.126149	0.239054
PRAMEF22	-	-	PRAMEF22	PRAMEF22	TSS29304	chr1:13035542-13038381	-	-	0	0	0	OK		PRAMEF22	-	-	PRAMEF22	PRAMEF22	TSS29304	chr1:13035542-13038381	-	-	0	0	0	OK		PINK1	PINK1	chr1	+	20959948	20978004	20.822	12.6081	22.5016		PINK1	PINK1	chr1	+	20959948	20978004	19.5898	11.862	22.4786
PRAMEF23	-	-	PRAMEF23	PRAMEF23	TSS2238	chr1:13108837-13122577	-	-	0	0	0	OK		PRAMEF23	-	-	PRAMEF23	PRAMEF23	TSS2238	chr1:13108837-13122577	-	-	0	0	0	OK		DDOST	DDOST	chr1	-	20978260	20988037	214.047	129.609	231.313		DDOST	DDOST	chr1	-	20978260	20988037	214.047	129.609	245.61
PRAMEF25	-	-	PRAMEF25	PRAMEF25	TSS2340	chr1:13140449-13145000	-	-	0	0	0	OK		PRAMEF25	-	-	PRAMEF25	PRAMEF25	TSS2340	chr1:13140449-13145000	-	-	0	0	0	OK		HP1BP3	HP1BP3	chr1	-	21069171	21113181	49.5805	30.0218	53.5797		HP1BP3	HP1BP3	chr1	-	21069171	21113181	49.5805	30.0218	56.8916
LOC440563	-	-	LOC440563	LOC440563	TSS10722	chr1:13182959-13184326	-	-	0.116345	0	0.387818	OK		LOC440563	-	-	LOC440563	LOC440563	TSS10722	chr1:13182959-13184326	-	-	0.0980052	0	0.326684	OK		EIF4G3	EIF4G3	chr1	-	21132785	21503381	10.2518	11.5818	20.6701		EIF4G3	EIF4G3	chr1	-	21132785	21503381	10.2518	11.5818	21.9477
LOC645359	-	-	LOC645359	LOC645359	TSS14524	chr1:13216687-13219694	-	-	0	0	0	OK		LOC645359	-	-	LOC645359	LOC645359	TSS14524	chr1:13216687-13219694	-	-	0	0	0	OK		MIR1256	MIR1256	chr1	-	21314807	21314925	0	0	0		MIR1256	MIR1256	chr1	-	21314807	21314925	0	0	0
PRAMEF3	-	-	PRAMEF3	PRAMEF3	TSS1795	chr1:13328195-13331692	-	-	0	0	0	OK		PRAMEF3	-	-	PRAMEF3	PRAMEF3	TSS1795	chr1:13328195-13331692	-	-	0	0	0	OK		ECE1	ECE1	chr1	-	21543740	21672034	0.962524	0.637982	1.1386		ECE1	ECE1	chr1	-	21543740	21672034	0.962524	0.637982	1.20898
PRAMEF5	-	-	PRAMEF5	PRAMEF5	TSS21954	chr1:13359818-13369057	-	-	0	0	0	OK		PRAMEF5	-	-	PRAMEF5	PRAMEF5	TSS21954	chr1:13359818-13369057	-	-	0	0	0	OK		LOC100506824	LOC100506824	chr1	+	21592575	21593744	0	0	0		LOC100506824	LOC100506824	chr1	+	21592575	21593744	0	0	0
PRAMEF8	-	-	PRAMEF8	PRAMEF8	TSS27693	chr1:13386645-13390765	-	-	0	0	0	OK		PRAMEF8	-	-	PRAMEF8	PRAMEF8	TSS27693	chr1:13386645-13390765	-	-	0	0	0	OK		LOC100506801	LOC100506801	chr1	+	21619783	21626362	0	0	0		LOC100506801	LOC100506801	chr1	+	21619783	21626362	0	0	0
PRAMEF9	-	-	PRAMEF9	PRAMEF9	TSS6294	chr1:13421175-13428191	-	-	0	0	0	OK		PRAMEF9	-	-	PRAMEF9	PRAMEF9	TSS6294	chr1:13421175-13428191	-	-	0	0	0	OK		LOC100652932	LOC100652932	chr1	-	21766582	21771719	0	0	0		LOC100652932	LOC100652932	chr1	-	21766582	21771719	0	0	0
PRAMEF13	-	-	PRAMEF13	PRAMEF13	TSS23300	chr1:13447413-13452656	-	-	0	0	0	OK		PRAMEF13	-	-	PRAMEF13	PRAMEF13	TSS23300	chr1:13447413-13452656	-	-	0	0	0	OK		NBPF3	NBPF3	chr1	+	21766631	21811393	5.95061	3.60319	6.4306		NBPF3	NBPF3	chr1	+	21766631	21811393	5.95061	3.60319	6.82809
PRAMEF18	-	-	PRAMEF18	PRAMEF18	TSS1059	chr1:13474052-13477569	-	-	0	0	0	OK		PRAMEF18	-	-	PRAMEF18	PRAMEF18	TSS1059	chr1:13474052-13477569	-	-	0	0	0	OK		ALPL	ALPL	chr1	+	21835858	21904905	0.437211	0.264738	0.472477		ALPL	ALPL	chr1	+	21835858	21904905	0.437211	0.264738	0.501682
PRAMEF16	-	-	PRAMEF16	PRAMEF16	TSS7551	chr1:13495253-13498260	-	-	0	0	0	OK		PRAMEF16	-	-	PRAMEF16	PRAMEF16	TSS7551	chr1:13495253-13498260	-	-	0	0	0	OK		USP48	USP48	chr1	-	22004791	22109688	5.15032	4.14983	7.40619		USP48	USP48	chr1	-	22004791	22109688	5.15032	4.14983	7.86398
PRAMEF21	-	-	PRAMEF21	PRAMEF21	TSS16788	chr1:13521962-13526943	-	-	0	0	0	OK		PRAMEF21	-	-	PRAMEF21	PRAMEF21	TSS16788	chr1:13521962-13526943	-	-	0	0	0	OK		LDLRAD2	LDLRAD2	chr1	+	22138758	22151714	0	0	0		LDLRAD2	LDLRAD2	chr1	+	22138758	22151714	0	0	0
PRAMEF24	-	-	PRAMEF24	PRAMEF24	TSS15399	chr1:13607699-13610549	-	-	0	0	0	OK		PRAMEF24	-	-	PRAMEF24	PRAMEF24	TSS15399	chr1:13607699-13610549	-	-	0	0	0	OK		HSPG2	HSPG2	chr1	-	22148737	22263750	0.00259	0.001568	0.002799		HSPG2	HSPG2	chr1	-	22148737	22263750	0.00259	0.001568	0.002972
PRAMEF15	-	-	PRAMEF15	PRAMEF15	TSS19502	chr1:13641972-13648987	-	-	0	0	0	OK		PRAMEF15	-	-	PRAMEF15	PRAMEF15	TSS19502	chr1:13641972-13648987	-	-	0	0	0	OK		LINC00339	LINC00339	chr1	+	22351707	22357716	0.095818	0.325778	0.581415		LINC00339	LINC00339	chr1	+	22351707	22357716	0.095818	0.325778	0.617353
PRAMEF14	-	-	PRAMEF14	PRAMEF14	TSS15605	chr1:13668268-13673511	-	-	0	0	0	OK		PRAMEF14	-	-	PRAMEF14	PRAMEF14	TSS15605	chr1:13668268-13673511	-	-	0	0	0	OK		CDC42	CDC42	chr1	+	22379120	22419436	114.023	103.573	184.847		CDC42	CDC42	chr1	+	22379120	22419436	114.023	103.573	196.273
PRAMEF19	-	-	PRAMEF19	PRAMEF19	TSS23538	chr1:13694888-13698405	-	-	0	0	0	OK		PRAMEF19	-	-	PRAMEF19	PRAMEF19	TSS23538	chr1:13694888-13698405	-	-	0	0	0	OK		WNT4	WNT4	chr1	-	22443798	22469519	0.011268	0.006823	0.012177		WNT4	WNT4	chr1	-	22443798	22469519	0.011268	0.006823	0.01293
PRAMEF17	-	-	PRAMEF17	PRAMEF17	TSS18983	chr1:13716087-13719064	-	-	0	0	0	OK		PRAMEF17	-	-	PRAMEF17	PRAMEF17	TSS18983	chr1:13716087-13719064	-	-	0	0	0	OK		ZBTB40	ZBTB40	chr1	+	22778344	22857650	0.357206	0.216294	0.386019		ZBTB40	ZBTB40	chr1	+	22778344	22857650	0.357206	0.216294	0.40988
PRAMEF20	-	-	PRAMEF20	PRAMEF20	TSS5708	chr1:13736906-13747803	-	-	0	0	0	OK		PRAMEF20	-	-	PRAMEF20	PRAMEF20	TSS5708	chr1:13736906-13747803	-	-	0	0	0	OK		EPHA8	EPHA8	chr1	+	22890004	22930087	0.00462	0.00303	0.005408		EPHA8	EPHA8	chr1	+	22890004	22930087	0.00462	0.00303	0.005742
LRRC38	-	-	LRRC38	LRRC38	TSS16523	chr1:13801444-13840242	-	-	0	0	0	OK		LRRC38	-	-	LRRC38	LRRC38	TSS16523	chr1:13801444-13840242	-	-	0	0	0	OK		EPHB2	EPHB2	chr1	+	23037331	23241823	2.62888	1.59183	2.84093		EPHB2	EPHB2	chr1	+	23037331	23241823	2.62888	1.59183	3.01653
PDPN	-	-	PDPN	PDPN	TSS10485,TSS7669	chr1:13910251-13944452	-	-	15.061	13.2148	16.9072	OK		PDPN	-	-	PDPN	PDPN	TSS10485,TSS7669	chr1:13910251-13944452	-	-	14.0383	12.3177	15.759	OK		MIR4684	MIR4684	chr1	+	23046010	23046091	0	0	0		MIR4684	MIR4684	chr1	+	23046010	23046091	0	0	0
PRDM2	-	-	PRDM2	PRDM2	TSS16782,TSS18971,TSS2366	chr1:14026734-14151574	-	-	2.01754	1.50721	2.52786	OK		PRDM2	-	-	PRDM2	PRDM2	TSS16782,TSS18971,TSS2366	chr1:14026734-14151574	-	-	1.93978	1.45279	2.42678	OK		MIR4253	MIR4253	chr1	-	23189652	23189719	0	0	0		MIR4253	MIR4253	chr1	-	23189652	23189719	0	0	0
KAZN	-	-	KAZN	KAZN	TSS16674,TSS20027,TSS25537,TSS29521	chr1:14925212-15444544	-	-	1.71853	1.17505	2.26202	OK		KAZN	-	-	KAZN	KAZN	TSS16674,TSS20027,TSS25537,TSS29521	chr1:14925212-15444544	-	-	1.63258	1.11602	2.14914	OK		LOC729059	LOC729059	chr1	-	23337327	23342343	4.20939	2.54886	4.54893		LOC729059	LOC729059	chr1	-	23337327	23342343	4.20939	2.54886	4.83011
C1orf126	-	-	C1orf126	C1orf126	TSS23314	chr1:15438310-15478960	-	-	0.000972347	0	0.0398662	OK		C1orf126	-	-	C1orf126	C1orf126	TSS23314	chr1:15438310-15478960	-	-	0.000946958	0	0.0388253	OK		KDM1A	KDM1A	chr1	+	23345941	23410184	53.3392	32.2978	57.6417		KDM1A	KDM1A	chr1	+	23345941	23410184	53.3392	32.2978	61.2047
TMEM51	-	-	TMEM51	TMEM51	TSS24150,TSS4477	chr1:15479027-15546974	-	-	0.229191	0	0.610635	OK		TMEM51	-	-	TMEM51	TMEM51	TSS24150,TSS4477	chr1:15479027-15546974	-	-	0.207352	0	0.55296	OK		MIR3115	MIR3115	chr1	+	23370798	23370865	0	0	0		MIR3115	MIR3115	chr1	+	23370798	23370865	0	0	0
FHAD1	-	-	FHAD1	FHAD1	TSS22006	chr1:15573767-15724622	-	-	0.0807961	0	0.174091	OK		FHAD1	-	-	FHAD1	FHAD1	TSS22006	chr1:15573767-15724622	-	-	0.0779036	0	0.167859	OK		MIR4419A	MIR4419A	chr1	-	23384351	23384427	0	0	0		MIR4419A	MIR4419A	chr1	-	23384351	23384427	0	0	0
EFHD2	-	-	EFHD2	EFHD2	TSS6944	chr1:15736390-15756839	-	-	0.945479	0.47274	1.41822	OK		EFHD2	-	-	EFHD2	EFHD2	TSS6944	chr1:15736390-15756839	-	-	0.874255	0.437127	1.31138	OK		LUZP1	LUZP1	chr1	-	23410516	23495351	7.43749	4.50566	8.04123		LUZP1	LUZP1	chr1	-	23410516	23495351	7.43749	4.50566	8.53827
CTRC	-	-	CTRC	CTRC	TSS14162	chr1:15764937-15773153	-	-	0	0	0	OK		CTRC	-	-	CTRC	CTRC	TSS14162	chr1:15764937-15773153	-	-	0	0	0	OK		HTR1D	HTR1D	chr1	-	23518388	23521222	0.014462	0.008757	0.015629		HTR1D	HTR1D	chr1	-	23518388	23521222	0.014462	0.008757	0.016595
CELA2A	-	-	CELA2A	CELA2A	TSS6659	chr1:15783222-15798586	-	-	0	0	0	OK		CELA2A	-	-	CELA2A	CELA2A	TSS6659	chr1:15783222-15798586	-	-	0	0	0	OK		HNRNPR	HNRNPR	chr1	-	23636276	23670853	55.4237	34.1466	60.9413		HNRNPR	HNRNPR	chr1	-	23636276	23670853	55.4237	34.1466	64.7082
CELA2B	-	-	CELA2B	CELA2B	TSS18600	chr1:15802595-15817895	-	-	0	0	0	OK		CELA2B	-	-	CELA2B	CELA2B	TSS18600	chr1:15802595-15817895	-	-	0	0	0	OK		ASAP3	ASAP3	chr1	-	23755056	23810750	3.65132	2.84867	5.08401		ASAP3	ASAP3	chr1	-	23755056	23810750	3.65132	2.84867	5.39826
CASP9	-	-	CASP9	CASP9	TSS5567,TSS7034	chr1:15818768-15851285	-	-	5.04928	3.82508	6.27349	OK		CASP9	-	-	CASP9	CASP9	TSS5567,TSS7034	chr1:15818768-15851285	-	-	4.61457	3.49608	5.73305	OK		E2F2	E2F2	chr1	-	23832920	23857712	8.49393	5.14322	9.17907		E2F2	E2F2	chr1	-	23832920	23857712	8.49393	5.14322	9.74645
DNAJC16	-	-	DNAJC16	DNAJC16	TSS26121	chr1:15853351-15898228	-	-	4.99951	4.28843	5.71058	OK		DNAJC16	-	-	DNAJC16	DNAJC16	TSS26121	chr1:15853351-15898228	-	-	4.8483	4.15873	5.53786	OK		ID3	ID3	chr1	-	23884409	23886322	71.6351	43.3762	77.4134		ID3	ID3	chr1	-	23884409	23886322	71.6351	43.3762	82.1984
AGMAT	-	-	AGMAT	AGMAT	TSS26564	chr1:15898193-15911605	-	-	0.12676	0	0.280834	OK		AGMAT	-	-	AGMAT	AGMAT	TSS26564	chr1:15898193-15911605	-	-	0.119436	0	0.264608	OK		MDS2	MDS2	chr1	+	23953824	23967056	0.079844	0.048347	0.086284		MDS2	MDS2	chr1	+	23953824	23967056	0.079844	0.048347	0.091618
DDI2	-	-	DDI2	DDI2	TSS17662	chr1:15943952-15987552	-	-	9.3964e-08	0	0.105835	OK		DDI2	-	-	DDI2	DDI2	TSS17662	chr1:15943952-15987552	-	-	8.75749e-08	0	0.0986392	OK		RPL11	RPL11	chr1	+	24018269	24022915	1812.15	1098.13	1959.82		RPL11	RPL11	chr1	+	24018269	24022915	1812.15	1098.13	2080.96
RSC1A1	-	-	RSC1A1	RSC1A1	TSS22825	chr1:15986363-15988217	-	-	4.11131	2.9363	5.28631	OK		RSC1A1	-	-	RSC1A1	RSC1A1	TSS22825	chr1:15986363-15988217	-	-	3.70721	2.6477	4.76673	OK		TCEB3	TCEB3	chr1	+	24069856	24088549	14.1833	8.58822	15.3273		TCEB3	TCEB3	chr1	+	24069856	24088549	14.1833	8.58822	16.2748
PLEKHM2	-	-	PLEKHM2	PLEKHM2	TSS19017	chr1:16010826-16061264	-	-	0.738083	0.423363	1.0528	OK		PLEKHM2	-	-	PLEKHM2	PLEKHM2	TSS19017	chr1:16010826-16061264	-	-	0.705454	0.404647	1.00626	OK		LOC100506963	LOC100506963	chr1	-	24086872	24104787	34.6379	20.9738	37.4319		LOC100506963	LOC100506963	chr1	-	24086872	24104787	34.6379	20.9738	39.7457
SLC25A34	-	-	SLC25A34	SLC25A34	TSS16571	chr1:16062808-16067884	-	-	0	0	0	OK		SLC25A34	-	-	SLC25A34	SLC25A34	TSS16571	chr1:16062808-16067884	-	-	0	0	0	OK		PITHD1	PITHD1	chr1	+	24104876	24114722	9.46979	5.73411	10.2336		PITHD1	PITHD1	chr1	+	24104876	24114722	9.46979	5.73411	10.8662
TMEM82	-	-	TMEM82	TMEM82	TSS24773	chr1:16068916-16074477	-	-	0	0	0	OK		TMEM82	-	-	TMEM82	TMEM82	TSS24773	chr1:16068916-16074477	-	-	0	0	0	OK		LOC100509213	LOC100509213	chr1	-	24114238	24120044	90.4327	54.7585	97.7273		LOC100509213	LOC100509213	chr1	-	24114238	24120044	90.4327	54.7585	103.768
FBLIM1	-	-	FBLIM1	FBLIM1	TSS18845,TSS22232,TSS3125	chr1:16085254-16113084	-	-	2.89801	2.07479	3.72123	OK		FBLIM1	-	-	FBLIM1	FBLIM1	TSS18845,TSS22232,TSS3125	chr1:16085254-16113084	-	-	2.70047	1.93627	3.46466	OK		LYPLA2	LYPLA2	chr1	+	24117646	24122029	16.0474	9.71697	17.3418		LYPLA2	LYPLA2	chr1	+	24117646	24122029	16.0474	9.71697	18.4138
UQCRHL	-	-	UQCRHL	UQCRHL	TSS26702	chr1:16133656-16134194	-	-	40.1373	32.4153	47.8593	OK		UQCRHL	-	-	UQCRHL	UQCRHL	TSS26702	chr1:16133656-16134194	-	-	26.6646	21.5346	31.7945	OK		GALE	GALE	chr1	-	24122089	24127294	23.916	17.1818	30.6643		GALE	GALE	chr1	-	24122089	24127294	23.916	17.1818	32.5597
FLJ37453	-	-	FLJ37453	FLJ37453	TSS7777	chr1:16160709-16174642	-	-	9.84931	8.34689	11.3517	OK		FLJ37453	-	-	FLJ37453	FLJ37453	TSS7777	chr1:16160709-16174642	-	-	9.19235	7.79015	10.5946	OK		HMGCL	HMGCL	chr1	-	24128367	24151949	52.3122	31.7639	56.6888		HMGCL	HMGCL	chr1	-	24128367	24151949	52.3122	31.7639	60.1929
SPEN	-	-	SPEN	SPEN	TSS24472	chr1:16174358-16266950	-	-	9.93125	9.14849	10.714	OK		SPEN	-	-	SPEN	SPEN	TSS24472	chr1:16174358-16266950	-	-	9.78324	9.01214	10.5543	OK		FUCA1	FUCA1	chr1	-	24171567	24194859	23.9665	14.5121	25.8997		FUCA1	FUCA1	chr1	-	24171567	24194859	23.9665	14.5121	27.5007
ZBTB17	-	-	ZBTB17	ZBTB17	TSS9680	chr1:16268363-16302627	-	-	2.16248	1.44291	2.88205	OK		ZBTB17	-	-	ZBTB17	ZBTB17	TSS9680	chr1:16268363-16302627	-	-	2.00891	1.34036	2.67746	OK		PNRC2	PNRC2	chr1	+	24286301	24289952	6.38933	3.86884	6.9047		PNRC2	PNRC2	chr1	+	24286301	24289952	6.38933	3.86884	7.3315
C1orf64	-	-	C1orf64	C1orf64	TSS17570	chr1:16330730-16333180	-	-	0	0	0	OK		C1orf64	-	-	C1orf64	C1orf64	TSS17570	chr1:16330730-16333180	-	-	0	0	0	OK		SRSF10	SRSF10	chr1	-	24292935	24306953	118.263	164.988	294.454		SRSF10	SRSF10	chr1	-	24292935	24306953	118.263	164.988	312.654
HSPB7	-	-	HSPB7	HSPB7	TSS19963	chr1:16340522-16345285	-	-	0.0487777	0	0.146333	OK		HSPB7	-	-	HSPB7	HSPB7	TSS19963	chr1:16340522-16345285	-	-	0.0457041	0	0.137112	OK		IL28RA	IL28RA	chr1	-	24480647	24513765	2.24808	1.36125	2.42942		IL28RA	IL28RA	chr1	-	24480647	24513765	2.24808	1.36125	2.57958
CLCNKA	-	-	CLCNKA	CLCNKA	TSS12215	chr1:16348485-16360545	-	-	0	0	0	OK		CLCNKA	-	-	CLCNKA	CLCNKA	TSS12215	chr1:16348485-16360545	-	-	0	0	0	OK		GRHL3	GRHL3	chr1	+	24645812	24690972	0.663144	1.64201	2.93048		GRHL3	GRHL3	chr1	+	24645812	24690972	0.663144	1.64201	3.11162
CLCNKB	-	-	CLCNKB	CLCNKB	TSS2237,TSS29297	chr1:16370246-16383803	-	-	0	0	0	OK		CLCNKB	-	-	CLCNKB	CLCNKB	TSS2237,TSS29297	chr1:16370246-16383803	-	-	0	0	0	OK		C1orf201	C1orf201	chr1	-	24683489	24741587	4.88555	3.30401	5.89665		C1orf201	C1orf201	chr1	-	24683489	24741587	4.88555	3.30401	6.26114
FAM131C	-	-	FAM131C	FAM131C	TSS9266	chr1:16384263-16400127	-	-	0	0	0	OK		FAM131C	-	-	FAM131C	FAM131C	TSS9266	chr1:16384263-16400127	-	-	0	0	0	OK		NIPAL3	NIPAL3	chr1	+	24742245	24799473	2.87025	1.73799	3.10178		NIPAL3	NIPAL3	chr1	+	24742245	24799473	2.87025	1.73799	3.2935
EPHA2	-	-	EPHA2	EPHA2	TSS21099	chr1:16450831-16482582	-	-	0.76892	0.441051	1.09679	OK		EPHA2	-	-	EPHA2	EPHA2	TSS21099	chr1:16450831-16482582	-	-	0.733572	0.420776	1.04637	OK		LOC100506985	LOC100506985	chr1	-	24863138	24882515	6.20954	4.60517	8.21883		LOC100506985	LOC100506985	chr1	-	24863138	24882515	6.20954	4.60517	8.72685
LOC100506484	-	-	LOC100506484	LOC100506484	TSS22209	chr1:16481729-16483824	-	-	0	0	0	OK		LOC100506484	-	-	LOC100506484	LOC100506484	TSS22209	chr1:16481729-16483824	-	-	0	0	0	OK		C1orf130	C1orf130	chr1	+	24921910	24935819	0.402614	0.243789	0.43509		C1orf130	C1orf130	chr1	+	24921910	24935819	0.402614	0.243789	0.461984
ARHGEF19	-	-	ARHGEF19	ARHGEF19	TSS2345	chr1:16524598-16539104	-	-	0	0	0	OK		ARHGEF19	-	-	ARHGEF19	ARHGEF19	TSS2345	chr1:16524598-16539104	-	-	0	0	0	OK		SRRM1	SRRM1	chr1	+	24969594	24999772	96.574	58.4771	104.364		SRRM1	SRRM1	chr1	+	24969594	24999772	96.574	58.4771	110.815
RSG1	-	-	RSG1	RSG1	TSS4902	chr1:16558181-16563659	-	-	0.287804	0	0.620132	OK		RSG1	-	-	RSG1	RSG1	TSS4902	chr1:16558181-16563659	-	-	0.254185	0	0.547693	OK		CLIC4	CLIC4	chr1	+	25071760	25170815	34.4626	20.8677	37.2424		CLIC4	CLIC4	chr1	+	25071760	25170815	34.4626	20.8677	39.5444
FBXO42	-	-	FBXO42	FBXO42	TSS19911	chr1:16576558-16678948	-	-	5.91388	4.85327	6.9745	OK		FBXO42	-	-	FBXO42	FBXO42	TSS19911	chr1:16576558-16678948	-	-	5.55176	4.55609	6.54743	OK		RUNX3	RUNX3	chr1	-	25226002	25291501	0.359555	0.239137	0.426787		RUNX3	RUNX3	chr1	-	25226002	25291501	0.359555	0.239137	0.453168
C1orf144	-	-	C1orf144	C1orf144	TSS22474	chr1:16693582-16724640	-	-	5.60888	4.65794	6.55982	OK		C1orf144	-	-	C1orf144	C1orf144	TSS22474	chr1:16693582-16724640	-	-	5.32489	4.42211	6.22768	OK		SYF2	SYF2	chr1	-	25548767	25559013	159.975	97.0519	173.208		SYF2	SYF2	chr1	-	25548767	25559013	159.975	97.0519	183.914
SPATA21	-	-	SPATA21	SPATA21	TSS22750	chr1:16725137-16763919	-	-	0	0	0	OK		SPATA21	-	-	SPATA21	SPATA21	TSS22750	chr1:16725137-16763919	-	-	0	0	0	OK		C1orf63	C1orf63	chr1	-	25568740	25573985	19.4143	11.7557	20.9803		C1orf63	C1orf63	chr1	-	25568740	25573985	19.4143	11.7557	22.2772
NECAP2	-	-	NECAP2	NECAP2	TSS2284	chr1:16767166-16786585	-	-	15.1686	12.99	17.3472	OK		NECAP2	-	-	NECAP2	NECAP2	TSS2284	chr1:16767166-16786585	-	-	13.8409	11.853	15.8287	OK		RHD	RHD	chr1	+	25598981	25656936	0.375927	0.22763	0.40625		RHD	RHD	chr1	+	25598981	25656936	0.375927	0.22763	0.431361
CROCCP3	-	-	CROCCP3	CROCCP3	TSS20955	chr1:16793930-16819196	-	-	1.58664	1.17261	2.00068	OK		CROCCP3	-	-	CROCCP3	CROCCP3	TSS20955	chr1:16793930-16819196	-	-	1.53278	1.1328	1.93276	OK		TMEM50A	TMEM50A	chr1	+	25664789	25688852	137.599	83.3182	148.698		TMEM50A	TMEM50A	chr1	+	25664789	25688852	137.599	83.3182	157.889
RNU1-1	-	-	RNU1-1	RNU1-1	TSS1585	chr1:16840616-16840780	-	-	2.63587	0	10.7507	OK		RNU1-1	-	-	RNU1-1	RNU1-1	TSS1585	chr1:16840616-16840780	-	-	0.523583	0	2.13549	OK		RHCE	RHCE	chr1	-	25688740	25747363	0.753399	0.456196	0.81417		RHCE	RHCE	chr1	-	25688740	25747363	0.753399	0.456196	0.864495
LOC100506533	-	-	LOC100506533	LOC100506533	TSS13211	chr1:16862279-16863350	-	-	0	0	0	OK		LOC100506533	-	-	LOC100506533	LOC100506533	TSS13211	chr1:16862279-16863350	-	-	0	0	0	OK		TMEM57	TMEM57	chr1	+	25757388	25826700	2.00127	1.2118	2.1627		TMEM57	TMEM57	chr1	+	25757388	25826700	2.00127	1.2118	2.29638
LOC100133301	-	-	LOC100133301	LOC100133301	TSS8038	chr1:16865560-16866070	-	-	0	0	0	OK		LOC100133301	-	-	LOC100133301	LOC100133301	TSS8038	chr1:16865560-16866070	-	-	0	0	0	OK		LDLRAP1	LDLRAP1	chr1	+	25870076	25895377	0.177172	0.107281	0.191463		LDLRAP1	LDLRAP1	chr1	+	25870076	25895377	0.177172	0.107281	0.203298
NBPF1	-	-	NBPF1	NBPF1	TSS21368	chr1:16890411-16939982	-	-	0.890782	0.54967	1.23189	OK		NBPF1	-	-	NBPF1	NBPF1	TSS21368	chr1:16890411-16939982	-	-	0.852883	0.526284	1.17948	OK		MAN1C1	MAN1C1	chr1	+	25943959	26111258	0.819744	0.496369	0.885867		MAN1C1	MAN1C1	chr1	+	25943959	26111258	0.819744	0.496369	0.940624
CROCCP2	-	-	CROCCP2	CROCCP2	TSS22188	chr1:16944750-16957401	-	-	3.08985	2.06342	4.11627	OK		CROCCP2	-	-	CROCCP2	CROCCP2	TSS22188	chr1:16944750-16957401	-	-	2.77084	1.85038	3.69129	OK		LOC100507013	LOC100507013	chr1	-	25971035	25985602	0	0	0		LOC100507013	LOC100507013	chr1	-	25971035	25985602	0	0	0
MST1P2	-	-	MST1P2	MST1P2	TSS10195	chr1:16972068-16976915	-	-	0	0	0	OK		MST1P2	-	-	MST1P2	MST1P2	TSS10195	chr1:16972068-16976915	-	-	0	0	0	OK		SEPN1	SEPN1	chr1	+	26126667	26144713	4.32179	2.61692	4.6704		SEPN1	SEPN1	chr1	+	26126667	26144713	4.32179	2.61692	4.95908
RNU1-3	-	-	RNU1-3	RNU1-3	TSS5246	chr1:16993279-16993443	-	-	3.07255	0	11.1874	OK		RNU1-3	-	-	RNU1-3	RNU1-3	TSS5246	chr1:16993279-16993443	-	-	0.610326	0	2.22223	OK		FAM54B	FAM54B	chr1	+	26146397	26159433	17.4841	25.9963	46.3955		FAM54B	FAM54B	chr1	+	26146397	26159433	17.4841	25.9963	49.2633
LOC729574	-	-	LOC729574	LOC729574	TSS329	chr1:16999497-17000007	-	-	0	0	0	OK		LOC729574	-	-	LOC729574	LOC729574	TSS329	chr1:16999497-17000007	-	-	0	0	0	OK		LOC646471	LOC646471	chr1	-	26146445	26150097	0.635642	0.384892	0.686914		LOC646471	LOC646471	chr1	-	26146445	26150097	0.635642	0.384892	0.729374
ESPNP	-	-	ESPNP	ESPNP	TSS18278	chr1:17017712-17046652	-	-	0	0	0	OK		ESPNP	-	-	ESPNP	ESPNP	TSS18278	chr1:17017712-17046652	-	-	0	0	0	OK		C1orf135	C1orf135	chr1	-	26160497	26185848	28.4639	17.2353	30.7598		C1orf135	C1orf135	chr1	-	26160497	26185848	28.4639	17.2353	32.6611
LOC729587	-	-	LOC729587	LOC729587	TSS424	chr1:17060446-17060956	-	-	0	0	0	OK		LOC729587	-	-	LOC729587	LOC729587	TSS424	chr1:17060446-17060956	-	-	0	0	0	OK		PAQR7	PAQR7	chr1	-	26187975	26197744	1.0301	0.623744	1.11319		PAQR7	PAQR7	chr1	-	26187975	26197744	1.0301	0.623744	1.182
RNU1-4	-	-	RNU1-4	RNU1-4	TSS26009	chr1:17067010-17067174	-	-	2.20967	0	10.3245	OK		RNU1-4	-	-	RNU1-4	RNU1-4	TSS26009	chr1:17067010-17067174	-	-	0.438924	0	2.05083	OK		STMN1	STMN1	chr1	-	26210677	26233368	728.248	1149.64	2051.75		STMN1	STMN1	chr1	-	26210677	26233368	728.248	1149.64	2178.57
MST1P9	-	-	MST1P9	MST1P9	TSS4540	chr1:17081400-17090975	-	-	0	0	0	OK		MST1P9	-	-	MST1P9	MST1P9	TSS4540	chr1:17081400-17090975	-	-	0	0	0	OK		MIR3917	MIR3917	chr1	-	26232853	26232945	0	0	0		MIR3917	MIR3917	chr1	-	26232853	26232945	0	0	0
MIR3675	-	-	MIR3675	MIR3675	TSS18625	chr1:17185443-17185516	-	-	0	0	0	OK		MIR3675	-	-	MIR3675	MIR3675	TSS18625	chr1:17185443-17185516	-	-	0	0	0	OK		PAFAH2	PAFAH2	chr1	-	26286258	26324648	2.26664	1.37249	2.44947		PAFAH2	PAFAH2	chr1	-	26286258	26324648	2.26664	1.37249	2.60088
LOC100506687	-	-	LOC100506687	LOC100506687	TSS3494	chr1:17215033-17216161	-	-	0.513847	0	1.88411	OK		LOC100506687	-	-	LOC100506687	LOC100506687	TSS3494	chr1:17215033-17216161	-	-	0.270853	0	0.993129	OK		LOC100652941	LOC100652941	chr1	+	26287892	26299186	3.18636	1.92939	3.44338		LOC100652941	LOC100652941	chr1	+	26287892	26299186	3.18636	1.92939	3.65622
RNU1-2	-	-	RNU1-2	RNU1-2	TSS10686	chr1:17222474-17222638	-	-	2.88503	0	10.9998	OK		RNU1-2	-	-	RNU1-2	RNU1-2	TSS10686	chr1:17222474-17222638	-	-	0.573076	0	2.18498	OK		PDIK1L	PDIK1L	chr1	+	26437656	26452034	4.56121	4.31565	7.70212		PDIK1L	PDIK1L	chr1	+	26437656	26452034	4.56121	4.31565	8.1782
CROCC	-	-	CROCC	CROCC	TSS22878	chr1:17248444-17299474	-	-	0.285841	0.133053	0.438629	OK		CROCC	-	-	CROCC	CROCC	TSS22878	chr1:17248444-17299474	-	-	0.278015	0.12941	0.426621	OK		ZNF593	ZNF593	chr1	+	26496388	26497364	129.327	78.3094	139.758		ZNF593	ZNF593	chr1	+	26496388	26497364	129.327	78.3094	148.397
MFAP2	-	-	MFAP2	MFAP2	TSS23498,TSS5465	chr1:17300996-17308081	-	-	21.0256	17.3984	24.6529	OK		MFAP2	-	-	MFAP2	MFAP2	TSS23498,TSS5465	chr1:17300996-17308081	-	-	17.5425	14.5163	20.5688	OK		CNKSR1	CNKSR1	chr1	+	26503981	26516375	0.360016	0.217996	0.389056		CNKSR1	CNKSR1	chr1	+	26503981	26516375	0.360016	0.217996	0.413104
ATP13A2	-	-	ATP13A2	ATP13A2	TSS25565	chr1:17312452-17338423	-	-	0.0347265	0	0.153651	OK		ATP13A2	-	-	ATP13A2	ATP13A2	TSS25565	chr1:17312452-17338423	-	-	0.0331399	0	0.148588	OK		CEP85	CEP85	chr1	+	26560693	26605299	2.5756	1.55957	2.78336		CEP85	CEP85	chr1	+	26560693	26605299	2.5756	1.55957	2.9554
SDHB	-	-	SDHB	SDHB	TSS15235	chr1:17345216-17380665	-	-	464.223	448.321	480.125	OK		SDHB	-	-	SDHB	SDHB	TSS15235	chr1:17345216-17380665	-	-	390.855	377.466	404.243	OK		SH3BGRL3	SH3BGRL3	chr1	+	26606213	26608013	106.765	64.6481	115.377		SH3BGRL3	SH3BGRL3	chr1	+	26606213	26608013	106.765	64.6481	122.509
PADI2	-	-	PADI2	PADI2	TSS19701	chr1:17393255-17445948	-	-	0.0316153	0	0.0948459	OK		PADI2	-	-	PADI2	PADI2	TSS19701	chr1:17393255-17445948	-	-	0.0302948	0	0.0908845	OK		UBXN11	UBXN11	chr1	-	26608773	26644756	0.642857	0.435266	0.776817		UBXN11	UBXN11	chr1	-	26608773	26644756	0.642857	0.435266	0.824833
LOC400743	-	-	LOC400743	LOC400743	TSS16776	chr1:17520820-17521393	-	-	0	0	0	OK		LOC400743	-	-	LOC400743	LOC400743	TSS16776	chr1:17520820-17521393	-	-	0	0	0	OK		CD52	CD52	chr1	+	26644411	26647014	0	0	0		CD52	CD52	chr1	+	26644411	26647014	0	0	0
PADI1	-	-	PADI1	PADI1	TSS15571	chr1:17531620-17572501	-	-	0	0	0	OK		PADI1	-	-	PADI1	PADI1	TSS15571	chr1:17531620-17572501	-	-	0	0	0	OK		AIM1L	AIM1L	chr1	-	26648350	26680621	2.01258	1.21865	2.17492		AIM1L	AIM1L	chr1	-	26648350	26680621	2.01258	1.21865	2.30936
PADI3	-	-	PADI3	PADI3	TSS23852	chr1:17575592-17610728	-	-	0	0	0	OK		PADI3	-	-	PADI3	PADI3	TSS23852	chr1:17575592-17610728	-	-	0	0	0	OK		LIN28A	LIN28A	chr1	+	26737269	26756219	0.335077	0.202895	0.362105		LIN28A	LIN28A	chr1	+	26737269	26756219	0.335077	0.202895	0.384488
MIR3972	-	-	MIR3972	MIR3972	TSS16237	chr1:17604383-17604470	-	-	0	0	0	OK		MIR3972	-	-	MIR3972	MIR3972	TSS16237	chr1:17604383-17604470	-	-	0	0	0	OK		DHDDS	DHDDS	chr1	+	26758802	26797797	7.96456	4.82639	8.61364		DHDDS	DHDDS	chr1	+	26758802	26797797	7.96456	4.82639	9.14607
PADI4	-	-	PADI4	PADI4	TSS7485	chr1:17634689-17690495	-	-	0	0	0	OK		PADI4	-	-	PADI4	PADI4	TSS7485	chr1:17634689-17690495	-	-	0	0	0	OK		HMGN2	HMGN2	chr1	+	26798902	26803133	1445.26	875.129	1561.84		HMGN2	HMGN2	chr1	+	26798902	26803133	279.639	169.326	320.874
PADI6	-	-	PADI6	PADI6	TSS26720	chr1:17698740-17728195	-	-	0	0	0	OK		PADI6	-	-	PADI6	PADI6	TSS26720	chr1:17698740-17728195	-	-	0	0	0	OK		RPS6KA1	RPS6KA1	chr1	+	26856249	26901520	3.16374	2.52352	4.50372		RPS6KA1	RPS6KA1	chr1	+	26856249	26901520	3.16374	2.52352	4.7821
RCC2	-	-	RCC2	RCC2	TSS16737,TSS22980	chr1:17733250-17766220	-	-	15.6068	13.9776	17.236	OK		RCC2	-	-	RCC2	RCC2	TSS16737,TSS22980	chr1:17733250-17766220	-	-	14.887	13.3329	16.441	OK		MIR1976	MIR1976	chr1	+	26881033	26881084	0	0	0		MIR1976	MIR1976	chr1	+	26881033	26881084	0	0	0
ARHGEF10L	-	-	ARHGEF10L	ARHGEF10L	TSS18733,TSS18770	chr1:17866329-18024370	-	-	0.0648062	0	0.185612	OK		ARHGEF10L	-	-	ARHGEF10L	ARHGEF10L	TSS18733,TSS18770	chr1:17866329-18024370	-	-	0.0620349	0	0.177721	OK		ARID1A	ARID1A	chr1	+	27022522	27108601	14.5637	8.81854	15.7384		ARID1A	ARID1A	chr1	+	27022522	27108601	14.5637	8.81854	16.7112
ACTL8	-	-	ACTL8	ACTL8	TSS19531	chr1:18149476-18153558	-	-	0	0	0	OK		ACTL8	-	-	ACTL8	ACTL8	TSS19531	chr1:18149476-18153558	-	-	0	0	0	OK		PIGV	PIGV	chr1	+	27114454	27124894	1.35702	0.889421	1.58735		PIGV	PIGV	chr1	+	27114454	27124894	1.35702	0.889421	1.68546
IGSF21	-	-	IGSF21	IGSF21	TSS27341	chr1:18434239-18704977	-	-	0	0	0	OK		IGSF21	-	-	IGSF21	IGSF21	TSS27341	chr1:18434239-18704977	-	-	0	0	0	OK		ZDHHC18	ZDHHC18	chr1	+	27153201	27182211	1.80408	1.0924	1.9496		ZDHHC18	ZDHHC18	chr1	+	27153201	27182211	1.80408	1.0924	2.07011
KLHDC7A	-	-	KLHDC7A	KLHDC7A	TSS19051	chr1:18807423-18812493	-	-	0.0811267	0	0.174804	OK		KLHDC7A	-	-	KLHDC7A	KLHDC7A	TSS19051	chr1:18807423-18812493	-	-	0.0782109	0	0.168521	OK		SFN	SFN	chr1	+	27189633	27190947	0.036502	0.022103	0.039446		SFN	SFN	chr1	+	27189633	27190947	0.036502	0.022103	0.041885
PAX7	-	-	PAX7	PAX7	TSS6381	chr1:18957499-19075360	-	-	0.829193	0.514188	1.1442	OK		PAX7	-	-	PAX7	PAX7	TSS6381	chr1:18957499-19075360	-	-	0.801005	0.499746	1.10226	OK		GPN2	GPN2	chr1	-	27205873	27216869	7.84967	4.7531	8.48284		GPN2	GPN2	chr1	-	27205873	27216869	7.84967	4.7531	9.00718
TAS1R2	-	-	TAS1R2	TAS1R2	TSS2465	chr1:19166092-19186155	-	-	0	0	0	OK		TAS1R2	-	-	TAS1R2	TAS1R2	TSS2465	chr1:19166092-19186155	-	-	0	0	0	OK		GPATCH3	GPATCH3	chr1	-	27216979	27226962	0.346538	0.209834	0.374491		GPATCH3	GPATCH3	chr1	-	27216979	27226962	0.346538	0.209834	0.397639
ALDH4A1	-	-	ALDH4A1	ALDH4A1	TSS11473,TSS27300	chr1:19197923-19229293	-	-	0.302079	0	0.626734	OK		ALDH4A1	-	-	ALDH4A1	ALDH4A1	TSS11473,TSS27300	chr1:19197923-19229293	-	-	0.278852	0	0.57951	OK		NUDC	NUDC	chr1	+	27248224	27272887	109.014	66.0099	117.807		NUDC	NUDC	chr1	+	27248224	27272887	109.014	66.0099	125.089
MIR4695	-	-	MIR4695	MIR4695	TSS6907	chr1:19209687-19209774	-	-	0	0	0	OK		MIR4695	-	-	MIR4695	MIR4695	TSS6907	chr1:19209687-19209774	-	-	0	0	0	OK		OSTCP2	OSTCP2	chr1	-	27312388	27312843	0.530702	0.321349	0.57351		OSTCP2	OSTCP2	chr1	-	27312388	27312843	0.530702	0.321349	0.608959
MIR1290	-	-	MIR1290	MIR1290	TSS28901	chr1:19223564-19223642	-	-	0	0	0	OK		MIR1290	-	-	MIR1290	MIR1290	TSS28901	chr1:19223564-19223642	-	-	0	0	0	OK		TRNP1	TRNP1	chr1	+	27320195	27327377	2.88353	1.74602	3.11612		TRNP1	TRNP1	chr1	+	27320195	27327377	2.88353	1.74602	3.30874
IFFO2	-	-	IFFO2	IFFO2	TSS20746	chr1:19230773-19282826	-	-	0.0572873	0	0.150731	OK		IFFO2	-	-	IFFO2	IFFO2	TSS20746	chr1:19230773-19282826	-	-	0.0554982	0	0.146024	OK		SLC9A1	SLC9A1	chr1	-	27425300	27481451	0.47944	0.290309	0.518113		SLC9A1	SLC9A1	chr1	-	27425300	27481451	0.47944	0.290309	0.550138
UBR4	-	-	UBR4	UBR4	TSS15009	chr1:19400999-19536746	-	-	2.16368	1.89056	2.43681	OK		UBR4	-	-	UBR4	UBR4	TSS15009	chr1:19400999-19536746	-	-	2.13886	1.86886	2.40885	OK		WDTC1	WDTC1	chr1	+	27561007	27635110	0.318201	0.192676	0.343868		WDTC1	WDTC1	chr1	+	27561007	27635110	0.318201	0.192676	0.365123
LOC100652915	-	-	LOC100652915	LOC100652915	TSS16693	chr1:19536906-19567198	-	-	0.319596	0	1.2347	OK		LOC100652915	-	-	LOC100652915	LOC100652915	TSS16693	chr1:19536906-19567198	-	-	0.222145	0	0.85822	OK		TMEM222	TMEM222	chr1	+	27648636	27662891	17.3774	11.9703	21.3633		TMEM222	TMEM222	chr1	+	27648636	27662891	17.3774	11.9703	22.6838
KIAA0090	-	-	KIAA0090	KIAA0090	TSS22072	chr1:19544583-19578046	-	-	2.15092	1.60559	2.69625	OK		KIAA0090	-	-	KIAA0090	KIAA0090	TSS22072	chr1:19544583-19578046	-	-	2.05843	1.53655	2.58032	OK		LOC644961	LOC644961	chr1	+	27650365	27653016	0	0	0		LOC644961	LOC644961	chr1	+	27650365	27653016	0	0	0
MRTO4	-	-	MRTO4	MRTO4	TSS14808	chr1:19578074-19586622	-	-	37.9524	34.8162	41.0886	OK		MRTO4	-	-	MRTO4	MRTO4	TSS14808	chr1:19578074-19586622	-	-	34.9098	32.025	37.7945	OK		SYTL1	SYTL1	chr1	+	27668483	27680423	0.072228	0.043735	0.078054		SYTL1	SYTL1	chr1	+	27668483	27680423	0.072228	0.043735	0.082879
AKR7L	-	-	AKR7L	AKR7L	TSS23286	chr1:19593793-19600568	-	-	0.135353	0	0.460202	OK		AKR7L	-	-	AKR7L	AKR7L	TSS23286	chr1:19593793-19600568	-	-	0.110589	0	0.376004	OK		MAP3K6	MAP3K6	chr1	-	27681670	27693337	0.497921	0.301499	0.538085		MAP3K6	MAP3K6	chr1	-	27681670	27693337	0.497921	0.301499	0.571345
AKR7A3	-	-	AKR7A3	AKR7A3	TSS13094	chr1:19609056-19615280	-	-	0.0416131	0	0.291291	OK		AKR7A3	-	-	AKR7A3	AKR7A3	TSS13094	chr1:19609056-19615280	-	-	0.0355027	0	0.248519	OK		GPR3	GPR3	chr1	+	27719152	27722318	0.210327	0.127356	0.227292		GPR3	GPR3	chr1	+	27719152	27722318	0.210327	0.127356	0.241342
LOC100506730	-	-	LOC100506730	LOC100506730	TSS14807	chr1:19619740-19622230	-	-	0.765568	0.336966	1.19417	OK		LOC100506730	-	-	LOC100506730	LOC100506730	TSS14807	chr1:19619740-19622230	-	-	0.709541	0.312305	1.10678	OK		WASF2	WASF2	chr1	-	27730734	27816678	16.4864	9.98279	17.8162		WASF2	WASF2	chr1	-	27730734	27816678	16.4864	9.98279	18.9175
AKR7A2	-	-	AKR7A2	AKR7A2	TSS26929	chr1:19630458-19638640	-	-	13.7617	11.2766	16.2467	OK		AKR7A2	-	-	AKR7A2	AKR7A2	TSS26929	chr1:19630458-19638640	-	-	11.9205	9.76788	14.073	OK		AHDC1	AHDC1	chr1	-	27860756	27930143	0.164409	0.099552	0.177671		AHDC1	AHDC1	chr1	-	27860756	27930143	0.164409	0.099552	0.188653
PQLC2	-	-	PQLC2	PQLC2	TSS16728	chr1:19638739-19655794	-	-	0.692745	0.171313	1.21418	OK		PQLC2	-	-	PQLC2	PQLC2	TSS16728	chr1:19638739-19655794	-	-	0.623772	0.154189	1.09336	OK		IFI6	IFI6	chr1	-	27992572	27998724	3.63837	2.20749	3.9397		IFI6	IFI6	chr1	-	27992572	27998724	3.9593	2.40178	4.55141
CAPZB	-	-	CAPZB	CAPZB	TSS17286,TSS22534	chr1:19665266-19812066	-	-	39.0304	35.0035	43.0573	OK		CAPZB	-	-	CAPZB	CAPZB	TSS17286,TSS22534	chr1:19665266-19812066	-	-	34.8838	31.2852	38.4824	OK		FAM76A	FAM76A	chr1	+	28052490	28089426	35.978	21.7853	38.88		FAM76A	FAM76A	chr1	+	28052490	28089426	35.978	21.7853	41.2833
LOC644075	-	-	LOC644075	LOC644075	TSS16748	chr1:19677792-19680717	-	-	0	0	0	OK		LOC644075	-	-	LOC644075	LOC644075	TSS16748	chr1:19677792-19680717	-	-	0	0	0	OK		STX12	STX12	chr1	+	28099694	28150963	32.1036	19.4393	34.6932		STX12	STX12	chr1	+	28099694	28150963	32.1036	19.4393	36.8376
LOC644083	-	-	LOC644083	LOC644083	TSS27046	chr1:19725372-19727708	-	-	0	0	0	OK		LOC644083	-	-	LOC644083	LOC644083	TSS27046	chr1:19725372-19727708	-	-	0	0	0	OK		PPP1R8	PPP1R8	chr1	+	28157252	28178183	36.0256	26.1703	46.706		PPP1R8	PPP1R8	chr1	+	28157252	28178183	36.0256	26.1703	49.593
C1orf151	-	-	C1orf151	C1orf151	TSS25530	chr1:19923470-19956315	-	-	74.3088	69.9427	78.6749	OK		C1orf151	-	-	C1orf151	C1orf151	TSS25530	chr1:19923470-19956315	-	-	70.6762	66.5235	74.8288	OK		SCARNA1	SCARNA1	chr1	+	28160912	28161077	0	0	0		SCARNA1	SCARNA1	chr1	+	28160912	28161077	0	0	0
C1orf15-NBL1	-	-	C1orf15-NBL1	C1orf15-NBL1	TSS25530	chr1:19923470-19984949	-	-	0.890749	0.356808	1.42469	OK		C1orf15-NBL1	-	-	C1orf15-NBL1	C1orf15-NBL1	TSS25530	chr1:19923470-19984949	-	-	0.810591	0.324467	1.29672	OK		C1orf38	C1orf38	chr1	+	28199055	28213196	2.43922	3.25392	5.80725		C1orf38	C1orf38	chr1	+	28199055	28213196	2.43922	3.25392	6.16621
NBL1	-	-	NBL1	NBL1	TSS18234,TSS28332,TSS3438,TSS4950,TSS984	chr1:19969722-19984949	-	-	0.000491288	0	0.320041	OK		NBL1	-	-	NBL1	NBL1	TSS18234,TSS28332,TSS3438,TSS4950,TSS984	chr1:19969722-19984949	-	-	0.000447177	0	0.292011	OK		RPA2	RPA2	chr1	-	28218049	28241236	144.792	87.6742	156.472		RPA2	RPA2	chr1	-	28218049	28241236	144.792	87.6742	166.143
HTR6	-	-	HTR6	HTR6	TSS8862	chr1:19991779-20006055	-	-	0	0	0	OK		HTR6	-	-	HTR6	HTR6	TSS8862	chr1:19991779-20006055	-	-	0	0	0	OK		SMPDL3B	SMPDL3B	chr1	+	28261504	28285663	0.781594	0.594098	1.06028		SMPDL3B	SMPDL3B	chr1	+	28261504	28285663	0.781594	0.594098	1.12582
TMCO4	-	-	TMCO4	TMCO4	TSS27936	chr1:20008705-20126410	-	-	0.710174	0.340073	1.08028	OK		TMCO4	-	-	TMCO4	TMCO4	TSS27936	chr1:20008705-20126410	-	-	0.66666	0.319236	1.01408	OK		XKR8	XKR8	chr1	+	28286504	28294604	3.27989	1.98603	3.54445		XKR8	XKR8	chr1	+	28286504	28294604	3.27989	1.98603	3.76354
RNF186	-	-	RNF186	RNF186	TSS2181	chr1:20140521-20141771	-	-	0	0	0	OK		RNF186	-	-	RNF186	RNF186	TSS2181	chr1:20140521-20141771	-	-	0	0	0	OK		EYA3	EYA3	chr1	-	28296855	28415148	12.3716	7.49118	13.3695		EYA3	EYA3	chr1	-	28296855	28415148	12.3716	7.49118	14.1959
OTUD3	-	-	OTUD3	OTUD3	TSS14984	chr1:20208887-20239438	-	-	9.5899	8.68855	10.4912	OK		OTUD3	-	-	OTUD3	OTUD3	TSS14984	chr1:20208887-20239438	-	-	9.32166	8.44553	10.1978	OK		LOC653566	LOC653566	chr1	-	28421446	28423069	303.767	183.936	328.269		LOC653566	LOC653566	chr1	-	28421446	28423069	303.767	183.936	348.56
PLA2G2E	-	-	PLA2G2E	PLA2G2E	TSS18392	chr1:20246799-20250110	-	-	0	0	0	OK		PLA2G2E	-	-	PLA2G2E	PLA2G2E	TSS18392	chr1:20246799-20250110	-	-	0	0	0	OK		PTAFR	PTAFR	chr1	-	28473677	28520447	0.317009	0.20488	0.365649		PTAFR	PTAFR	chr1	-	28473677	28520447	0.317009	0.20488	0.38825
PLA2G2A	-	-	PLA2G2A	PLA2G2A	TSS23337,TSS9012	chr1:20301923-20306932	-	-	0	0	0	OK		PLA2G2A	-	-	PLA2G2A	PLA2G2A	TSS23337,TSS9012	chr1:20301923-20306932	-	-	0	0	0	OK		DNAJC8	DNAJC8	chr1	-	28526789	28559542	528.401	319.956	571.023		DNAJC8	DNAJC8	chr1	-	28526789	28559542	516.255	312.601	592.383
PLA2G5	-	-	PLA2G5	PLA2G5	TSS29078	chr1:20396700-20418394	-	-	0	0	0	OK		PLA2G5	-	-	PLA2G5	PLA2G5	TSS29078	chr1:20396700-20418394	-	-	0	0	0	OK		ATPIF1	ATPIF1	chr1	+	28562602	28564616	278.21	549.064	979.912		ATPIF1	ATPIF1	chr1	+	28562602	28564616	278.21	549.064	1040.48
PLA2G2D	-	-	PLA2G2D	PLA2G2D	TSS6443	chr1:20438431-20446008	-	-	0.0179995	0	0.125997	OK		PLA2G2D	-	-	PLA2G2D	PLA2G2D	TSS6443	chr1:20438431-20446008	-	-	0.0167524	0	0.117267	OK		SESN2	SESN2	chr1	+	28585963	28609002	1.62982	0.986882	1.76128		SESN2	SESN2	chr1	+	28585963	28609002	1.62982	0.986882	1.87015
PLA2G2F	-	-	PLA2G2F	PLA2G2F	TSS26140	chr1:20465822-20476879	-	-	0	0	0	OK		PLA2G2F	-	-	PLA2G2F	PLA2G2F	TSS26140	chr1:20465822-20476879	-	-	0	0	0	OK		MED18	MED18	chr1	+	28655513	28662478	10.7617	6.5652	11.7169		MED18	MED18	chr1	+	28655513	28662478	12.2638	7.4818	14.1781
PLA2G2C	-	-	PLA2G2C	PLA2G2C	TSS22819	chr1:20490483-20501687	-	-	0	0	0	OK		PLA2G2C	-	-	PLA2G2C	PLA2G2C	TSS22819	chr1:20490483-20501687	-	-	0	0	0	OK		PHACTR4	PHACTR4	chr1	+	28696093	28826881	0.633316	1.67756	2.99394		PHACTR4	PHACTR4	chr1	+	28696093	28826881	0.996869	2.64056	5.0039
UBXN10	-	-	UBXN10	UBXN10	TSS19678	chr1:20512577-20519942	-	-	0	0	0	OK		UBXN10	-	-	UBXN10	UBXN10	TSS19678	chr1:20512577-20519942	-	-	0	0	0	OK		SNHG3	SNHG3	chr1	+	28832455	28837404	57.9938	36.8019	65.6801		SNHG3	SNHG3	chr1	+	28832455	28837404	57.9938	36.8019	69.74
VWA5B1	-	-	VWA5B1	VWA5B1	TSS482	chr1:20617411-20681387	-	-	0	0	0	OK		VWA5B1	-	-	VWA5B1	VWA5B1	TSS482	chr1:20617411-20681387	-	-	0	0	0	OK		RCC1	RCC1	chr1	+	28832455	28865708	0.481733	1.61297	2.87866		RCC1	RCC1	chr1	+	28832455	28865708	0.481733	1.61297	3.0566
LOC339505	-	-	LOC339505	LOC339505	TSS23564	chr1:20686293-20755287	-	-	0.0116241	0	0.0850397	OK		LOC339505	-	-	LOC339505	LOC339505	TSS23564	chr1:20686293-20755287	-	-	0.0110642	0	0.0809433	OK		SNORA73A	SNORA73A	chr1	+	28833877	28834083	0.328502	0.198913	0.355		SNORA73A	SNORA73A	chr1	+	28833877	28834083	0.328502	0.198913	0.376943
CAMK2N1	-	-	CAMK2N1	CAMK2N1	TSS15590	chr1:20808883-20812728	-	-	2.25497	1.50588	3.00406	OK		CAMK2N1	-	-	CAMK2N1	CAMK2N1	TSS15590	chr1:20808883-20812728	-	-	2.08019	1.38916	2.77122	OK		RNU105A	RNU105A	chr1	+	28835070	28835227	0.465105	0.281629	0.502621		RNU105A	RNU105A	chr1	+	28835070	28835227	0.465105	0.281629	0.533689
MUL1	-	-	MUL1	MUL1	TSS10405	chr1:20825940-20834674	-	-	3.77519	2.82128	4.72909	OK		MUL1	-	-	MUL1	MUL1	TSS10405	chr1:20825940-20834674	-	-	3.49531	2.61212	4.37849	OK		TRNAU1AP	TRNAU1AP	chr1	+	28879529	28905057	72.6457	46.5829	83.1363		TRNAU1AP	TRNAU1AP	chr1	+	28879529	28905057	72.6457	46.5829	88.2751
FAM43B	-	-	FAM43B	FAM43B	TSS3339	chr1:20878931-20881513	-	-	0.220315	0	0.440736	OK		FAM43B	-	-	FAM43B	FAM43B	TSS3339	chr1:20878931-20881513	-	-	0.204766	0	0.409631	OK		SNHG12	SNHG12	chr1	-	28905050	28908366	8.01216	4.8515	8.65844		SNHG12	SNHG12	chr1	-	28905050	28908366	8.01216	4.8515	9.19364
CDA	-	-	CDA	CDA	TSS2058	chr1:20915443-20945401	-	-	0.169942	0	0.509826	OK		CDA	-	-	CDA	CDA	TSS2058	chr1:20915443-20945401	-	-	0.137684	0	0.413051	OK		SNORD99	SNORD99	chr1	-	28905255	28905334	0	0	0		SNORD99	SNORD99	chr1	-	28905255	28905334	0	0	0
PINK1	-	-	PINK1	PINK1	TSS21493	chr1:20959947-20978004	-	-	12.6961	11.0225	14.3697	OK		PINK1	-	-	PINK1	PINK1	TSS21493	chr1:20959947-20978004	-	-	11.8263	10.2673	13.3853	OK		SNORA61	SNORA61	chr1	-	28906276	28906405	6.60433	3.99903	7.13705		SNORA61	SNORA61	chr1	-	28906276	28906405	6.60433	3.99903	7.57821
DDOST	-	-	DDOST	DDOST	TSS19403	chr1:20978259-20988037	-	-	123.85	118.045	129.656	OK		DDOST	-	-	DDOST	DDOST	TSS19403	chr1:20978259-20988037	-	-	113.235	107.927	118.542	OK		SNORA44	SNORA44	chr1	-	28906893	28907024	0	0	0		SNORA44	SNORA44	chr1	-	28906893	28907024	0	0	0
KIF17	-	-	KIF17	KIF17	TSS10149	chr1:20990506-21044317	-	-	0	0	0	OK		KIF17	-	-	KIF17	KIF17	TSS10149	chr1:20990506-21044317	-	-	0	0	0	OK		SNORA16A	SNORA16A	chr1	-	28907432	28907565	0	0	0		SNORA16A	SNORA16A	chr1	-	28907432	28907565	0	0	0
SH2D5	-	-	SH2D5	SH2D5	TSS21230	chr1:21046224-21059133	-	-	0	0	0	OK		SH2D5	-	-	SH2D5	SH2D5	TSS21230	chr1:21046224-21059133	-	-	0	0	0	OK		RAB42	RAB42	chr1	+	28918712	28921098	0.111257	0.135089	0.241093		RAB42	RAB42	chr1	+	28918712	28921098	0.111257	0.135089	0.255995
HP1BP3	-	-	HP1BP3	HP1BP3	TSS13432	chr1:21069170-21113181	-	-	29.938	27.8627	32.0133	OK		HP1BP3	-	-	HP1BP3	HP1BP3	TSS13432	chr1:21069170-21113181	-	-	28.5466	26.5678	30.5255	OK		TAF12	TAF12	chr1	-	28929608	28969604	67.7264	53.4154	95.3301		TAF12	TAF12	chr1	-	28929608	28969604	67.7264	53.4154	101.223
EIF4G3	-	-	EIF4G3	EIF4G3	TSS10115,TSS16801,TSS26645	chr1:21132784-21503381	-	-	12.3763	11.1995	13.5532	OK		EIF4G3	-	-	EIF4G3	EIF4G3	TSS10115,TSS16801,TSS26645	chr1:21132784-21503381	-	-	12.0011	10.8606	13.1417	OK		GMEB1	GMEB1	chr1	+	28995240	29042115	4.63758	2.84295	5.0738		GMEB1	GMEB1	chr1	+	28995240	29042115	4.63758	2.84295	5.38743
MIR1256	-	-	MIR1256	MIR1256	TSS8817	chr1:21314806-21314925	-	-	0	0	0	OK		MIR1256	-	-	MIR1256	MIR1256	TSS8817	chr1:21314806-21314925	-	-	0	0	0	OK		YTHDF2	YTHDF2	chr1	+	29063133	29096287	65.4158	40.3169	71.9533		YTHDF2	YTHDF2	chr1	+	29063133	29096287	65.4158	40.3169	76.4009
ECE1	-	-	ECE1	ECE1	TSS16212,TSS16616,TSS18412,TSS26966	chr1:21543739-21672034	-	-	0.673543	0.377558	0.969528	OK		ECE1	-	-	ECE1	ECE1	TSS16212,TSS16616,TSS18412,TSS26966	chr1:21543739-21672034	-	-	0.649421	0.364025	0.934818	OK		EPB41	EPB41	chr1	+	29213603	29446558	0.091268	1.37888	2.46088		EPB41	EPB41	chr1	+	29213603	29446558	0.106416	1.50263	2.8475
LOC100506824	-	-	LOC100506824	LOC100506824	TSS21077	chr1:21592574-21593744	-	-	0	0	0	OK		LOC100506824	-	-	LOC100506824	LOC100506824	TSS21077	chr1:21592574-21593744	-	-	0	0	0	OK		TMEM200B	TMEM200B	chr1	-	29445937	29450421	1.33563	0.82579	1.47378		TMEM200B	TMEM200B	chr1	-	29445937	29450421	1.33563	0.82579	1.56488
LOC100506801	-	-	LOC100506801	LOC100506801	TSS18039	chr1:21619782-21626362	-	-	0	0	0	OK		LOC100506801	-	-	LOC100506801	LOC100506801	TSS18039	chr1:21619782-21626362	-	-	0	0	0	OK		SRSF4	SRSF4	chr1	-	29474250	29508637	43.5846	26.3912	47.1002		SRSF4	SRSF4	chr1	-	29474250	29508637	43.5846	26.3912	50.0116
LOC100652932	-	-	LOC100652932	LOC100652932	TSS28297	chr1:21766581-21771719	-	-	0	0	0	OK		LOC100652932	-	-	LOC100652932	LOC100652932	TSS28297	chr1:21766581-21771719	-	-	0	0	0	OK		MECR	MECR	chr1	-	29519385	29557454	17.7186	11.0604	19.7394		MECR	MECR	chr1	-	29519385	29557454	17.7186	11.0604	20.9595
NBPF3	-	-	NBPF3	NBPF3	TSS3819	chr1:21766630-21811393	-	-	3.10006	2.40417	3.79594	OK		NBPF3	-	-	NBPF3	NBPF3	TSS3819	chr1:21766630-21811393	-	-	2.95005	2.28784	3.61227	OK		PTPRU	PTPRU	chr1	+	29563028	29653325	0.825532	0.501474	0.894978		PTPRU	PTPRU	chr1	+	29563028	29653325	0.825532	0.501474	0.950298
ALPL	-	-	ALPL	ALPL	TSS13825	chr1:21835857-21904905	-	-	0.247886	0	0.570459	OK		ALPL	-	-	ALPL	ALPL	TSS13825	chr1:21835857-21904905	-	-	0.228374	0	0.526047	OK		MATN1	MATN1	chr1	-	31184124	31196432	0	0	0		MATN1	MATN1	chr1	-	31184124	31196432	0	0	0
RAP1GAP	-	-	RAP1GAP	RAP1GAP	TSS14334,TSS21410	chr1:21922707-21995856	-	-	0	0	0	OK		RAP1GAP	-	-	RAP1GAP	RAP1GAP	TSS14334,TSS21410	chr1:21922707-21995856	-	-	0	0	0	OK		LOC100129196	LOC100129196	chr1	+	31191619	31199593	0.794494	0.481079	0.85858		LOC100129196	LOC100129196	chr1	+	31191619	31199593	0.794494	0.481079	0.91165
USP48	-	-	USP48	USP48	TSS22594	chr1:22004790-22109688	-	-	4.33184	3.43899	5.22468	OK		USP48	-	-	USP48	USP48	TSS22594	chr1:22004790-22109688	-	-	4.10504	3.26544	4.94463	OK		SDC3	SDC3	chr1	-	31342313	31381480	0.781293	0.473086	0.844314		SDC3	SDC3	chr1	-	31342313	31381480	0.781293	0.473086	0.896503
LDLRAD2	-	-	LDLRAD2	LDLRAD2	TSS10374	chr1:22138757-22151714	-	-	0	0	0	OK		LDLRAD2	-	-	LDLRAD2	LDLRAD2	TSS10374	chr1:22138757-22151714	-	-	0	0	0	OK		PUM1	PUM1	chr1	-	31404353	31538564	25.6496	15.5312	27.7185		PUM1	PUM1	chr1	-	31404353	31538564	25.6496	15.5312	29.4319
HSPG2	-	-	HSPG2	HSPG2	TSS5278	chr1:22148736-22263750	-	-	0.00937037	0	0.0361302	OK		HSPG2	-	-	HSPG2	HSPG2	TSS5278	chr1:22148736-22263750	-	-	0.00925087	0	0.0356694	OK		SNORD103A	SNORD103A	chr1	-	31408536	31408623	0	0	0		SNORD103A	SNORD103A	chr1	-	31408536	31408623	0	0	0
CELA3B	-	-	CELA3B	CELA3B	TSS7392	chr1:22303417-22315847	-	-	0	0	0	OK		CELA3B	-	-	CELA3B	CELA3B	TSS7392	chr1:22303417-22315847	-	-	0	0	0	OK		SNORD103B	SNORD103B	chr1	-	31421965	31422052	0	0	0		SNORD103B	SNORD103B	chr1	-	31421965	31422052	0	0	0
CELA3A	-	-	CELA3A	CELA3A	TSS9305	chr1:22328148-22339035	-	-	0	0	0	OK		CELA3A	-	-	CELA3A	CELA3A	TSS9305	chr1:22328148-22339035	-	-	0	0	0	OK		SNORD85	SNORD85	chr1	-	31441010	31441084	0	0	0		SNORD85	SNORD85	chr1	-	31441010	31441084	0	0	0
LINC00339	-	-	LINC00339	LINC00339	TSS12758,TSS23863	chr1:22351706-22357716	-	-	10.182	7.58193	12.782	OK		LINC00339	-	-	LINC00339	LINC00339	TSS12758,TSS23863	chr1:22351706-22357716	-	-	8.39619	6.25182	10.5406	OK		PRO0611	PRO0611	chr1	+	31460912	31461481	0	0	0		PRO0611	PRO0611	chr1	+	31460912	31461481	0	0	0
CDC42	-	-	CDC42	CDC42	TSS17482	chr1:22379119-22419436	-	-	197.063	186.833	207.294	OK		CDC42	-	-	CDC42	CDC42	TSS17482	chr1:22379119-22419436	-	-	179.845	170.506	189.183	OK		NKAIN1	NKAIN1	chr1	-	31652592	31712734	1.80664	1.09395	1.95237		NKAIN1	NKAIN1	chr1	-	31652592	31712734	1.80664	1.09395	2.07305
WNT4	-	-	WNT4	WNT4	TSS22310	chr1:22443797-22469519	-	-	0	0	0	OK		WNT4	-	-	WNT4	WNT4	TSS22310	chr1:22443797-22469519	-	-	0	0	0	OK		SNRNP40	SNRNP40	chr1	-	31732415	31769644	101.666	61.5607	109.867		SNRNP40	SNRNP40	chr1	-	31732415	31769644	101.666	61.5607	116.658
MIR4418	-	-	MIR4418	MIR4418	TSS4126	chr1:22592731-22592793	-	-	0	0	0	OK		MIR4418	-	-	MIR4418	MIR4418	TSS4126	chr1:22592731-22592793	-	-	0	0	0	OK		ZCCHC17	ZCCHC17	chr1	+	31769842	31837780	81.2341	49.1886	87.7866		ZCCHC17	ZCCHC17	chr1	+	31769842	31837780	81.2341	49.1886	93.2129
ZBTB40	-	-	ZBTB40	ZBTB40	TSS24451	chr1:22778343-22857650	-	-	0.201631	0.0813336	0.321929	OK		ZBTB40	-	-	ZBTB40	ZBTB40	TSS24451	chr1:22778343-22857650	-	-	0.19741	0.0796256	0.315194	OK		LOC284551	LOC284551	chr1	+	31984036	31989846	0.012769	0.007732	0.013799		LOC284551	LOC284551	chr1	+	31984036	31989846	0.012769	0.007732	0.014652
EPHA8	-	-	EPHA8	EPHA8	TSS12401	chr1:22890003-22930087	-	-	0	0	0	OK		EPHA8	-	-	EPHA8	EPHA8	TSS12401	chr1:22890003-22930087	-	-	0	0	0	OK		TINAGL1	TINAGL1	chr1	+	32042086	32053287	0.323119	0.288277	0.514486		TINAGL1	TINAGL1	chr1	+	32042086	32053287	0.323119	0.288277	0.546287
C1QA	-	-	C1QA	C1QA	TSS15199	chr1:22963117-22966175	-	-	0	0	0	OK		C1QA	-	-	C1QA	C1QA	TSS15199	chr1:22963117-22966175	-	-	0	0	0	OK		PEF1	PEF1	chr1	-	32095463	32110838	116.895	79.3563	141.627		PEF1	PEF1	chr1	-	32095463	32110838	116.895	79.3563	150.381
C1QC	-	-	C1QC	C1QC	TSS27364	chr1:22970117-22974603	-	-	0	0	0	OK		C1QC	-	-	C1QC	C1QC	TSS27364	chr1:22970117-22974603	-	-	0	0	0	OK		PTP4A2	PTP4A2	chr1	-	32372022	32403988	80.9975	50.6094	90.3224		PTP4A2	PTP4A2	chr1	-	32372022	32403988	80.9975	50.6094	95.9054
C1QB	-	-	C1QB	C1QB	TSS20557	chr1:22979681-22988029	-	-	0	0	0	OK		C1QB	-	-	C1QB	C1QB	TSS20557	chr1:22979681-22988029	-	-	0	0	0	OK		LOC100507229	LOC100507229	chr1	+	32379178	32380751	0	0	0		LOC100507229	LOC100507229	chr1	+	32379178	32380751	0	0	0
EPHB2	-	-	EPHB2	EPHB2	TSS6475	chr1:23037330-23241823	-	-	1.41055	1.00256	1.81854	OK		EPHB2	-	-	EPHB2	EPHB2	TSS6475	chr1:23037330-23241823	-	-	1.35774	0.965027	1.75046	OK		KHDRBS1	KHDRBS1	chr1	+	32479491	32509472	47.4892	28.7555	51.3198		KHDRBS1	KHDRBS1	chr1	+	32479491	32509472	47.4892	28.7555	54.492
MIR4253	-	-	MIR4253	MIR4253	TSS10560	chr1:23189651-23189719	-	-	0	0	0	OK		MIR4253	-	-	MIR4253	MIR4253	TSS10560	chr1:23189651-23189719	-	-	0	0	0	OK		TMEM39B	TMEM39B	chr1	+	32538503	32568467	1.59901	0.968227	1.72799		TMEM39B	TMEM39B	chr1	+	32538503	32568467	1.59901	0.968227	1.8348
MIR4684	-	-	MIR4684	MIR4684	TSS25653	chr1:23046009-23046091	-	-	0	0	0	OK		MIR4684	-	-	MIR4684	MIR4684	TSS25653	chr1:23046009-23046091	-	-	0	0	0	OK		KPNA6	KPNA6	chr1	+	32573644	32642169	10.2795	6.22443	11.1087		KPNA6	KPNA6	chr1	+	32573644	32642169	10.2795	6.22443	11.7954
LOC729059	-	-	LOC729059	LOC729059	TSS26029	chr1:23337326-23342343	-	-	2.00256	0.211416	3.79371	OK		LOC729059	-	-	LOC729059	LOC729059	TSS26029	chr1:23337326-23342343	-	-	1.29585	0.136806	2.45489	OK		LOC100652828	LOC100652828	chr1	-	32637820	32645099	45.8686	27.7742	49.5684		LOC100652828	LOC100652828	chr1	-	32637820	32645099	45.8686	27.7742	52.6323
KDM1A	-	-	KDM1A	KDM1A	TSS10060	chr1:23345940-23410184	-	-	30.6722	27.9504	33.3939	OK		KDM1A	-	-	KDM1A	KDM1A	TSS10060	chr1:23345940-23410184	-	-	28.8306	26.2722	31.3889	OK		TXLNA	TXLNA	chr1	+	32645345	32663886	56.1088	33.9748	60.6347		TXLNA	TXLNA	chr1	+	32645345	32663886	56.1088	33.9748	64.3826
MIR3115	-	-	MIR3115	MIR3115	TSS23241	chr1:23370797-23370865	-	-	0	0	0	OK		MIR3115	-	-	MIR3115	MIR3115	TSS23241	chr1:23370797-23370865	-	-	0	0	0	OK		CCDC28B	CCDC28B	chr1	+	32666202	32670991	52.4858	31.781	56.7194		CCDC28B	CCDC28B	chr1	+	32666202	32670991	52.4858	31.781	60.2253
MIR4419A	-	-	MIR4419A	MIR4419A	TSS8771	chr1:23384350-23384427	-	-	0	0	0	OK		MIR4419A	-	-	MIR4419A	MIR4419A	TSS8771	chr1:23384350-23384427	-	-	0	0	0	OK		LOC100652837	LOC100652837	chr1	-	32670370	32671786	0.001517	0.000943	0.001684		LOC100652837	LOC100652837	chr1	-	32670370	32671786	0.001517	0.000943	0.001788
LUZP1	-	-	LUZP1	LUZP1	TSS20804	chr1:23410515-23495351	-	-	4.23696	3.68654	4.78737	OK		LUZP1	-	-	LUZP1	LUZP1	TSS20804	chr1:23410515-23495351	-	-	4.14591	3.60732	4.6845	OK		IQCC	IQCC	chr1	+	32671236	32674288	2.62146	1.7729	3.16408		IQCC	IQCC	chr1	+	32671236	32674288	2.62146	1.7729	3.35966
HTR1D	-	-	HTR1D	HTR1D	TSS23063	chr1:23518387-23521222	-	-	0	0	0	OK		HTR1D	-	-	HTR1D	HTR1D	TSS23063	chr1:23518387-23521222	-	-	0	0	0	OK		DCDC2B	DCDC2B	chr1	+	32674695	32681797	0	0	0		DCDC2B	DCDC2B	chr1	+	32674695	32681797	0	0	0
HNRNPR	-	-	HNRNPR	HNRNPR	TSS24041	chr1:23636275-23670853	-	-	104.188	98.6615	109.714	OK		HNRNPR	-	-	HNRNPR	HNRNPR	TSS24041	chr1:23636275-23670853	-	-	97.0466	91.8988	102.194	OK		TMEM234	TMEM234	chr1	-	32681798	32687926	15.214	9.21234	16.4412		TMEM234	TMEM234	chr1	-	32681798	32687926	15.214	9.21234	17.4575
ZNF436	-	-	ZNF436	ZNF436	TSS16853,TSS26016	chr1:23685940-23696357	-	-	0	0	0	OK		ZNF436	-	-	ZNF436	ZNF436	TSS16853,TSS26016	chr1:23685940-23696357	-	-	0	0	0	OK		EIF3I	EIF3I	chr1	+	32687971	32697205	930.507	563.437	1005.56		EIF3I	EIF3I	chr1	+	32687971	32697205	930.507	563.437	1067.72
C1orf213	-	-	C1orf213	C1orf213	TSS19923,TSS29006	chr1:23695463-23698332	-	-	0	0	0	OK		C1orf213	-	-	C1orf213	C1orf213	TSS19923,TSS29006	chr1:23695463-23698332	-	-	0	0	0	OK		HDAC1	HDAC1	chr1	+	32757708	32799224	14.2127	8.60603	15.3591		HDAC1	HDAC1	chr1	+	32757708	32799224	14.2127	8.60603	16.3085
TCEA3	-	-	TCEA3	TCEA3	TSS2005	chr1:23707554-23751261	-	-	0	0	0	OK		TCEA3	-	-	TCEA3	TCEA3	TSS2005	chr1:23707554-23751261	-	-	0	0	0	OK		MARCKSL1	MARCKSL1	chr1	-	32799440	32801834	43.5722	26.3837	47.0868		MARCKSL1	MARCKSL1	chr1	-	32799440	32801834	43.5722	26.3837	49.9974
ASAP3	-	-	ASAP3	ASAP3	TSS14380	chr1:23755055-23810750	-	-	2.69759	2.07208	3.32309	OK		ASAP3	-	-	ASAP3	ASAP3	TSS14380	chr1:23755055-23810750	-	-	2.57775	1.98003	3.17547	OK		LOC100128071	LOC100128071	chr1	-	32826871	32827844	0.555079	0.336109	0.599853		LOC100128071	LOC100128071	chr1	-	32826871	32827844	0.555079	0.336109	0.636931
E2F2	-	-	E2F2	E2F2	TSS10158	chr1:23832919-23857712	-	-	4.81229	4.08937	5.5352	OK		E2F2	-	-	E2F2	E2F2	TSS10158	chr1:23832919-23857712	-	-	4.64342	3.94587	5.34097	OK		BSDC1	BSDC1	chr1	-	32830704	32860062	7.89175	4.77859	8.52832		BSDC1	BSDC1	chr1	-	32830704	32860062	7.89175	4.77859	9.05547
ID3	-	-	ID3	ID3	TSS26935	chr1:23884408-23886322	-	-	54.6266	49.4805	59.7727	OK		ID3	-	-	ID3	ID3	TSS26935	chr1:23884408-23886322	-	-	46.898	42.4799	51.316	OK		ZBTB8B	ZBTB8B	chr1	+	32930658	32953460	0.070664	0.042788	0.076364		ZBTB8B	ZBTB8B	chr1	+	32930658	32953460	0.070664	0.042788	0.081084
MDS2	-	-	MDS2	MDS2	TSS5557	chr1:23953823-23967056	-	-	0	0	0	OK		MDS2	-	-	MDS2	MDS2	TSS5557	chr1:23953823-23967056	-	-	0	0	0	OK		ZBTB8A	ZBTB8A	chr1	+	33004772	33071542	4.64094	2.81016	5.01529		ZBTB8A	ZBTB8A	chr1	+	33004772	33071542	4.64094	2.81016	5.32529
RPL11	-	-	RPL11	RPL11	TSS7987	chr1:24018268-24022915	-	-	1485.16	1417.66	1552.67	OK		RPL11	-	-	RPL11	RPL11	TSS7987	chr1:24018268-24022915	-	-	1059.06	1010.92	1107.21	OK		ZBTB8OS	ZBTB8OS	chr1	-	33087305	33116185	215.158	130.282	232.513		ZBTB8OS	ZBTB8OS	chr1	-	33087305	33116185	215.158	130.282	246.886
TCEB3	-	-	TCEB3	TCEB3	TSS25720	chr1:24069855-24088549	-	-	8.07922	7.06594	9.0925	OK		TCEB3	-	-	TCEB3	TCEB3	TSS25720	chr1:24069855-24088549	-	-	7.78137	6.80545	8.7573	OK		RBBP4	RBBP4	chr1	+	33116749	33151812	56.3034	36.4802	65.106		RBBP4	RBBP4	chr1	+	33116749	33151812	56.3034	36.4802	69.1304
LOC100506963	-	-	LOC100506963	LOC100506963	TSS5266	chr1:24086871-24104787	-	-	20.5203	16.9062	24.1345	OK		LOC100506963	-	-	LOC100506963	LOC100506963	TSS5266	chr1:24086871-24104787	-	-	17.0708	14.0641	20.0774	OK		SYNC	SYNC	chr1	-	33145507	33168361	59.8616	36.2472	64.6902		SYNC	SYNC	chr1	-	33145507	33168361	59.8616	36.2472	68.6888
PITHD1	-	-	PITHD1	PITHD1	TSS9326	chr1:24104875-24114722	-	-	4.9574	3.57119	6.3436	OK		PITHD1	-	-	PITHD1	PITHD1	TSS9326	chr1:24104875-24114722	-	-	4.40045	3.16998	5.63092	OK		KIAA1522	KIAA1522	chr1	+	33207512	33240571	0.118969	0.100696	0.179711		KIAA1522	KIAA1522	chr1	+	33207512	33240571	1.18071	0.999358	1.89379
LOC100509213	-	-	LOC100509213	LOC100509213	TSS22324	chr1:24114237-24120044	-	-	64.1522	57.9906	70.3139	OK		LOC100509213	-	-	LOC100509213	LOC100509213	TSS22324	chr1:24114237-24120044	-	-	55.1666	49.868	60.4652	OK		YARS	YARS	chr1	-	33240840	33283633	10.6288	6.43592	11.4862		YARS	YARS	chr1	-	33240840	33283633	10.6288	6.43592	12.1961
LYPLA2	-	-	LYPLA2	LYPLA2	TSS26551	chr1:24117645-24122029	-	-	10.1302	8.19849	12.062	OK		LYPLA2	-	-	LYPLA2	LYPLA2	TSS26551	chr1:24117645-24122029	-	-	8.99353	7.27855	10.7085	OK		S100PBP	S100PBP	chr1	+	33283176	33324476	24.7408	19.7285	35.2093		S100PBP	S100PBP	chr1	+	33283176	33324476	24.7408	19.7285	37.3856
GALE	-	-	GALE	GALE	TSS24836,TSS3455,TSS4691	chr1:24122088-24127294	-	-	17.2889	14.5778	20	OK		GALE	-	-	GALE	GALE	TSS24836,TSS3455,TSS4691	chr1:24122088-24127294	-	-	15.2771	12.8813	17.6728	OK		FNDC5	FNDC5	chr1	-	33327869	33338082	1.94881	1.24453	2.2211		FNDC5	FNDC5	chr1	-	33327869	33338082	1.94881	1.24453	2.35839
HMGCL	-	-	HMGCL	HMGCL	TSS7587	chr1:24128366-24151949	-	-	32.0492	28.3306	35.7678	OK		HMGCL	-	-	HMGCL	HMGCL	TSS7587	chr1:24128366-24151949	-	-	28.3881	25.0949	31.6814	OK		HPCA	HPCA	chr1	+	33352098	33360247	0	0	0		HPCA	HPCA	chr1	+	33352098	33360247	0	0	0
FUCA1	-	-	FUCA1	FUCA1	TSS14596	chr1:24171566-24194859	-	-	14.9227	12.8711	16.9742	OK		FUCA1	-	-	FUCA1	FUCA1	TSS14596	chr1:24171566-24194859	-	-	13.6412	11.7658	15.5166	OK		TMEM54	TMEM54	chr1	-	33360196	33366953	3.8147	2.30987	4.12241		TMEM54	TMEM54	chr1	-	33360196	33366953	3.8147	2.30987	4.37722
CNR2	-	-	CNR2	CNR2	TSS25202	chr1:24200459-24239817	-	-	0	0	0	OK		CNR2	-	-	CNR2	CNR2	TSS25202	chr1:24200459-24239817	-	-	0	0	0	OK		RNF19B	RNF19B	chr1	-	33402050	33430286	2.49386	1.51181	2.69813		RNF19B	RNF19B	chr1	-	33402050	33430286	2.49386	1.51181	2.8649
MIR378F	-	-	MIR378F	MIR378F	TSS11132	chr1:24255559-24255637	-	-	0	0	0	OK		MIR378F	-	-	MIR378F	MIR378F	TSS11132	chr1:24255559-24255637	-	-	0	0	0	OK		LOC100505584	LOC100505584	chr1	-	33416895	33417080	1.20968	0.732479	1.30725		LOC100505584	LOC100505584	chr1	-	33416895	33417080	1.20968	0.732479	1.38806
PNRC2	-	-	PNRC2	PNRC2	TSS27269	chr1:24286300-24289952	-	-	89.8417	85.2215	94.462	OK		PNRC2	-	-	PNRC2	PNRC2	TSS27269	chr1:24286300-24289952	-	-	83.0682	78.7963	87.3401	OK		AK2	AK2	chr1	-	33473541	33502512	48.8568	60.4132	107.819		AK2	AK2	chr1	-	33473541	33502512	70.3277	79.6885	151.011
SRSF10	-	-	SRSF10	SRSF10	TSS6190	chr1:24292934-24306953	-	-	167.676	160.688	174.664	OK		SRSF10	-	-	SRSF10	SRSF10	TSS6190	chr1:24292934-24306953	-	-	154.526	148.106	160.945	OK		ADC	ADC	chr1	+	33546714	33585995	0.183255	0.110964	0.198037		ADC	ADC	chr1	+	33546714	33585995	0.183255	0.110964	0.210278
MYOM3	-	-	MYOM3	MYOM3	TSS16626	chr1:24382530-24438665	-	-	0	0	0	OK		MYOM3	-	-	MYOM3	MYOM3	TSS16626	chr1:24382530-24438665	-	-	0	0	0	OK		TRIM62	TRIM62	chr1	-	33611003	33647671	0.348347	0.21093	0.376446		TRIM62	TRIM62	chr1	-	33611003	33647671	0.348347	0.21093	0.399714
IL22RA1	-	-	IL22RA1	IL22RA1	TSS7069	chr1:24446260-24469775	-	-	0	0	0	OK		IL22RA1	-	-	IL22RA1	IL22RA1	TSS7069	chr1:24446260-24469775	-	-	0	0	0	OK		ZNF362	ZNF362	chr1	+	33722174	33766320	0.805216	0.487572	0.870167		ZNF362	ZNF362	chr1	+	33722174	33766320	0.805216	0.487572	0.923953
IL28RA	-	-	IL28RA	IL28RA	TSS8172	chr1:24480646-24513765	-	-	1.13087	0.733162	1.52858	OK		IL28RA	-	-	IL28RA	IL28RA	TSS8172	chr1:24480646-24513765	-	-	1.08438	0.703005	1.46575	OK		PHC2	PHC2	chr1	-	33789224	33841194	4.1327	2.69754	4.81429		PHC2	PHC2	chr1	-	33789224	33841194	4.1327	2.69754	5.11187
LOC284632	-	-	LOC284632	LOC284632	TSS16628	chr1:24526729-24538180	-	-	0	0	0	OK		LOC284632	-	-	LOC284632	LOC284632	TSS16628	chr1:24526729-24538180	-	-	0	0	0	OK		MIR3605	MIR3605	chr1	-	33797994	33798093	0	0	0		MIR3605	MIR3605	chr1	-	33797994	33798093	0	0	0
GRHL3	-	-	GRHL3	GRHL3	TSS10121,TSS2157,TSS3988	chr1:24645811-24690972	-	-	1.6799	1.03798	2.32183	OK		GRHL3	-	-	GRHL3	GRHL3	TSS10121,TSS2157,TSS3988	chr1:24645811-24690972	-	-	1.56652	0.968216	2.16483	OK		CSMD2	CSMD2	chr1	-	33979609	34631443	0.074224	0.044944	0.080211		CSMD2	CSMD2	chr1	-	33979609	34631443	0.074224	0.044944	0.085169
C1orf201	-	-	C1orf201	C1orf201	TSS14676,TSS6678	chr1:24683488-24741587	-	-	2.7083	1.91967	3.49694	OK		C1orf201	-	-	C1orf201	C1orf201	TSS14676,TSS6678	chr1:24683488-24741587	-	-	2.52685	1.79106	3.26264	OK		HMGB4	HMGB4	chr1	+	34326076	34330392	0	0	0		HMGB4	HMGB4	chr1	+	34326076	34330392	0	0	0
NIPAL3	-	-	NIPAL3	NIPAL3	TSS9352	chr1:24742244-24799473	-	-	4.53714	3.85159	5.2227	OK		NIPAL3	-	-	NIPAL3	NIPAL3	TSS9352	chr1:24742244-24799473	-	-	4.38477	3.72224	5.0473	OK		LOC402779	LOC402779	chr1	+	34334557	34351059	0	0	0		LOC402779	LOC402779	chr1	+	34334557	34351059	0	0	0
RCAN3	-	-	RCAN3	RCAN3	TSS1931	chr1:24829386-24862428	-	-	0	0	0	OK		RCAN3	-	-	RCAN3	RCAN3	TSS1931	chr1:24829386-24862428	-	-	0	0	0	OK		C1orf212	C1orf212	chr1	-	35315963	35325417	18.2083	12.1332	21.6541		C1orf212	C1orf212	chr1	-	35315963	35325417	18.2083	12.1332	22.9926
LOC100506985	-	-	LOC100506985	LOC100506985	TSS10761,TSS5771	chr1:24863137-24882515	-	-	4.24402	2.97116	5.51689	OK		LOC100506985	-	-	LOC100506985	LOC100506985	TSS10761,TSS5771	chr1:24863137-24882515	-	-	3.77417	2.64205	4.90629	OK		ZMYM6NB	ZMYM6NB	chr1	-	35447127	35450948	173.274	104.92	187.25		ZMYM6NB	ZMYM6NB	chr1	-	35447127	35450948	173.274	104.92	198.824
C1orf130	-	-	C1orf130	C1orf130	TSS1818	chr1:24921909-24935819	-	-	0.0710669	0	0.171711	OK		C1orf130	-	-	C1orf130	C1orf130	TSS1818	chr1:24921909-24935819	-	-	0.067748	0	0.163692	OK		ZMYM6	ZMYM6	chr1	-	35451766	35497569	3.20577	1.94114	3.46435		ZMYM6	ZMYM6	chr1	-	35451766	35497569	3.20577	1.94114	3.67849
SRRM1	-	-	SRRM1	SRRM1	TSS17848	chr1:24969593-24999772	-	-	60.0678	57.1529	62.9826	OK		SRRM1	-	-	SRRM1	SRRM1	TSS17848	chr1:24969593-24999772	-	-	57.2854	54.5056	60.0652	OK		ZMYM1	ZMYM1	chr1	+	35544972	35581455	10.111	6.1224	10.9266		ZMYM1	ZMYM1	chr1	+	35544972	35581455	10.111	6.1224	11.602
CLIC4	-	-	CLIC4	CLIC4	TSS13993	chr1:25071759-25170815	-	-	22.072	20.4034	23.7406	OK		CLIC4	-	-	CLIC4	CLIC4	TSS13993	chr1:25071759-25170815	-	-	21.1649	19.5649	22.7649	OK		LOC100506168	LOC100506168	chr1	-	35641975	35648082	5.58257	5.3668	9.57811		LOC100506168	LOC100506168	chr1	-	35641975	35648082	5.58257	5.3668	10.1702
RUNX3	-	-	RUNX3	RUNX3	TSS15657,TSS7918	chr1:25226001-25291501	-	-	0.226323	0.0366745	0.415971	OK		RUNX3	-	-	RUNX3	RUNX3	TSS15657,TSS7918	chr1:25226001-25291501	-	-	0.216665	0.0350983	0.398232	OK		SFPQ	SFPQ	chr1	-	35649201	35658743	134.4	81.3817	145.242		SFPQ	SFPQ	chr1	-	35649201	35658743	120.774	73.1306	138.583
MIR4425	-	-	MIR4425	MIR4425	TSS1933	chr1:25349993-25350077	-	-	0	0	0	OK		MIR4425	-	-	MIR4425	MIR4425	TSS1933	chr1:25349993-25350077	-	-	0	0	0	OK		ZMYM4	ZMYM4	chr1	+	35734568	35887545	14.8586	8.99714	16.0572		ZMYM4	ZMYM4	chr1	+	35734568	35887545	14.8586	8.99714	17.0497
SYF2	-	-	SYF2	SYF2	TSS336	chr1:25548766-25559013	-	-	100.204	93.1105	107.298	OK		SYF2	-	-	SYF2	SYF2	TSS336	chr1:25548766-25559013	-	-	89.912	83.5467	96.2774	OK		KIAA0319L	KIAA0319L	chr1	-	35899091	36023037	4.20906	2.54866	4.54857		KIAA0319L	KIAA0319L	chr1	-	35899091	36023037	4.20906	2.54866	4.82973
C1orf63	-	-	C1orf63	C1orf63	TSS19194	chr1:25568739-25573985	-	-	12.8799	10.57	15.1899	OK		C1orf63	-	-	C1orf63	C1orf63	TSS19194	chr1:25568739-25573985	-	-	11.2778	9.25525	13.3004	OK		NCDN	NCDN	chr1	+	36023393	36032380	2.6691	1.61618	2.88439		NCDN	NCDN	chr1	+	36023393	36032380	2.6691	1.61618	3.06268
RHD	-	-	RHD	RHD	TSS5407	chr1:25598980-25656936	-	-	0.196855	0	0.442713	OK		RHD	-	-	RHD	RHD	TSS5407	chr1:25598980-25656936	-	-	0.18276	0	0.411316	OK		TFAP2E	TFAP2E	chr1	+	36038971	36060929	0.028616	0.017327	0.030924		TFAP2E	TFAP2E	chr1	+	36038971	36060929	0.028616	0.017327	0.032836
TMEM50A	-	-	TMEM50A	TMEM50A	TSS25154	chr1:25664788-25688852	-	-	84.7079	78.8973	90.5186	OK		TMEM50A	-	-	TMEM50A	TMEM50A	TSS25154	chr1:25664788-25688852	-	-	78.0024	72.6518	83.3531	OK		PSMB2	PSMB2	chr1	-	36065142	36107445	223.067	139.592	249.129		PSMB2	PSMB2	chr1	-	36065142	36107445	258.815	160.751	304.625
RHCE	-	-	RHCE	RHCE	TSS2183	chr1:25688739-25747363	-	-	1.61389	0.570742	2.65704	OK		RHCE	-	-	RHCE	RHCE	TSS2183	chr1:25688739-25747363	-	-	1.36145	0.477946	2.24496	OK		C1orf216	C1orf216	chr1	-	36179477	36184790	0.838787	0.507899	0.906446		C1orf216	C1orf216	chr1	-	36179477	36184790	0.838787	0.507899	0.962475
TMEM57	-	-	TMEM57	TMEM57	TSS2410	chr1:25757387-25826700	-	-	1.23109	0.809958	1.65223	OK		TMEM57	-	-	TMEM57	TMEM57	TSS2410	chr1:25757387-25826700	-	-	1.17416	0.772497	1.57581	OK		CLSPN	CLSPN	chr1	-	36197713	36235551	32.2949	19.5589	34.9067		CLSPN	CLSPN	chr1	-	36197713	36235551	32.2949	19.5589	37.0644
LDLRAP1	-	-	LDLRAP1	LDLRAP1	TSS15520	chr1:25870075-25895377	-	-	0.144047	0	0.310378	OK		LDLRAP1	-	-	LDLRAP1	LDLRAP1	TSS15520	chr1:25870075-25895377	-	-	0.135104	0	0.291108	OK		EIF2C4	EIF2C4	chr1	+	36273828	36323491	7.6686	4.64346	8.28717		EIF2C4	EIF2C4	chr1	+	36273828	36323491	7.6686	4.64346	8.79942
MAN1C1	-	-	MAN1C1	MAN1C1	TSS15442	chr1:25943958-26111258	-	-	0.481633	0.191197	0.772068	OK		MAN1C1	-	-	MAN1C1	MAN1C1	TSS15442	chr1:25943958-26111258	-	-	0.454214	0.180313	0.728116	OK		EIF2C1	EIF2C1	chr1	+	36348810	36389899	2.40251	1.45476	2.59631		EIF2C1	EIF2C1	chr1	+	36348810	36389899	2.40251	1.45476	2.75679
LOC100507013	-	-	LOC100507013	LOC100507013	TSS12208	chr1:25971034-25985602	-	-	0	0	0	OK		LOC100507013	-	-	LOC100507013	LOC100507013	TSS12208	chr1:25971034-25985602	-	-	0	0	0	OK		EIF2C3	EIF2C3	chr1	+	36396683	36522063	4.15183	2.514	4.48673		EIF2C3	EIF2C3	chr1	+	36396683	36522063	4.15183	2.514	4.76406
SEPN1	-	-	SEPN1	SEPN1	TSS19814	chr1:26126666-26144713	-	-	2.75599	2.13508	3.3769	OK		SEPN1	-	-	SEPN1	SEPN1	TSS19814	chr1:26126666-26144713	-	-	2.63727	2.0431	3.23143	OK		ADPRHL2	ADPRHL2	chr1	+	36554453	36559533	33.3661	20.2037	36.0574		ADPRHL2	ADPRHL2	chr1	+	36554453	36559533	33.3661	20.2037	38.2862
FAM54B	-	-	FAM54B	FAM54B	TSS11939,TSS15170,TSS20511	chr1:26146396-26159433	-	-	26.0099	23.1042	28.9156	OK		FAM54B	-	-	FAM54B	FAM54B	TSS11939,TSS15170,TSS20511	chr1:26146396-26159433	-	-	23.5972	20.9611	26.2334	OK		TRAPPC3	TRAPPC3	chr1	-	36602173	36615067	27.2789	16.5178	29.4793		TRAPPC3	TRAPPC3	chr1	-	36602173	36615067	27.2789	16.5178	31.3015
LOC646471	-	-	LOC646471	LOC646471	TSS26441	chr1:26146444-26150097	-	-	0.296622	0.0811936	0.51205	OK		LOC646471	-	-	LOC646471	LOC646471	TSS26441	chr1:26146444-26150097	-	-	0.281825	0.0771433	0.486507	OK		MAP7D1	MAP7D1	chr1	+	36621803	36646441	3.86077	2.33776	4.17219		MAP7D1	MAP7D1	chr1	+	36621803	36646441	3.86077	2.33776	4.43008
C1orf135	-	-	C1orf135	C1orf135	TSS9007	chr1:26160496-26185848	-	-	17.3944	15.1418	19.647	OK		C1orf135	-	-	C1orf135	C1orf135	TSS9007	chr1:26160496-26185848	-	-	15.8564	13.803	17.9099	OK		THRAP3	THRAP3	chr1	+	36690017	36770958	76.0091	46.0248	82.1402		THRAP3	THRAP3	chr1	+	36690017	36770958	76.0408	46.044	87.2538
PAQR7	-	-	PAQR7	PAQR7	TSS17598	chr1:26187974-26197744	-	-	0.551926	0.229568	0.874284	OK		PAQR7	-	-	PAQR7	PAQR7	TSS17598	chr1:26187974-26197744	-	-	0.518656	0.21573	0.821582	OK		STK40	STK40	chr1	-	36805225	36851485	0.854394	0.51735	0.923311		STK40	STK40	chr1	-	36805225	36851485	0.854394	0.51735	0.980383
STMN1	-	-	STMN1	STMN1	TSS20021,TSS22364,TSS26691	chr1:26210676-26233368	-	-	1152.04	1100.81	1203.27	OK		STMN1	-	-	STMN1	STMN1	TSS20021,TSS22364,TSS26691	chr1:26210676-26233368	-	-	1014.59	969.473	1059.7	OK		LOC100506594	LOC100506594	chr1	+	36832620	36843420	0.343689	0.208109	0.371412		LOC100506594	LOC100506594	chr1	+	36832620	36843420	0.343689	0.208109	0.394369
MIR3917	-	-	MIR3917	MIR3917	TSS22398	chr1:26232852-26232945	-	-	0	0	0	OK		MIR3917	-	-	MIR3917	MIR3917	TSS22398	chr1:26232852-26232945	-	-	0	0	0	OK		LSM10	LSM10	chr1	-	36859031	36863493	0	0	0		LSM10	LSM10	chr1	-	36859031	36863493	0	0	0
PAFAH2	-	-	PAFAH2	PAFAH2	TSS12049	chr1:26286257-26324648	-	-	1.28335	0.823205	1.7435	OK		PAFAH2	-	-	PAFAH2	PAFAH2	TSS12049	chr1:26286257-26324648	-	-	1.21805	0.781315	1.65478	OK		OSCP1	OSCP1	chr1	-	36883507	36916086	10.372	27.3707	48.8484		OSCP1	OSCP1	chr1	-	36883507	36916086	10.372	27.3707	51.8678
LOC100652941	-	-	LOC100652941	LOC100652941	TSS21844	chr1:26287891-26299186	-	-	1.8623	0.532923	3.19168	OK		LOC100652941	-	-	LOC100652941	LOC100652941	TSS21844	chr1:26287891-26299186	-	-	1.44895	0.414637	2.48326	OK		MRPS15	MRPS15	chr1	-	36921362	36930040	314.483	190.425	339.85		MRPS15	MRPS15	chr1	-	36921362	36930040	314.483	190.425	360.857
EXTL1	-	-	EXTL1	EXTL1	TSS16021	chr1:26348270-26362955	-	-	0	0	0	OK		EXTL1	-	-	EXTL1	EXTL1	TSS16021	chr1:26348270-26362955	-	-	0	0	0	OK		LOC728431	LOC728431	chr1	-	37920480	37940044	0.830834	0.503084	0.897851		LOC728431	LOC728431	chr1	-	37920480	37940044	0.830834	0.503084	0.953349
SLC30A2	-	-	SLC30A2	SLC30A2	TSS28581	chr1:26364513-26372604	-	-	0	0	0	OK		SLC30A2	-	-	SLC30A2	SLC30A2	TSS28581	chr1:26364513-26372604	-	-	0	0	0	OK		MEAF6	MEAF6	chr1	-	37958176	37980364	42.008	25.4365	45.3964		MEAF6	MEAF6	chr1	-	37958176	37980364	42.008	25.4365	48.2025
TRIM63	-	-	TRIM63	TRIM63	TSS9078	chr1:26377797-26394121	-	-	0	0	0	OK		TRIM63	-	-	TRIM63	TRIM63	TSS9078	chr1:26377797-26394121	-	-	0	0	0	OK		SNIP1	SNIP1	chr1	-	38002142	38019903	3.83731	2.32356	4.14684		SNIP1	SNIP1	chr1	-	38002142	38019903	3.83731	2.32356	4.40316
PDIK1L	-	-	PDIK1L	PDIK1L	TSS21442,TSS2179	chr1:26437655-26452034	-	-	4.46611	3.65734	5.27488	OK		PDIK1L	-	-	PDIK1L	PDIK1L	TSS21442,TSS2179	chr1:26437655-26452034	-	-	4.26991	3.49665	5.04317	OK		DNALI1	DNALI1	chr1	+	38022520	38032458	0.070241	0.042532	0.075907		DNALI1	DNALI1	chr1	+	38022520	38032458	0.070241	0.042532	0.080599
GRRP1	-	-	GRRP1	GRRP1	TSS18075	chr1:26485510-26489119	-	-	0	0	0	OK		GRRP1	-	-	GRRP1	GRRP1	TSS18075	chr1:26485510-26489119	-	-	0	0	0	OK		GNL2	GNL2	chr1	-	38032413	38061586	53.3172	32.2845	57.6179		GNL2	GNL2	chr1	-	38032413	38061586	53.3172	32.2845	61.1794
ZNF593	-	-	ZNF593	ZNF593	TSS7156	chr1:26496387-26497364	-	-	101.865	91.0202	112.709	OK		ZNF593	-	-	ZNF593	ZNF593	TSS7156	chr1:26496387-26497364	-	-	73.3182	65.5127	81.1237	OK		RSPO1	RSPO1	chr1	-	38076951	38100595	0.020071	0.012153	0.02169		RSPO1	RSPO1	chr1	-	38076951	38100595	0.020071	0.012153	0.023031
CNKSR1	-	-	CNKSR1	CNKSR1	TSS6342,TSS6344	chr1:26503980-26516375	-	-	0.226477	0	0.494177	OK		CNKSR1	-	-	CNKSR1	CNKSR1	TSS6342,TSS6344	chr1:26503980-26516375	-	-	0.210078	0	0.458411	OK		C1orf109	C1orf109	chr1	-	38147242	38156192	6.88405	4.1684	7.43933		C1orf109	C1orf109	chr1	-	38147242	38156192	6.88405	4.1684	7.89917
CATSPER4	-	-	CATSPER4	CATSPER4	TSS993	chr1:26517118-26529033	-	-	0	0	0	OK		CATSPER4	-	-	CATSPER4	CATSPER4	TSS993	chr1:26517118-26529033	-	-	0	0	0	OK		CDCA8	CDCA8	chr1	+	38158159	38175391	34.9088	21.1379	37.7246		CDCA8	CDCA8	chr1	+	38158159	38175391	34.9088	21.1379	40.0565
CEP85	-	-	CEP85	CEP85	TSS4899	chr1:26560692-26605299	-	-	1.62017	1.14158	2.09875	OK		CEP85	-	-	CEP85	CEP85	TSS4899	chr1:26560692-26605299	-	-	1.54514	1.08872	2.00156	OK		EPHA10	EPHA10	chr1	-	38181646	38230824	0.233444	0.453918	0.810104		EPHA10	EPHA10	chr1	-	38181646	38230824	0.233444	0.453918	0.860179
SH3BGRL3	-	-	SH3BGRL3	SH3BGRL3	TSS25656	chr1:26606212-26608013	-	-	209.295	198.382	220.207	OK		SH3BGRL3	-	-	SH3BGRL3	SH3BGRL3	TSS25656	chr1:26606212-26608013	-	-	175.089	165.96	184.219	OK		MANEAL	MANEAL	chr1	+	38259774	38267278	10.6096	7.73353	13.802		MANEAL	MANEAL	chr1	+	38259774	38267278	11.2134	8.17365	15.4892
UBXN11	-	-	UBXN11	UBXN11	TSS1489,TSS23331	chr1:26608772-26644756	-	-	0.445203	0	0.919774	OK		UBXN11	-	-	UBXN11	UBXN11	TSS1489,TSS23331	chr1:26608772-26644756	-	-	0.395472	0	0.81417	OK		YRDC	YRDC	chr1	-	38268614	38273865	2.91721	1.76642	3.15252		YRDC	YRDC	chr1	-	38268614	38273865	2.91721	1.76642	3.34739
CD52	-	-	CD52	CD52	TSS26561	chr1:26644410-26647014	-	-	0	0	0	OK		CD52	-	-	CD52	CD52	TSS26561	chr1:26644410-26647014	-	-	0	0	0	OK		C1orf122	C1orf122	chr1	+	38273473	38275126	26.9917	16.3439	29.1689		C1orf122	C1orf122	chr1	+	38273473	38275126	26.9917	16.3439	30.9719
AIM1L	-	-	AIM1L	AIM1L	TSS26791	chr1:26648349-26680621	-	-	1.12262	0.777723	1.46752	OK		AIM1L	-	-	AIM1L	AIM1L	TSS26791	chr1:26648349-26680621	-	-	1.08362	0.750702	1.41654	OK		MTF1	MTF1	chr1	-	38275239	38325292	1.61666	0.978913	1.74706		MTF1	MTF1	chr1	-	38275239	38325292	1.61666	0.978913	1.85505
ZNF683	-	-	ZNF683	ZNF683	TSS4685	chr1:26688124-26699266	-	-	0	0	0	OK		ZNF683	-	-	ZNF683	ZNF683	TSS4685	chr1:26688124-26699266	-	-	0	0	0	OK		INPP5B	INPP5B	chr1	-	38326369	38412729	1.57289	0.952411	1.69976		INPP5B	INPP5B	chr1	-	38326369	38412729	1.57289	0.952411	1.80483
LIN28A	-	-	LIN28A	LIN28A	TSS5890	chr1:26737268-26756219	-	-	0.0356447	0	0.133342	OK		LIN28A	-	-	LIN28A	LIN28A	TSS5890	chr1:26737268-26756219	-	-	0.0340265	0	0.127289	OK		SF3A3	SF3A3	chr1	-	38422647	38455761	150.224	90.963	162.341		SF3A3	SF3A3	chr1	-	38422647	38455761	150.224	90.963	172.376
DHDDS	-	-	DHDDS	DHDDS	TSS3543	chr1:26758801-26797797	-	-	4.70805	3.79395	5.62216	OK		DHDDS	-	-	DHDDS	DHDDS	TSS3543	chr1:26758801-26797797	-	-	4.44796	3.58435	5.31156	OK		FHL3	FHL3	chr1	-	38462442	38471234	0.432512	0.261893	0.467399		FHL3	FHL3	chr1	-	38462442	38471234	0.432512	0.261893	0.49629
HMGN2	-	-	HMGN2	HMGN2	TSS13571	chr1:26798901-26803133	-	-	865.531	849.271	881.791	OK		HMGN2	-	-	HMGN2	HMGN2	TSS13571	chr1:26798901-26803133	-	-	785.428	770.673	800.183	OK		UTP11L	UTP11L	chr1	+	38478384	38490497	356.834	216.069	385.617		UTP11L	UTP11L	chr1	+	38478384	38490497	198.773	120.36	228.084
RPS6KA1	-	-	RPS6KA1	RPS6KA1	TSS10100,TSS4034	chr1:26856248-26901520	-	-	2.61665	1.90139	3.33191	OK		RPS6KA1	-	-	RPS6KA1	RPS6KA1	TSS10100,TSS4034	chr1:26856248-26901520	-	-	2.46343	1.79004	3.13682	OK		RRAGC	RRAGC	chr1	-	39305005	39325340	8.70393	5.27038	9.40602		RRAGC	RRAGC	chr1	-	39305005	39325340	8.70393	5.27038	9.98742
MIR1976	-	-	MIR1976	MIR1976	TSS6437	chr1:26881032-26881084	-	-	0	0	0	OK		MIR1976	-	-	MIR1976	MIR1976	TSS6437	chr1:26881032-26881084	-	-	0	0	0	OK		MYCBP	MYCBP	chr1	-	39328162	39339050	115.847	70.2111	125.305		MYCBP	MYCBP	chr1	-	39328162	39339050	115.847	70.2111	133.051
ARID1A	-	-	ARID1A	ARID1A	TSS26549	chr1:27022521-27108601	-	-	9.58273	8.67467	10.4908	OK		ARID1A	-	-	ARID1A	ARID1A	TSS26549	chr1:27022521-27108601	-	-	9.36263	8.47543	10.2498	OK		GJA9-MYCBP	GJA9-MYCBP	chr1	-	39328162	39347298	1.32068	1.65091	2.94638		GJA9-MYCBP	GJA9-MYCBP	chr1	-	39328162	39347298	1.32068	1.65091	3.1285
PIGV	-	-	PIGV	PIGV	TSS13384,TSS21398	chr1:27114453-27124894	-	-	1.07084	0.540822	1.60086	OK		PIGV	-	-	PIGV	PIGV	TSS13384,TSS21398	chr1:27114453-27124894	-	-	0.98967	0.499654	1.47969	OK		GJA9	GJA9	chr1	-	39339739	39347298	1.56909	0.950112	1.69566		GJA9	GJA9	chr1	-	39339739	39347298	1.56909	0.950112	1.80047
ZDHHC18	-	-	ZDHHC18	ZDHHC18	TSS16593	chr1:27153200-27182211	-	-	1.11757	0.67014	1.56501	OK		ZDHHC18	-	-	ZDHHC18	ZDHHC18	TSS16593	chr1:27153200-27182211	-	-	1.0527	0.631237	1.47415	OK		RHBDL2	RHBDL2	chr1	-	39351479	39407456	0.613377	0.37141	0.662853		RHBDL2	RHBDL2	chr1	-	39351479	39407456	0.613377	0.37141	0.703826
SFN	-	-	SFN	SFN	TSS28305	chr1:27189632-27190947	-	-	0.116684	0	0.350052	OK		SFN	-	-	SFN	SFN	TSS28305	chr1:27189632-27190947	-	-	0.100514	0	0.301543	OK		AKIRIN1	AKIRIN1	chr1	+	39456916	39471737	19.2194	12.2387	21.8424		AKIRIN1	AKIRIN1	chr1	+	39456916	39471737	19.2194	12.2387	23.1925
GPN2	-	-	GPN2	GPN2	TSS27226	chr1:27205872-27216869	-	-	4.47963	3.13326	5.826	OK		GPN2	-	-	GPN2	GPN2	TSS27226	chr1:27205872-27216869	-	-	3.93903	2.75514	5.12292	OK		NDUFS5	NDUFS5	chr1	+	39491967	39500308	1557.51	945.674	1687.74		NDUFS5	NDUFS5	chr1	+	39491967	39500308	858.131	521.029	987.356
GPATCH3	-	-	GPATCH3	GPATCH3	TSS14274	chr1:27216978-27226962	-	-	0.0678951	0	0.203685	OK		GPATCH3	-	-	GPATCH3	GPATCH3	TSS14274	chr1:27216978-27226962	-	-	0.0620838	0	0.186251	OK		MACF1	MACF1	chr1	+	39547089	39952810	2.37039	2.73204	4.87586		MACF1	MACF1	chr1	+	39547089	39952810	2.37039	2.73204	5.17725
NR0B2	-	-	NR0B2	NR0B2	TSS14039	chr1:27237974-27240567	-	-	0	0	0	OK		NR0B2	-	-	NR0B2	NR0B2	TSS14039	chr1:27237974-27240567	-	-	0	0	0	OK		KIAA0754	KIAA0754	chr1	+	39875176	39882154	0.142857	0.086502	0.15438		KIAA0754	KIAA0754	chr1	+	39875176	39882154	0.142857	0.086502	0.163923
NUDC	-	-	NUDC	NUDC	TSS7917	chr1:27248223-27272887	-	-	101.317	94.4033	108.23	OK		NUDC	-	-	NUDC	NUDC	TSS7917	chr1:27248223-27272887	-	-	87.4038	81.4397	93.3678	OK		BMP8A	BMP8A	chr1	+	39957318	39995541	0.350693	0.21235	0.378981		BMP8A	BMP8A	chr1	+	39957318	39995541	0.350693	0.21235	0.402406
C1orf172	-	-	C1orf172	C1orf172	TSS8835	chr1:27276046-27286901	-	-	0	0	0	OK		C1orf172	-	-	C1orf172	C1orf172	TSS8835	chr1:27276046-27286901	-	-	0	0	0	OK		PPIEL	PPIEL	chr1	-	39987952	40025370	1.33788	0.810111	1.4458		PPIEL	PPIEL	chr1	-	39987952	40025370	1.33788	0.810111	1.53517
OSTCP2	-	-	OSTCP2	OSTCP2	TSS5635	chr1:27312387-27312843	-	-	0	0	0	OK		OSTCP2	-	-	OSTCP2	OSTCP2	TSS5635	chr1:27312387-27312843	-	-	0	0	0	OK		PABPC4	PABPC4	chr1	-	40026485	40042521	40.2175	24.6089	43.9193		PABPC4	PABPC4	chr1	-	40026485	40042521	40.2175	24.6089	46.634
TRNP1	-	-	TRNP1	TRNP1	TSS5629	chr1:27320194-27327377	-	-	2.24437	1.42484	3.0639	OK		TRNP1	-	-	TRNP1	TRNP1	TSS5629	chr1:27320194-27327377	-	-	2.03453	1.29162	2.77743	OK		LOC100506950	LOC100506950	chr1	+	40030769	40038875	0	0	0		LOC100506950	LOC100506950	chr1	+	40030769	40038875	0	0	0
FAM46B	-	-	FAM46B	FAM46B	TSS806	chr1:27331510-27339333	-	-	0	0	0	OK		FAM46B	-	-	FAM46B	FAM46B	TSS806	chr1:27331510-27339333	-	-	0	0	0	OK		SNORA55	SNORA55	chr1	-	40033046	40033182	0	0	0		SNORA55	SNORA55	chr1	-	40033046	40033182	0	0	0
SLC9A1	-	-	SLC9A1	SLC9A1	TSS10888	chr1:27425299-27481451	-	-	0.270991	0.0903302	0.451651	OK		SLC9A1	-	-	SLC9A1	SLC9A1	TSS10888	chr1:27425299-27481451	-	-	0.26019	0.0867299	0.43365	OK		HEYL	HEYL	chr1	-	40089103	40105348	1.61935	0.980543	1.74997		HEYL	HEYL	chr1	-	40089103	40105348	1.61935	0.980543	1.85814
WDTC1	-	-	WDTC1	WDTC1	TSS14542	chr1:27561006-27635110	-	-	0.257499	0.085833	0.429165	OK		WDTC1	-	-	WDTC1	WDTC1	TSS14542	chr1:27561006-27635110	-	-	0.247728	0.0825758	0.412879	OK		HPCAL4	HPCAL4	chr1	-	40144645	40157089	0.732566	0.443581	0.791656		HPCAL4	HPCAL4	chr1	-	40144645	40157089	0.732566	0.443581	0.84059
TMEM222	-	-	TMEM222	TMEM222	TSS18120	chr1:27648635-27662891	-	-	11.9419	9.79162	14.0922	OK		TMEM222	-	-	TMEM222	TMEM222	TSS18120	chr1:27648635-27662891	-	-	10.6076	8.69774	12.5175	OK		PPIE	PPIE	chr1	+	40204517	40229586	89.6202	70.2389	125.355		PPIE	PPIE	chr1	+	40204517	40229586	94.33	64.6414	122.496
LOC644961	-	-	LOC644961	LOC644961	TSS22921	chr1:27650364-27653016	-	-	0.709108	0.308619	1.1096	OK		LOC644961	-	-	LOC644961	LOC644961	TSS22921	chr1:27650364-27653016	-	-	0.660384	0.287413	1.03335	OK		BMP8B	BMP8B	chr1	-	40223903	40254533	0.4614	0.279385	0.498618		BMP8B	BMP8B	chr1	-	40223903	40254533	0.4614	0.279385	0.529438
SYTL1	-	-	SYTL1	SYTL1	TSS6828	chr1:27668482-27680423	-	-	0.0755868	0	0.309046	OK		SYTL1	-	-	SYTL1	SYTL1	TSS6828	chr1:27668482-27680423	-	-	0.0684533	0	0.279976	OK		OXCT2	OXCT2	chr1	-	40235197	40237020	0	0	0		OXCT2	OXCT2	chr1	-	40235197	40237020	0	0	0
MAP3K6	-	-	MAP3K6	MAP3K6	TSS28804	chr1:27681669-27693337	-	-	0.318822	0.112963	0.524681	OK		MAP3K6	-	-	MAP3K6	MAP3K6	TSS28804	chr1:27681669-27693337	-	-	0.305398	0.108206	0.50259	OK		TRIT1	TRIT1	chr1	-	40306703	40349177	4.02956	2.43997	4.3546		TRIT1	TRIT1	chr1	-	40306703	40349177	4.02956	2.43997	4.62376
FCN3	-	-	FCN3	FCN3	TSS23521	chr1:27695600-27701315	-	-	0	0	0	OK		FCN3	-	-	FCN3	FCN3	TSS23521	chr1:27695600-27701315	-	-	0	0	0	OK		MYCL1	MYCL1	chr1	-	40361096	40367687	0.46839	0.387471	0.691517		MYCL1	MYCL1	chr1	-	40361096	40367687	0.46839	0.387471	0.734261
CD164L2	-	-	CD164L2	CD164L2	TSS9331	chr1:27705595-27709805	-	-	0	0	0	OK		CD164L2	-	-	CD164L2	CD164L2	TSS9331	chr1:27705595-27709805	-	-	0	0	0	OK		MFSD2A	MFSD2A	chr1	+	40420784	40435628	6.57792	4.04843	7.22521		MFSD2A	MFSD2A	chr1	+	40420784	40435628	6.57792	4.04843	7.67181
GPR3	-	-	GPR3	GPR3	TSS20052	chr1:27719151-27722318	-	-	0.137057	0	0.331156	OK		GPR3	-	-	GPR3	GPR3	TSS20052	chr1:27719151-27722318	-	-	0.125226	0	0.30257	OK		CAP1	CAP1	chr1	+	40506255	40538321	71.4724	43.4992	77.6329		CAP1	CAP1	chr1	+	40506255	40538321	71.4724	43.4992	82.4315
WASF2	-	-	WASF2	WASF2	TSS21549	chr1:27730733-27816678	-	-	10.9488	9.76732	12.1302	OK		WASF2	-	-	WASF2	WASF2	TSS21549	chr1:27730733-27816678	-	-	10.5618	9.42211	11.7015	OK		PPT1	PPT1	chr1	-	40538382	40563142	218.685	132.56	236.579		PPT1	PPT1	chr1	-	40538382	40563142	218.685	132.56	251.203
AHDC1	-	-	AHDC1	AHDC1	TSS9571	chr1:27860755-27930143	-	-	0.15701	0.0256514	0.288368	OK		AHDC1	-	-	AHDC1	AHDC1	TSS9571	chr1:27860755-27930143	-	-	0.152605	0.0249318	0.280278	OK		RLF	RLF	chr1	+	40627041	40706593	1.03552	0.627024	1.11905		RLF	RLF	chr1	+	40627041	40706593	1.03552	0.627024	1.18822
FGR	-	-	FGR	FGR	TSS25794,TSS26578,TSS5983	chr1:27938799-27961727	-	-	0	0	0	OK		FGR	-	-	FGR	FGR	TSS25794,TSS26578,TSS5983	chr1:27938799-27961727	-	-	0	0	0	OK		ZMPSTE24	ZMPSTE24	chr1	+	40723733	40759856	77.0269	46.6411	83.2401		ZMPSTE24	ZMPSTE24	chr1	+	40723733	40759856	77.0269	46.6411	88.3854
IFI6	-	-	IFI6	IFI6	TSS6419	chr1:27992571-27998724	-	-	3.23479	1.4784	4.99118	OK		IFI6	-	-	IFI6	IFI6	TSS6419	chr1:27992571-27998724	-	-	2.52969	1.15534	3.90403	OK		COL9A2	COL9A2	chr1	-	40766163	40782939	0.03855	0.023343	0.04166		COL9A2	COL9A2	chr1	-	40766163	40782939	0.03855	0.023343	0.044235
FAM76A	-	-	FAM76A	FAM76A	TSS14982	chr1:28052489-28089426	-	-	25.2464	22.8929	27.5999	OK		FAM76A	-	-	FAM76A	FAM76A	TSS14982	chr1:28052489-28089426	-	-	23.7832	21.5662	26.0001	OK		LOC100286988	LOC100286988	chr1	-	40839353	40872543	0	0	0		LOC100286988	LOC100286988	chr1	-	40839353	40872543	0	0	0
STX12	-	-	STX12	STX12	TSS16645	chr1:28099693-28150963	-	-	20.4417	18.4931	22.3903	OK		STX12	-	-	STX12	STX12	TSS16645	chr1:28099693-28150963	-	-	19.2319	17.3986	21.0652	OK		SMAP2	SMAP2	chr1	+	40839378	40888998	0.5454	3.94867	7.04717		SMAP2	SMAP2	chr1	+	40839378	40888998	0.5454	3.94867	7.48277
PPP1R8	-	-	PPP1R8	PPP1R8	TSS1339,TSS3272	chr1:28157251-28178183	-	-	25.6406	22.9217	28.3596	OK		PPP1R8	-	-	PPP1R8	PPP1R8	TSS1339,TSS3272	chr1:28157251-28178183	-	-	23.6838	21.1724	26.1952	OK		ZNF642	ZNF642	chr1	+	40943302	40962015	2.13247	1.29124	2.30448		ZNF642	ZNF642	chr1	+	40943302	40962015	2.13247	1.29124	2.44692
SCARNA1	-	-	SCARNA1	SCARNA1	TSS23305	chr1:28160911-28161077	-	-	0	0	0	OK		SCARNA1	-	-	SCARNA1	SCARNA1	TSS23305	chr1:28160911-28161077	-	-	0	0	0	OK		DEM1	DEM1	chr1	+	40974433	40982228	6.93415	4.19874	7.49347		DEM1	DEM1	chr1	+	40974433	40982228	6.93415	4.19874	7.95666
C1orf38	-	-	C1orf38	C1orf38	TSS472	chr1:28199054-28213196	-	-	3.63751	2.24855	5.02648	OK		C1orf38	-	-	C1orf38	C1orf38	TSS472	chr1:28199054-28213196	-	-	3.10122	1.91551	4.28694	OK		ZNF684	ZNF684	chr1	+	40997233	41013841	15.98	9.67614	17.269		ZNF684	ZNF684	chr1	+	40997233	41013841	15.98	9.67614	18.3364
RPA2	-	-	RPA2	RPA2	TSS869	chr1:28218048-28241236	-	-	182.135	174.221	190.048	OK		RPA2	-	-	RPA2	RPA2	TSS869	chr1:28218048-28241236	-	-	162.838	155.763	169.913	OK		LOC100130557	LOC100130557	chr1	-	41154752	41157933	0.507857	0.307516	0.548822		LOC100130557	LOC100130557	chr1	-	41154752	41157933	0.507857	0.307516	0.582746
SMPDL3B	-	-	SMPDL3B	SMPDL3B	TSS26489	chr1:28261503-28285663	-	-	0.547226	0.0611857	1.03327	OK		SMPDL3B	-	-	SMPDL3B	SMPDL3B	TSS26489	chr1:28261503-28285663	-	-	0.493986	0.0565248	0.931446	OK		NFYC	NFYC	chr1	+	41157242	41237275	2.1604	30.4806	54.3985		NFYC	NFYC	chr1	+	41157242	41237275	2.1604	30.4806	57.761
XKR8	-	-	XKR8	XKR8	TSS15658	chr1:28286503-28294604	-	-	2.07386	1.3289	2.81881	OK		XKR8	-	-	XKR8	XKR8	TSS15658	chr1:28286503-28294604	-	-	1.89873	1.21669	2.58078	OK		MIR30E	MIR30E	chr1	+	41220027	41220118	0	0	0		MIR30E	MIR30E	chr1	+	41220027	41220118	0	0	0
EYA3	-	-	EYA3	EYA3	TSS4970	chr1:28296854-28415148	-	-	6.8477	6.05554	7.63986	OK		EYA3	-	-	EYA3	EYA3	TSS4970	chr1:28296854-28415148	-	-	6.64062	5.87242	7.40883	OK		MIR30C1	MIR30C1	chr1	+	41222956	41223044	0	0	0		MIR30C1	MIR30C1	chr1	+	41222956	41223044	0	0	0
LOC653566	-	-	LOC653566	LOC653566	TSS2821	chr1:28421445-28423069	-	-	68.2759	63.2522	73.2996	OK		LOC653566	-	-	LOC653566	LOC653566	TSS2821	chr1:28421445-28423069	-	-	60.6148	56.1548	65.0747	OK		KCNQ4	KCNQ4	chr1	+	41249684	41306124	0.510368	0.309036	0.551535		KCNQ4	KCNQ4	chr1	+	41249684	41306124	0.510368	0.309036	0.585627
PTAFR	-	-	PTAFR	PTAFR	TSS20189,TSS25597,TSS28932,TSS9574	chr1:28473676-28520447	-	-	0.0405099	0	0.185216	OK		PTAFR	-	-	PTAFR	PTAFR	TSS20189,TSS25597,TSS28932,TSS9574	chr1:28473676-28520447	-	-	0.038687	0	0.176995	OK		CITED4	CITED4	chr1	-	41326728	41328018	0.167312	0.10131	0.180808		CITED4	CITED4	chr1	-	41326728	41328018	0.167312	0.10131	0.191984
DNAJC8	-	-	DNAJC8	DNAJC8	TSS27630	chr1:28526788-28559542	-	-	320.342	309.989	330.695	OK		DNAJC8	-	-	DNAJC8	DNAJC8	TSS27630	chr1:28526788-28559542	-	-	287.268	277.984	296.552	OK		CTPS	CTPS	chr1	+	41445007	41478235	53.9822	32.6871	58.3365		CTPS	CTPS	chr1	+	41445007	41478235	53.9822	32.6871	61.9424
ATPIF1	-	-	ATPIF1	ATPIF1	TSS22482	chr1:28562601-28564616	-	-	917.937	865.505	970.369	OK		ATPIF1	-	-	ATPIF1	ATPIF1	TSS22482	chr1:28562601-28564616	-	-	613.459	578.522	648.395	OK		LOC100507178	LOC100507178	chr1	+	41480262	41509562	0.46375	0.280808	0.501157		LOC100507178	LOC100507178	chr1	+	41480262	41509562	0.46375	0.280808	0.532135
SESN2	-	-	SESN2	SESN2	TSS18420	chr1:28585962-28609002	-	-	1.06665	0.655261	1.47803	OK		SESN2	-	-	SESN2	SESN2	TSS18420	chr1:28585962-28609002	-	-	1.01155	0.621416	1.40169	OK		SLFNL1	SLFNL1	chr1	-	41481269	41487427	0	0	0		SLFNL1	SLFNL1	chr1	-	41481269	41487427	0	0	0
MED18	-	-	MED18	MED18	TSS19600	chr1:28655512-28662478	-	-	7.56531	5.97891	9.15171	OK		MED18	-	-	MED18	MED18	TSS19600	chr1:28655512-28662478	-	-	6.82382	5.39292	8.25472	OK		SCMH1	SCMH1	chr1	-	41492871	41707815	19.9342	14.076	25.1213		SCMH1	SCMH1	chr1	-	41492871	41707815	19.9342	14.076	26.6741
PHACTR4	-	-	PHACTR4	PHACTR4	TSS18483,TSS3411	chr1:28696092-28826881	-	-	2.37486	1.90116	2.84855	OK		PHACTR4	-	-	PHACTR4	PHACTR4	TSS18483,TSS3411	chr1:28696092-28826881	-	-	2.30514	1.84535	2.76493	OK		HIVEP3	HIVEP3	chr1	-	41975684	42501596	0.057072	1.46747	2.61899		HIVEP3	HIVEP3	chr1	-	41975684	42501596	0.057072	1.46747	2.78088
SNHG3	-	-	SNHG3	SNHG3	TSS27569	chr1:28832454-28837404	-	-	42.1643	38.4163	45.9123	OK		SNHG3	-	-	SNHG3	SNHG3	TSS27569	chr1:28832454-28837404	-	-	38.7319	35.2891	42.1748	OK		FOXJ3	FOXJ3	chr1	-	42642210	42801548	2.99758	1.95956	3.49721		FOXJ3	FOXJ3	chr1	-	42642210	42801548	2.99758	1.95956	3.71338
RCC1	-	-	RCC1	RCC1	TSS19997,TSS27569	chr1:28832454-28865708	-	-	7.11963	5.78904	8.45022	OK		RCC1	-	-	RCC1	RCC1	TSS19997,TSS27569	chr1:28832454-28865708	-	-	6.60895	5.37363	7.84426	OK		RIMKLA	RIMKLA	chr1	+	42846468	42889900	0.718706	0.435188	0.776679		RIMKLA	RIMKLA	chr1	+	42846468	42889900	0.718706	0.435188	0.824687
SNORA73A	-	-	SNORA73A	SNORA73A	TSS6940	chr1:28833876-28834083	-	-	2.1939	0	6.58169	OK		SNORA73A	-	-	SNORA73A	SNORA73A	TSS6940	chr1:28833876-28834083	-	-	0.638533	0	1.9156	OK		PPCS	PPCS	chr1	+	42922173	42926086	85.3224	54.4279	97.1372		PPCS	PPCS	chr1	+	42922173	42926086	85.3224	54.4279	103.141
RNU105A	-	-	RNU105A	RNU105A	TSS7078	chr1:28835069-28835227	-	-	0	0	0	OK		RNU105A	-	-	RNU105A	RNU105A	TSS7078	chr1:28835069-28835227	-	-	0	0	0	OK		CCDC30	CCDC30	chr1	+	43000560	43120335	0.160749	0.097336	0.173715		CCDC30	CCDC30	chr1	+	43000560	43120335	0.160749	0.097336	0.184453
TRNAU1AP	-	-	TRNAU1AP	TRNAU1AP	TSS27863	chr1:28879528-28905057	-	-	46.9118	42.7134	51.1102	OK		TRNAU1AP	-	-	TRNAU1AP	TRNAU1AP	TSS27863	chr1:28879528-28905057	-	-	42.3717	38.5807	46.1628	OK		PPIH	PPIH	chr1	+	43124048	43142429	132.914	80.4818	143.635		PPIH	PPIH	chr1	+	43124048	43142429	132.914	80.4818	152.514
SNHG12	-	-	SNHG12	SNHG12	TSS25020	chr1:28905049-28908366	-	-	5.45975	3.13391	7.7856	OK		SNHG12	-	-	SNHG12	SNHG12	TSS25020	chr1:28905049-28908366	-	-	4.11374	2.3613	5.86619	OK		YBX1	YBX1	chr1	+	43148066	43168020	258.327	156.421	279.164		YBX1	YBX1	chr1	+	43148066	43168020	258.327	156.421	296.42
SNORD99	-	-	SNORD99	SNORD99	TSS6780	chr1:28905254-28905334	-	-	0	0	0	OK		SNORD99	-	-	SNORD99	SNORD99	TSS6780	chr1:28905254-28905334	-	-	0	0	0	OK		CLDN19	CLDN19	chr1	-	43198764	43205925	0.207107	0.125407	0.223813		CLDN19	CLDN19	chr1	-	43198764	43205925	0.207107	0.125407	0.237647
SNORA61	-	-	SNORA61	SNORA61	TSS22014	chr1:28906275-28906405	-	-	8.23726	0	24.7118	OK		SNORA61	-	-	SNORA61	SNORA61	TSS22014	chr1:28906275-28906405	-	-	1.01674	0	3.05022	OK		LEPRE1	LEPRE1	chr1	-	43212006	43232755	1.01627	0.615615	1.09869		LEPRE1	LEPRE1	chr1	-	43212006	43232755	1.01627	0.615615	1.1666
SNORA44	-	-	SNORA44	SNORA44	TSS13452	chr1:28906892-28907024	-	-	0	0	0	OK		SNORA44	-	-	SNORA44	SNORA44	TSS13452	chr1:28906892-28907024	-	-	0	0	0	OK		C1orf50	C1orf50	chr1	+	43232916	43241418	15.0304	9.10115	16.2428		C1orf50	C1orf50	chr1	+	43232916	43241418	15.0304	9.10115	17.2468
SNORA16A	-	-	SNORA16A	SNORA16A	TSS19971	chr1:28907431-28907565	-	-	0	0	0	OK		SNORA16A	-	-	SNORA16A	SNORA16A	TSS19971	chr1:28907431-28907565	-	-	0	0	0	OK		CCDC23	CCDC23	chr1	-	43272723	43283059	61.901	37.4821	66.8941		CCDC23	CCDC23	chr1	-	43272723	43283059	61.901	37.4821	71.0289
RAB42	-	-	RAB42	RAB42	TSS23589,TSS25821	chr1:28918711-28921098	-	-	0.0725338	0	0.476104	OK		RAB42	-	-	RAB42	RAB42	TSS23589,TSS25821	chr1:28918711-28921098	-	-	0.0604447	0	0.398129	OK		ERMAP	ERMAP	chr1	+	43282776	43310660	3.69114	2.26416	4.04083		ERMAP	ERMAP	chr1	+	43282776	43310660	3.69114	2.26416	4.29061
TAF12	-	-	TAF12	TAF12	TSS3183	chr1:28929607-28969604	-	-	62.4161	55.866	68.9661	OK		TAF12	-	-	TAF12	TAF12	TSS3183	chr1:28929607-28969604	-	-	52.2061	46.7271	57.6851	OK		ZNF691	ZNF691	chr1	+	43312244	43318148	13.0016	8.17674	14.593		ZNF691	ZNF691	chr1	+	43312244	43318148	13.0016	8.17674	15.495
RNU11	-	-	RNU11	RNU11	TSS14303	chr1:28975111-28975246	-	-	0	0	0	OK		RNU11	-	-	RNU11	RNU11	TSS14303	chr1:28975111-28975246	-	-	0	0	0	OK		SLC2A1	SLC2A1	chr1	-	43391046	43424847	9.0237	5.464	9.75158		SLC2A1	SLC2A1	chr1	-	43391046	43424847	9.0237	5.464	10.3543
GMEB1	-	-	GMEB1	GMEB1	TSS17077	chr1:28995239-29042115	-	-	3.12322	2.27821	3.96823	OK		GMEB1	-	-	GMEB1	GMEB1	TSS17077	chr1:28995239-29042115	-	-	2.90934	2.12219	3.69649	OK		FLJ32224	FLJ32224	chr1	+	43424720	43449029	0	0	0		FLJ32224	FLJ32224	chr1	+	43424720	43449029	0	0	0
YTHDF2	-	-	YTHDF2	YTHDF2	TSS23480,TSS23481,TSS25979	chr1:29063132-29096287	-	-	94.009	88.6662	99.3519	OK		YTHDF2	-	-	YTHDF2	YTHDF2	TSS23480,TSS23481,TSS25979	chr1:29063132-29096287	-	-	87.785	82.7968	92.7732	OK		FAM183A	FAM183A	chr1	+	43613594	43622067	2.06963	1.2532	2.23658		FAM183A	FAM183A	chr1	+	43613594	43622067	2.06963	1.2532	2.37482
OPRD1	-	-	OPRD1	OPRD1	TSS13335	chr1:29138653-29190208	-	-	0	0	0	OK		OPRD1	-	-	OPRD1	OPRD1	TSS13335	chr1:29138653-29190208	-	-	0	0	0	OK		EBNA1BP2	EBNA1BP2	chr1	-	43629845	43638241	158.987	113.169	201.972		EBNA1BP2	EBNA1BP2	chr1	-	43629845	43638241	158.976	113.768	215.592
EPB41	-	-	EPB41	EPB41	TSS208,TSS25936	chr1:29213602-29446558	-	-	2.28163	1.54013	3.02313	OK		EPB41	-	-	EPB41	EPB41	TSS208,TSS25936	chr1:29213602-29446558	-	-	2.12563	1.43844	2.81282	OK		WDR65	WDR65	chr1	+	43638001	43676549	1.42935	0.866325	1.54612		WDR65	WDR65	chr1	+	43638001	43676549	1.42935	0.866325	1.64169
TMEM200B	-	-	TMEM200B	TMEM200B	TSS25289,TSS9726	chr1:29445936-29450421	-	-	1.32418	0.747482	1.90088	OK		TMEM200B	-	-	TMEM200B	TMEM200B	TSS25289,TSS9726	chr1:29445936-29450421	-	-	1.2268	0.692459	1.76115	OK		C1orf210	C1orf210	chr1	-	43747554	43751288	0.244723	0.151994	0.271262		C1orf210	C1orf210	chr1	-	43747554	43751288	0.244723	0.151994	0.28803
SRSF4	-	-	SRSF4	SRSF4	TSS9757	chr1:29474249-29508637	-	-	26.01	23.5702	28.4497	OK		SRSF4	-	-	SRSF4	SRSF4	TSS9757	chr1:29474249-29508637	-	-	24.1366	21.8725	26.4006	OK		MPL	MPL	chr1	+	43803475	43820135	3.22908	1.95526	3.48955		MPL	MPL	chr1	+	43803475	43820135	3.22908	1.95526	3.70524
MECR	-	-	MECR	MECR	TSS4262	chr1:29519384-29557454	-	-	10.6576	9.01733	12.2979	OK		MECR	-	-	MECR	MECR	TSS4262	chr1:29519384-29557454	-	-	9.83583	8.32221	11.3495	OK		CDC20	CDC20	chr1	+	43824626	43828874	113.786	68.8995	122.965		CDC20	CDC20	chr1	+	43824626	43828874	113.786	68.8995	130.565
PTPRU	-	-	PTPRU	PTPRU	TSS15240	chr1:29563027-29653325	-	-	0.53828	0.28543	0.79113	OK		PTPRU	-	-	PTPRU	PTPRU	TSS15240	chr1:29563027-29653325	-	-	0.520715	0.276113	0.765318	OK		ELOVL1	ELOVL1	chr1	-	43829072	43833699	11.8719	7.18862	12.8295		ELOVL1	ELOVL1	chr1	-	43829072	43833699	11.8719	7.18862	13.6225
MATN1	-	-	MATN1	MATN1	TSS19592	chr1:31184123-31196432	-	-	0	0	0	OK		MATN1	-	-	MATN1	MATN1	TSS19592	chr1:31184123-31196432	-	-	0	0	0	OK		MED8	MED8	chr1	-	43849588	43855483	89.6868	82.9189	147.985		MED8	MED8	chr1	-	43849588	43855483	63.0048	58.2745	110.431
LOC100129196	-	-	LOC100129196	LOC100129196	TSS2055	chr1:31191618-31199593	-	-	0.424601	0.033355	0.815847	OK		LOC100129196	-	-	LOC100129196	LOC100129196	TSS2055	chr1:31191618-31199593	-	-	0.386858	0.0303901	0.743325	OK		SZT2	SZT2	chr1	+	43855556	43919918	0.678089	0.410594	0.732785		SZT2	SZT2	chr1	+	43855556	43919918	0.678089	0.410594	0.77808
LAPTM5	-	-	LAPTM5	LAPTM5	TSS13577	chr1:31205314-31230683	-	-	0	0	0	OK		LAPTM5	-	-	LAPTM5	LAPTM5	TSS13577	chr1:31205314-31230683	-	-	0	0	0	OK		HYI	HYI	chr1	-	43916824	43919660	1.39641	0.852072	1.52069		HYI	HYI	chr1	-	43916824	43919660	1.39641	0.852072	1.61468
MIR4420	-	-	MIR4420	MIR4420	TSS29330	chr1:31212002-31212079	-	-	0	0	0	OK		MIR4420	-	-	MIR4420	MIR4420	TSS29330	chr1:31212002-31212079	-	-	0	0	0	OK		PTPRF	PTPRF	chr1	+	43996547	44089343	3.23303	1.95765	3.49381		PTPRF	PTPRF	chr1	+	43996547	44089343	3.23303	1.95765	3.70977
SDC3	-	-	SDC3	SDC3	TSS13750	chr1:31342312-31381480	-	-	0.602167	0.345466	0.858869	OK		SDC3	-	-	SDC3	SDC3	TSS13750	chr1:31342312-31381480	-	-	0.58074	0.333173	0.828307	OK		KDM4A	KDM4A	chr1	+	44115797	44171189	0.531867	0.322054	0.574769		KDM4A	KDM4A	chr1	+	44115797	44171189	0.531867	0.322054	0.610296
PUM1	-	-	PUM1	PUM1	TSS10806	chr1:31404352-31538564	-	-	17.3009	15.7835	18.8183	OK		PUM1	-	-	PUM1	PUM1	TSS10806	chr1:31404352-31538564	-	-	16.7154	15.2493	18.1815	OK		LOC100132774	LOC100132774	chr1	-	44165395	44173012	1.58958	0.962518	1.7178		LOC100132774	LOC100132774	chr1	-	44165395	44173012	1.58958	0.962518	1.82398
SNORD103A	-	-	SNORD103A	SNORD103A	TSS23776	chr1:31408535-31408623	-	-	0	0	0	OK		SNORD103A	-	-	SNORD103A	SNORD103A	TSS23776	chr1:31408535-31408623	-	-	0	0	0	OK		ST3GAL3	ST3GAL3	chr1	+	44173218	44396831	1.09796	0.664832	1.18652		ST3GAL3	ST3GAL3	chr1	+	44173218	44396831	1.09796	0.664832	1.25986
SNORD103B	-	-	SNORD103B	SNORD103B	TSS7204	chr1:31421964-31422052	-	-	0	0	0	OK		SNORD103B	-	-	SNORD103B	SNORD103B	TSS7204	chr1:31421964-31422052	-	-	0	0	0	OK		IPO13	IPO13	chr1	+	44412478	44433694	3.6576	2.21474	3.95263		IPO13	IPO13	chr1	+	44412478	44433694	3.6576	2.21474	4.19695
SNORD85	-	-	SNORD85	SNORD85	TSS22212	chr1:31441009-31441084	-	-	0	0	0	OK		SNORD85	-	-	SNORD85	SNORD85	TSS22212	chr1:31441009-31441084	-	-	0	0	0	OK		DPH2	DPH2	chr1	+	44435653	44439043	20.6147	12.4826	22.2776		DPH2	DPH2	chr1	+	44435653	44439043	20.6147	12.4826	23.6546
PRO0611	-	-	PRO0611	PRO0611	TSS21994	chr1:31460911-31461481	-	-	0	0	0	OK		PRO0611	-	-	PRO0611	PRO0611	TSS21994	chr1:31460911-31461481	-	-	0	0	0	OK		ATP6V0B	ATP6V0B	chr1	+	44440602	44443972	551.358	336.267	600.134		ATP6V0B	ATP6V0B	chr1	+	44440602	44443972	551.358	336.267	637.229
NKAIN1	-	-	NKAIN1	NKAIN1	TSS16520	chr1:31652591-31712734	-	-	0.964871	0.533368	1.39637	OK		NKAIN1	-	-	NKAIN1	NKAIN1	TSS16520	chr1:31652591-31712734	-	-	0.904698	0.500105	1.30929	OK		B4GALT2	B4GALT2	chr1	+	44444874	44456843	0.943422	0.875289	1.56212		B4GALT2	B4GALT2	chr1	+	44444874	44456843	0.943422	0.875289	1.65868
SNRNP40	-	-	SNRNP40	SNRNP40	TSS12732	chr1:31732414-31769644	-	-	89.9039	84.1042	95.7035	OK		SNRNP40	-	-	SNRNP40	SNRNP40	TSS12732	chr1:31732414-31769644	-	-	79.8159	74.667	84.9647	OK		CCDC24	CCDC24	chr1	+	44457280	44462200	5.08612	3.07973	5.49638		CCDC24	CCDC24	chr1	+	44457280	44462200	5.08612	3.07973	5.83613
ZCCHC17	-	-	ZCCHC17	ZCCHC17	TSS27468	chr1:31769841-31837780	-	-	120.467	113.739	127.196	OK		ZCCHC17	-	-	ZCCHC17	ZCCHC17	TSS27468	chr1:31769841-31837780	-	-	106.764	100.801	112.727	OK		SLC6A9	SLC6A9	chr1	-	44462155	44497134	0.077872	0.050953	0.090936		SLC6A9	SLC6A9	chr1	-	44462155	44497134	0.077872	0.050953	0.096556
FABP3	-	-	FABP3	FABP3	TSS21895	chr1:31838099-31845923	-	-	0	0	0	OK		FABP3	-	-	FABP3	FABP3	TSS21895	chr1:31838099-31845923	-	-	0	0	0	OK		KLF17	KLF17	chr1	+	44584522	44600812	0.014372	0.008702	0.015531		KLF17	KLF17	chr1	+	44584522	44600812	0.014372	0.008702	0.016491
SERINC2	-	-	SERINC2	SERINC2	TSS13247,TSS22049,TSS27145,TSS9323	chr1:31882411-31907527	-	-	0	0	0	OK		SERINC2	-	-	SERINC2	SERINC2	TSS13247,TSS22049,TSS27145,TSS9323	chr1:31882411-31907527	-	-	0	0	0	OK		DMAP1	DMAP1	chr1	+	44679125	44686351	19.2067	11.7482	20.967		DMAP1	DMAP1	chr1	+	44679125	44686351	19.2067	11.7482	22.263
LOC149086	-	-	LOC149086	LOC149086	TSS19573	chr1:31971266-31974167	-	-	0	0	0	OK		LOC149086	-	-	LOC149086	LOC149086	TSS19573	chr1:31971266-31974167	-	-	0	0	0	OK		ERI3	ERI3	chr1	-	44686742	44820939	4.32702	2.62008	4.67605		ERI3	ERI3	chr1	-	44686742	44820939	4.32702	2.62008	4.96509
LOC284551	-	-	LOC284551	LOC284551	TSS8417	chr1:31984035-31989846	-	-	0	0	0	OK		LOC284551	-	-	LOC284551	LOC284551	TSS8417	chr1:31984035-31989846	-	-	0	0	0	OK		RNF220	RNF220	chr1	+	44870960	45117396	17.1214	10.3673	18.5024		RNF220	RNF220	chr1	+	44870960	45117396	17.1214	10.3673	19.6461
TINAGL1	-	-	TINAGL1	TINAGL1	TSS23478,TSS23988	chr1:32042085-32053287	-	-	0.397453	0	0.832071	OK		TINAGL1	-	-	TINAGL1	TINAGL1	TSS23478,TSS23988	chr1:32042085-32053287	-	-	0.358198	0	0.751129	OK		TMEM53	TMEM53	chr1	-	45119501	45140099	11.095	6.71821	11.9899		TMEM53	TMEM53	chr1	-	45119501	45140099	11.095	6.71821	12.7311
HCRTR1	-	-	HCRTR1	HCRTR1	TSS6385	chr1:32083300-32092919	-	-	0	0	0	OK		HCRTR1	-	-	HCRTR1	HCRTR1	TSS6385	chr1:32083300-32092919	-	-	0	0	0	OK		C1orf228	C1orf228	chr1	+	45140394	45191263	0	0	0		C1orf228	C1orf228	chr1	+	45140394	45191263	0	0	0
PEF1	-	-	PEF1	PEF1	TSS12369,TSS25640	chr1:32095462-32110838	-	-	80.7282	75.0407	86.4158	OK		PEF1	-	-	PEF1	PEF1	TSS12369,TSS25640	chr1:32095462-32110838	-	-	72.7966	67.6706	77.9225	OK		RNU5F-1	RNU5F-1	chr1	-	45187458	45187573	0	0	0		RNU5F-1	RNU5F-1	chr1	-	45187458	45187573	0	0	0
COL16A1	-	-	COL16A1	COL16A1	TSS476	chr1:32117847-32169768	-	-	0	0	0	OK		COL16A1	-	-	COL16A1	COL16A1	TSS476	chr1:32117847-32169768	-	-	0	0	0	OK		KIF2C	KIF2C	chr1	+	45205490	45233439	34.4308	20.8484	37.208		KIF2C	KIF2C	chr1	+	45205490	45233439	34.4308	20.8484	39.5079
BAI2	-	-	BAI2	BAI2	TSS22546	chr1:32192717-32229648	-	-	0	0	0	OK		BAI2	-	-	BAI2	BAI2	TSS22546	chr1:32192717-32229648	-	-	0	0	0	OK		RPS8	RPS8	chr1	+	45241246	45244412	2028.06	1228.02	2191.64		RPS8	RPS8	chr1	+	45241246	45244412	2016.46	1221	2313.81
MIR4254	-	-	MIR4254	MIR4254	TSS26776	chr1:32224260-32224336	-	-	0	0	0	OK		MIR4254	-	-	MIR4254	MIR4254	TSS26776	chr1:32224260-32224336	-	-	0	0	0	OK		SNORD55	SNORD55	chr1	+	45241537	45241610	4.45875	2.69984	4.8184		SNORD55	SNORD55	chr1	+	45241537	45241610	4.45875	2.69984	5.11623
SPOCD1	-	-	SPOCD1	SPOCD1	TSS21220	chr1:32256024-32281580	-	-	0	0	0	OK		SPOCD1	-	-	SPOCD1	SPOCD1	TSS21220	chr1:32256024-32281580	-	-	0	0	0	OK		SNORD46	SNORD46	chr1	+	45242164	45242261	0	0	0		SNORD46	SNORD46	chr1	+	45242164	45242261	0	0	0
PTP4A2	-	-	PTP4A2	PTP4A2	TSS10094,TSS10206	chr1:32372021-32403988	-	-	51.2832	48.1175	54.4488	OK		PTP4A2	-	-	PTP4A2	PTP4A2	TSS10094,TSS10206	chr1:32372021-32403988	-	-	48.774	45.7638	51.7842	OK		SNORD38A	SNORD38A	chr1	+	45243514	45243584	8.87619	5.37468	9.59216		SNORD38A	SNORD38A	chr1	+	45243514	45243584	8.87619	5.37468	10.1851
LOC100507229	-	-	LOC100507229	LOC100507229	TSS10386	chr1:32379177-32380751	-	-	0	0	0	OK		LOC100507229	-	-	LOC100507229	LOC100507229	TSS10386	chr1:32379177-32380751	-	-	0	0	0	OK		SNORD38B	SNORD38B	chr1	+	45244062	45244130	0	0	0		SNORD38B	SNORD38B	chr1	+	45244062	45244130	0	0	0
KHDRBS1	-	-	KHDRBS1	KHDRBS1	TSS22320	chr1:32479490-32509472	-	-	30.895	28.3049	33.4851	OK		KHDRBS1	-	-	KHDRBS1	KHDRBS1	TSS22320	chr1:32479490-32509472	-	-	28.7982	26.3839	31.2125	OK		PLK3	PLK3	chr1	+	45266036	45271667	2.25836	1.36748	2.44053		PLK3	PLK3	chr1	+	45266036	45271667	2.25836	1.36748	2.59138
TMEM39B	-	-	TMEM39B	TMEM39B	TSS23353	chr1:32538502-32568467	-	-	0.88884	0.352849	1.42483	OK		TMEM39B	-	-	TMEM39B	TMEM39B	TSS23353	chr1:32538502-32568467	-	-	0.799747	0.317481	1.28201	OK		TCTEX1D4	TCTEX1D4	chr1	-	45271580	45272957	0.114961	0.069611	0.124234		TCTEX1D4	TCTEX1D4	chr1	-	45271580	45272957	0.114961	0.069611	0.131913
KPNA6	-	-	KPNA6	KPNA6	TSS22713	chr1:32573643-32642169	-	-	5.81963	5.11632	6.52295	OK		KPNA6	-	-	KPNA6	KPNA6	TSS22713	chr1:32573643-32642169	-	-	5.6758	4.98987	6.36173	OK		PTCH2	PTCH2	chr1	-	45285516	45308616	0.073802	0.048182	0.08599		PTCH2	PTCH2	chr1	-	45285516	45308616	0.073802	0.048182	0.091306
LOC100652828	-	-	LOC100652828	LOC100652828	TSS25902	chr1:32637819-32645099	-	-	32.7667	27.8846	37.6488	OK		LOC100652828	-	-	LOC100652828	LOC100652828	TSS25902	chr1:32637819-32645099	-	-	26.7293	22.7467	30.7119	OK		EIF2B3	EIF2B3	chr1	-	45316194	45452361	188.627	129.247	230.667		EIF2B3	EIF2B3	chr1	-	45316194	45452361	188.627	129.247	244.925
TXLNA	-	-	TXLNA	TXLNA	TSS14915	chr1:32645344-32663886	-	-	31.0833	29.1872	32.9794	OK		TXLNA	-	-	TXLNA	TXLNA	TSS14915	chr1:32645344-32663886	-	-	29.9023	28.0782	31.7264	OK		HECTD3	HECTD3	chr1	-	45468220	45477027	2.22988	1.35023	2.40975		HECTD3	HECTD3	chr1	-	45468220	45477027	2.22988	1.35023	2.5587
CCDC28B	-	-	CCDC28B	CCDC28B	TSS6914	chr1:32666201-32670991	-	-	35.3854	29.9376	40.8331	OK		CCDC28B	-	-	CCDC28B	CCDC28B	TSS6914	chr1:32666201-32670991	-	-	28.0328	23.717	32.3486	OK		UROD	UROD	chr1	+	45477805	45481341	260.3	162.268	289.6		UROD	UROD	chr1	+	45477805	45481341	260.3	162.268	307.5
IQCC	-	-	IQCC	IQCC	TSS24445	chr1:32671235-32674288	-	-	1.69568	0.975939	2.41542	OK		IQCC	-	-	IQCC	IQCC	TSS24445	chr1:32671235-32674288	-	-	1.54517	0.889093	2.20124	OK		ZSWIM5	ZSWIM5	chr1	-	45482074	45672250	0.205207	0.124256	0.221759		ZSWIM5	ZSWIM5	chr1	-	45482074	45672250	0.205207	0.124256	0.235467
LOC100652837	-	-	LOC100652837	LOC100652837	TSS12807,TSS17963	chr1:32670369-32671786	-	-	4.22275	1.701	6.74451	OK		LOC100652837	-	-	LOC100652837	LOC100652837	TSS12807,TSS17963	chr1:32670369-32671786	-	-	2.91444	1.18262	4.64627	OK		MUTYH	MUTYH	chr1	-	45794914	45806142	1.01268	0.713161	1.27277		MUTYH	MUTYH	chr1	-	45794914	45806142	1.01268	0.713161	1.35145
DCDC2B	-	-	DCDC2B	DCDC2B	TSS3101	chr1:32674694-32681797	-	-	0	0	0	OK		DCDC2B	-	-	DCDC2B	DCDC2B	TSS3101	chr1:32674694-32681797	-	-	0	0	0	OK		TOE1	TOE1	chr1	+	45805342	45809650	12.2722	7.43099	13.2621		TOE1	TOE1	chr1	+	45805342	45809650	12.2722	7.43099	14.0818
TMEM234	-	-	TMEM234	TMEM234	TSS24271	chr1:32681797-32687926	-	-	8.22638	6.00941	10.4434	OK		TMEM234	-	-	TMEM234	TMEM234	TSS24271	chr1:32681797-32687926	-	-	6.84092	4.99732	8.68452	OK		TESK2	TESK2	chr1	-	45809555	45956840	0.546489	0.330908	0.59057		TESK2	TESK2	chr1	-	45809555	45956840	0.546489	0.330908	0.627074
EIF3I	-	-	EIF3I	EIF3I	TSS10240	chr1:32687970-32697205	-	-	721.405	703.88	738.929	OK		EIF3I	-	-	EIF3I	EIF3I	TSS10240	chr1:32687970-32697205	-	-	631.24	615.906	646.574	OK		CCDC163P	CCDC163P	chr1	-	45959598	45965751	2.04841	1.24035	2.21364		CCDC163P	CCDC163P	chr1	-	45959598	45965751	2.04841	1.24035	2.35047
MTMR9LP	-	-	MTMR9LP	MTMR9LP	TSS15181	chr1:32697260-32707311	-	-	0	0	0	OK		MTMR9LP	-	-	MTMR9LP	MTMR9LP	TSS15181	chr1:32697260-32707311	-	-	0	0	0	OK		MMACHC	MMACHC	chr1	+	45965856	45976739	4.86947	2.94855	5.26226		MMACHC	MMACHC	chr1	+	45965856	45976739	4.86947	2.94855	5.58753
FAM167B	-	-	FAM167B	FAM167B	TSS19404	chr1:32712817-32714461	-	-	0	0	0	OK		FAM167B	-	-	FAM167B	FAM167B	TSS19404	chr1:32712817-32714461	-	-	0	0	0	OK		PRDX1	PRDX1	chr1	-	45976707	45988562	1214.88	967.544	1726.77		PRDX1	PRDX1	chr1	-	45976707	45988562	1214.88	967.544	1833.51
LCK	-	-	LCK	LCK	TSS26186,TSS26822	chr1:32716839-32751766	-	-	0	0	0	OK		LCK	-	-	LCK	LCK	TSS26186,TSS26822	chr1:32716839-32751766	-	-	0	0	0	OK		AKR1A1	AKR1A1	chr1	+	46016455	46035723	151.156	99.3111	177.24		AKR1A1	AKR1A1	chr1	+	46016455	46035723	151.156	99.3111	188.196
HDAC1	-	-	HDAC1	HDAC1	TSS21706	chr1:32757707-32799224	-	-	17.5887	15.3436	19.8337	OK		HDAC1	-	-	HDAC1	HDAC1	TSS21706	chr1:32757707-32799224	-	-	16.0559	14.0065	18.1053	OK		NASP	NASP	chr1	+	46049660	46084578	68.1158	49.6386	88.5898		NASP	NASP	chr1	+	46049660	46084578	68.1158	50.0067	94.7633
MARCKSL1	-	-	MARCKSL1	MARCKSL1	TSS216	chr1:32799439-32801834	-	-	29.5605	26.1539	32.9671	OK		MARCKSL1	-	-	MARCKSL1	MARCKSL1	TSS216	chr1:32799439-32801834	-	-	26.0762	23.0711	29.0813	OK		GPBP1L1	GPBP1L1	chr1	-	46092976	46152302	19.7215	11.9417	21.3123		GPBP1L1	GPBP1L1	chr1	-	46092976	46152302	19.7215	11.9417	22.6296
LOC100128071	-	-	LOC100128071	LOC100128071	TSS24214	chr1:32826870-32827844	-	-	0.767127	0	1.65293	OK		LOC100128071	-	-	LOC100128071	LOC100128071	TSS24214	chr1:32826870-32827844	-	-	0.567281	0	1.22232	OK		RPS15AP10	RPS15AP10	chr1	-	46111444	46112357	2.41466	1.46212	2.60943		RPS15AP10	RPS15AP10	chr1	-	46111444	46112357	2.41466	1.46212	2.77073
TSSK3	-	-	TSSK3	TSSK3	TSS21252	chr1:32827861-32829926	-	-	0	0	0	OK		TSSK3	-	-	TSSK3	TSSK3	TSS21252	chr1:32827861-32829926	-	-	0	0	0	OK		TMEM69	TMEM69	chr1	+	46153847	46160108	123.976	75.0692	133.976		TMEM69	TMEM69	chr1	+	46153847	46160108	123.976	75.0692	142.257
BSDC1	-	-	BSDC1	BSDC1	TSS6030	chr1:32830703-32860062	-	-	5.5265	4.38929	6.66372	OK		BSDC1	-	-	BSDC1	BSDC1	TSS6030	chr1:32830703-32860062	-	-	5.14185	4.0839	6.1998	OK		IPP	IPP	chr1	-	46159996	46216485	6.04097	3.9135	6.9844		IPP	IPP	chr1	-	46159996	46216485	6.04097	3.9135	7.41611
ZBTB8B	-	-	ZBTB8B	ZBTB8B	TSS14111	chr1:32930657-32953460	-	-	0.0344499	0	0.10335	OK		ZBTB8B	-	-	ZBTB8B	ZBTB8B	TSS14111	chr1:32930657-32953460	-	-	0.0328879	0	0.0986636	OK		MAST2	MAST2	chr1	+	46269285	46501796	1.83386	1.11043	1.98178		MAST2	MAST2	chr1	+	46269285	46501796	1.83386	1.11043	2.10428
ZBTB8A	-	-	ZBTB8A	ZBTB8A	TSS12245	chr1:33004771-33071542	-	-	2.51609	2.08338	2.94879	OK		ZBTB8A	-	-	ZBTB8A	ZBTB8A	TSS12245	chr1:33004771-33071542	-	-	2.45356	2.03161	2.87551	OK		PIK3R3	PIK3R3	chr1	-	46505812	46598708	1.83536	1.16088	2.07183		PIK3R3	PIK3R3	chr1	-	46505812	46598708	1.83536	1.16088	2.19989
ZBTB8OS	-	-	ZBTB8OS	ZBTB8OS	TSS14712	chr1:33087304-33116185	-	-	185.592	171.984	199.199	OK		ZBTB8OS	-	-	ZBTB8OS	ZBTB8OS	TSS14712	chr1:33087304-33116185	-	-	138.444	128.294	148.595	OK		LOC100133124	LOC100133124	chr1	+	46570290	46570847	0.444444	0.269118	0.480294		LOC100133124	LOC100133124	chr1	+	46570290	46570847	0.444444	0.269118	0.509982
RBBP4	-	-	RBBP4	RBBP4	TSS19538,TSS26339	chr1:33116748-33151812	-	-	31.3556	29.531	33.1802	OK		RBBP4	-	-	RBBP4	RBBP4	TSS19538,TSS26339	chr1:33116748-33151812	-	-	30.6354	28.8527	32.4181	OK		POMGNT1	POMGNT1	chr1	-	46654353	46685977	6.79742	5.02008	8.95931		POMGNT1	POMGNT1	chr1	-	46654353	46685977	6.79742	5.02008	9.5131
SYNC	-	-	SYNC	SYNC	TSS23930	chr1:33145506-33168361	-	-	38.1112	35.1368	41.0855	OK		SYNC	-	-	SYNC	SYNC	TSS23930	chr1:33145506-33168361	-	-	36.0763	33.2608	38.8919	OK		C1orf190	C1orf190	chr1	+	46669006	46686928	0.244997	0.14835	0.264759		C1orf190	C1orf190	chr1	+	46669006	46686928	0.244997	0.14835	0.281124
KIAA1522	-	-	KIAA1522	KIAA1522	TSS10800,TSS6178	chr1:33207511-33240571	-	-	2.35573	1.62565	3.0858	OK		KIAA1522	-	-	KIAA1522	KIAA1522	TSS10800,TSS6178	chr1:33207511-33240571	-	-	2.1938	1.51365	2.87395	OK		RAD54L	RAD54L	chr1	+	46713367	46744145	23.2651	14.0874	25.1417		RAD54L	RAD54L	chr1	+	46713367	46744145	23.2651	14.0874	26.6958
YARS	-	-	YARS	YARS	TSS18488	chr1:33240839-33283633	-	-	16.7091	14.824	18.5943	OK		YARS	-	-	YARS	YARS	TSS18488	chr1:33240839-33283633	-	-	15.7323	13.9573	17.5072	OK		LRRC41	LRRC41	chr1	-	46744072	46769038	16.3082	9.87489	17.6237		LRRC41	LRRC41	chr1	-	46744072	46769038	16.3082	9.87489	18.713
S100PBP	-	-	S100PBP	S100PBP	TSS12674	chr1:33283175-33324476	-	-	19.4563	17.1165	21.7961	OK		S100PBP	-	-	S100PBP	S100PBP	TSS12674	chr1:33283175-33324476	-	-	18.0716	15.9601	20.1831	OK		UQCRH	UQCRH	chr1	+	46769380	46782448	1016.35	615.414	1098.33		UQCRH	UQCRH	chr1	+	46769380	46782448	1016.35	615.414	1166.22
FNDC5	-	-	FNDC5	FNDC5	TSS13829,TSS5751	chr1:33327868-33338082	-	-	1.16486	0.648267	1.68145	OK		FNDC5	-	-	FNDC5	FNDC5	TSS13829,TSS5751	chr1:33327868-33338082	-	-	1.09455	0.610336	1.57876	OK		NSUN4	NSUN4	chr1	+	46806390	46830690	2.41524	1.46247	2.61006		NSUN4	NSUN4	chr1	+	46806390	46830690	2.41524	1.46247	2.77139
HPCA	-	-	HPCA	HPCA	TSS6578	chr1:33352097-33360247	-	-	0	0	0	OK		HPCA	-	-	HPCA	HPCA	TSS6578	chr1:33352097-33360247	-	-	0	0	0	OK		LOC729041	LOC729041	chr1	+	46903225	46911374	2.49082	1.50823	2.69174		LOC729041	LOC729041	chr1	+	46903225	46911374	2.49082	1.50823	2.85812
TMEM54	-	-	TMEM54	TMEM54	TSS11778	chr1:33360195-33366953	-	-	2.6084	1.26406	3.95274	OK		TMEM54	-	-	TMEM54	TMEM54	TSS11778	chr1:33360195-33366953	-	-	2.12973	1.03209	3.22737	OK		DMBX1	DMBX1	chr1	+	46972668	46979898	0.188126	0.113953	0.203371		DMBX1	DMBX1	chr1	+	46972668	46979898	0.188126	0.113953	0.215942
RNF19B	-	-	RNF19B	RNF19B	TSS24193	chr1:33402049-33430286	-	-	1.85643	1.19198	2.52088	OK		RNF19B	-	-	RNF19B	RNF19B	TSS24193	chr1:33402049-33430286	-	-	1.72647	1.10856	2.34438	OK		LOC100507423	LOC100507423	chr1	+	47004368	47035927	0	0	0		LOC100507423	LOC100507423	chr1	+	47004368	47035927	0	0	0
LOC100505584	-	-	LOC100505584	LOC100505584	TSS17638	chr1:33416894-33417080	-	-	0	0	0	OK		LOC100505584	-	-	LOC100505584	LOC100505584	TSS17638	chr1:33416894-33417080	-	-	0	0	0	OK		KNCN	KNCN	chr1	-	47011316	47016887	0	0	0		KNCN	KNCN	chr1	-	47011316	47016887	0	0	0
AK2	-	-	AK2	AK2	TSS18928	chr1:33473540-33502512	-	-	77.2046	72.9061	81.5032	OK		AK2	-	-	AK2	AK2	TSS18928	chr1:33473540-33502512	-	-	72.7871	68.7401	76.834	OK		MKNK1	MKNK1	chr1	-	47023090	47069966	13.5451	9.08863	16.2204		MKNK1	MKNK1	chr1	-	47023090	47069966	13.5451	9.08863	17.2231
ADC	-	-	ADC	ADC	TSS18090	chr1:33546713-33585995	-	-	0.0660957	0	0.198287	OK		ADC	-	-	ADC	ADC	TSS18090	chr1:33546713-33585995	-	-	0.0605758	0	0.181727	OK		ATPAF1	ATPAF1	chr1	-	47098409	47134099	21.4961	13.6502	24.3614		ATPAF1	ATPAF1	chr1	-	47098409	47134099	21.4961	13.6502	25.8673
TRIM62	-	-	TRIM62	TRIM62	TSS5533	chr1:33611002-33647671	-	-	0.252881	0.061721	0.444041	OK		TRIM62	-	-	TRIM62	TRIM62	TSS5533	chr1:33611002-33647671	-	-	0.240884	0.0587928	0.422975	OK		LOC100130197	LOC100130197	chr1	+	47139708	47157770	0	0	0		LOC100130197	LOC100130197	chr1	+	47139708	47157770	0	0	0
ZNF362	-	-	ZNF362	ZNF362	TSS16494	chr1:33722173-33766320	-	-	0.54249	0.228095	0.856884	OK		ZNF362	-	-	ZNF362	ZNF362	TSS16494	chr1:33722173-33766320	-	-	0.510662	0.214713	0.806611	OK		KIAA0494	KIAA0494	chr1	-	47140831	47184736	14.2084	8.60344	15.3545		KIAA0494	KIAA0494	chr1	-	47140831	47184736	14.2084	8.60344	16.3036
PHC2	-	-	PHC2	PHC2	TSS10202,TSS15033	chr1:33789223-33841194	-	-	4.21408	3.21318	5.21497	OK		PHC2	-	-	PHC2	PHC2	TSS10202,TSS15033	chr1:33789223-33841194	-	-	3.91481	2.98487	4.84475	OK		TAL1	TAL1	chr1	-	47681963	47695443	0.007197	0.004358	0.007778		TAL1	TAL1	chr1	-	47681963	47695443	0.007197	0.004358	0.008258
MIR3605	-	-	MIR3605	MIR3605	TSS4069	chr1:33797993-33798093	-	-	0	0	0	OK		MIR3605	-	-	MIR3605	MIR3605	TSS4069	chr1:33797993-33798093	-	-	0	0	0	OK		STIL	STIL	chr1	-	47715811	47779819	8.51604	5.15663	9.20301		STIL	STIL	chr1	-	47715811	47779819	8.51604	5.15663	9.77187
ZSCAN20	-	-	ZSCAN20	ZSCAN20	TSS4818	chr1:33938231-33961995	-	-	0	0	0	OK		ZSCAN20	-	-	ZSCAN20	ZSCAN20	TSS4818	chr1:33938231-33961995	-	-	0	0	0	OK		CMPK1	CMPK1	chr1	+	47799469	47844511	116.144	70.3299	125.517		CMPK1	CMPK1	chr1	+	47799469	47844511	116.144	70.3299	133.276
CSMD2	-	-	CSMD2	CSMD2	TSS15284	chr1:33979608-34631443	-	-	0.0204516	0	0.0494149	OK		CSMD2	-	-	CSMD2	CSMD2	TSS15284	chr1:33979608-34631443	-	-	0.0201673	0	0.0487279	OK		FOXE3	FOXE3	chr1	+	47881744	47883724	0.041393	0.025064	0.044732		FOXE3	FOXE3	chr1	+	47881744	47883724	0.041393	0.025064	0.047497
HMGB4	-	-	HMGB4	HMGB4	TSS16808,TSS5668	chr1:34326075-34330392	-	-	0	0	0	OK		HMGB4	-	-	HMGB4	HMGB4	TSS16808,TSS5668	chr1:34326075-34330392	-	-	0	0	0	OK		MGC12982	MGC12982	chr1	-	47897805	47900313	0.899163	0.544458	0.971692		MGC12982	MGC12982	chr1	-	47897805	47900313	0.899163	0.544458	1.03175
LOC402779	-	-	LOC402779	LOC402779	TSS9089	chr1:34334556-34351059	-	-	0	0	0	OK		LOC402779	-	-	LOC402779	LOC402779	TSS9089	chr1:34334556-34351059	-	-	0	0	0	OK		FOXD2	FOXD2	chr1	+	47901689	47906363	0.273583	0.165659	0.295651		FOXD2	FOXD2	chr1	+	47901689	47906363	0.273583	0.165659	0.313926
C1orf94	-	-	C1orf94	C1orf94	TSS19119,TSS7436	chr1:34632623-34684732	-	-	0	0	0	OK		C1orf94	-	-	C1orf94	C1orf94	TSS19119,TSS7436	chr1:34632623-34684732	-	-	0	0	0	OK		LOC388630	LOC388630	chr1	-	48226200	48462562	0.101579	0.061508	0.109773		LOC388630	LOC388630	chr1	-	48226200	48462562	0.101579	0.061508	0.116558
MIR552	-	-	MIR552	MIR552	TSS18775	chr1:35135199-35135295	-	-	0	0	0	OK		MIR552	-	-	MIR552	MIR552	TSS18775	chr1:35135199-35135295	-	-	0	0	0	OK		LOC100507479	LOC100507479	chr1	+	48283738	48285909	0	0	0		LOC100507479	LOC100507479	chr1	+	48283738	48285909	0	0	0
GJB5	-	-	GJB5	GJB5	TSS25489	chr1:35220720-35224112	-	-	0	0	0	OK		GJB5	-	-	GJB5	GJB5	TSS25489	chr1:35220720-35224112	-	-	0	0	0	OK		SPATA6	SPATA6	chr1	-	48761044	48937876	2.44684	1.4816	2.64421		SPATA6	SPATA6	chr1	-	48761044	48937876	2.44684	1.4816	2.80765
GJB4	-	-	GJB4	GJB4	TSS24405	chr1:35225341-35229325	-	-	0	0	0	OK		GJB4	-	-	GJB4	GJB4	TSS24405	chr1:35225341-35229325	-	-	0	0	0	OK		DMRTA2	DMRTA2	chr1	-	50883223	50889119	0.282193	0.170873	0.304955		DMRTA2	DMRTA2	chr1	-	50883223	50889119	0.282193	0.170873	0.323805
GJB3	-	-	GJB3	GJB3	TSS17871,TSS390	chr1:35246789-35251967	-	-	0	0	0	OK		GJB3	-	-	GJB3	GJB3	TSS17871,TSS390	chr1:35246789-35251967	-	-	0	0	0	OK		FAF1	FAF1	chr1	-	50906935	51425936	23.2094	14.0537	25.0816		FAF1	FAF1	chr1	-	50906935	51425936	23.2094	14.0537	26.6319
GJA4	-	-	GJA4	GJA4	TSS1680	chr1:35258598-35261348	-	-	0	0	0	OK		GJA4	-	-	GJA4	GJA4	TSS1680	chr1:35258598-35261348	-	-	0	0	0	OK		CDKN2C	CDKN2C	chr1	+	51434367	51440309	26.1592	30.8335	55.0285		CDKN2C	CDKN2C	chr1	+	51434367	51440309	4.37248	5.15379	9.76648
C1orf212	-	-	C1orf212	C1orf212	TSS28947,TSS8364,TSS8711	chr1:35315962-35325417	-	-	11.144	10.0397	12.2482	OK		C1orf212	-	-	C1orf212	C1orf212	TSS28947,TSS8364,TSS8711	chr1:35315962-35325417	-	-	10.7928	9.7234	11.8623	OK		C1orf185	C1orf185	chr1	+	51567906	51613754	0.48079	0.291126	0.519572		C1orf185	C1orf185	chr1	+	51567906	51613754	0.48079	0.291126	0.551687
DLGAP3	-	-	DLGAP3	DLGAP3	TSS3008	chr1:35331036-35370984	-	-	0	0	0	OK		DLGAP3	-	-	DLGAP3	DLGAP3	TSS3008	chr1:35331036-35370984	-	-	0	0	0	OK		RNF11	RNF11	chr1	+	51701945	51739119	0.610605	0.369731	0.659858		RNF11	RNF11	chr1	+	51701945	51739119	0.610605	0.369731	0.700645
LOC653160	-	-	LOC653160	LOC653160	TSS15559	chr1:35441299-35444307	-	-	0	0	0	OK		LOC653160	-	-	LOC653160	LOC653160	TSS15559	chr1:35441299-35444307	-	-	0	0	0	OK		TTC39A	TTC39A	chr1	-	51752930	51810785	9.51676	6.02114	10.7459		TTC39A	TTC39A	chr1	-	51752930	51810785	9.51676	6.02114	11.4101
ZMYM6NB	-	-	ZMYM6NB	ZMYM6NB	TSS8800	chr1:35447126-35450948	-	-	132.573	122.817	142.328	OK		ZMYM6NB	-	-	ZMYM6NB	ZMYM6NB	TSS8800	chr1:35447126-35450948	-	-	106.456	98.6222	114.289	OK		EPS15	EPS15	chr1	-	51819935	51984995	25.5918	16.2813	29.0572		EPS15	EPS15	chr1	-	51819935	51984995	25.5918	16.2813	30.8533
ZMYM6	-	-	ZMYM6	ZMYM6	TSS17172	chr1:35451765-35497569	-	-	1.81108	1.36551	2.25666	OK		ZMYM6	-	-	ZMYM6	ZMYM6	TSS17172	chr1:35451765-35497569	-	-	1.74694	1.31714	2.17673	OK		OSBPL9	OSBPL9	chr1	+	52082546	52254891	13.2276	30.4474	54.3394		OSBPL9	OSBPL9	chr1	+	52082546	52254891	13.2276	30.4474	57.6982
ZMYM1	-	-	ZMYM1	ZMYM1	TSS12750	chr1:35544971-35581455	-	-	13.0924	11.7749	14.4099	OK		ZMYM1	-	-	ZMYM1	ZMYM1	TSS12750	chr1:35544971-35581455	-	-	12.5203	11.2604	13.7802	OK		NRD1	NRD1	chr1	-	52254864	52344609	47.7	30.8631	55.0813		NRD1	NRD1	chr1	-	52254864	52344609	47.7	30.8631	58.4859
LOC100506168	-	-	LOC100506168	LOC100506168	TSS19556,TSS21669	chr1:35641974-35648082	-	-	6.04689	4.90599	7.1878	OK		LOC100506168	-	-	LOC100506168	LOC100506168	TSS19556,TSS21669	chr1:35641974-35648082	-	-	5.67047	4.60192	6.73903	OK		MIR761	MIR761	chr1	-	52302016	52302074	0	0	0		MIR761	MIR761	chr1	-	52302016	52302074	0	0	0
SFPQ	-	-	SFPQ	SFPQ	TSS1101	chr1:35649200-35658743	-	-	85.9831	82.017	89.9492	OK		SFPQ	-	-	SFPQ	SFPQ	TSS1101	chr1:35649200-35658743	-	-	80.8844	77.1535	84.6153	OK		RAB3B	RAB3B	chr1	-	52373628	52456436	19.4279	11.7639	20.995		RAB3B	RAB3B	chr1	-	52373628	52456436	19.4279	11.7639	22.2927
ZMYM4	-	-	ZMYM4	ZMYM4	TSS6830	chr1:35734567-35887545	-	-	8.67364	7.84608	9.50119	OK		ZMYM4	-	-	ZMYM4	ZMYM4	TSS6830	chr1:35734567-35887545	-	-	8.44765	7.64166	9.25364	OK		TXNDC12	TXNDC12	chr1	-	52485803	52521047	219.138	132.692	236.814		TXNDC12	TXNDC12	chr1	-	52485803	52521047	219.138	132.692	251.452
KIAA0319L	-	-	KIAA0319L	KIAA0319L	TSS22790	chr1:35899090-36023037	-	-	2.45277	1.92266	2.98287	OK		KIAA0319L	-	-	KIAA0319L	KIAA0319L	TSS22790	chr1:35899090-36023037	-	-	2.35988	1.84985	2.86992	OK		KTI12	KTI12	chr1	-	52497777	52499472	5.55837	3.36569	6.00672		KTI12	KTI12	chr1	-	52497777	52499472	5.55837	3.36569	6.37801
NCDN	-	-	NCDN	NCDN	TSS6440	chr1:36023392-36032380	-	-	1.65144	1.10126	2.20162	OK		NCDN	-	-	NCDN	NCDN	TSS6440	chr1:36023392-36032380	-	-	1.56201	1.04156	2.08246	OK		BTF3L4	BTF3L4	chr1	+	52521857	52554090	111.367	68.1452	121.618		BTF3L4	BTF3L4	chr1	+	52521857	52554090	111.367	68.1452	129.136
TFAP2E	-	-	TFAP2E	TFAP2E	TSS18023	chr1:36038970-36060929	-	-	0	0	0	OK		TFAP2E	-	-	TFAP2E	TFAP2E	TSS18023	chr1:36038970-36060929	-	-	0	0	0	OK		ZFYVE9	ZFYVE9	chr1	+	52608046	52812358	0.165422	0.103732	0.18513		ZFYVE9	ZFYVE9	chr1	+	52608046	52812358	0.165422	0.103732	0.196574
PSMB2	-	-	PSMB2	PSMB2	TSS10610,TSS11514,TSS3643	chr1:36065141-36107445	-	-	159.629	151.947	167.311	OK		PSMB2	-	-	PSMB2	PSMB2	TSS10610,TSS11514,TSS3643	chr1:36065141-36107445	-	-	153.477	146.091	160.864	OK		CC2D1B	CC2D1B	chr1	-	52816265	52831877	3.86735	2.34174	4.1793		CC2D1B	CC2D1B	chr1	-	52816265	52831877	3.86735	2.34174	4.43763
C1orf216	-	-	C1orf216	C1orf216	TSS14264	chr1:36179476-36184790	-	-	0.576398	0.242352	0.910444	OK		C1orf216	-	-	C1orf216	C1orf216	TSS14264	chr1:36179476-36184790	-	-	0.540599	0.2273	0.853897	OK		ORC1	ORC1	chr1	-	52838501	52870143	18.2046	11.0232	19.6731		ORC1	ORC1	chr1	-	52838501	52870143	18.2046	11.0232	20.8891
CLSPN	-	-	CLSPN	CLSPN	TSS13367	chr1:36197712-36235551	-	-	18.5582	17.3231	19.7932	OK		CLSPN	-	-	CLSPN	CLSPN	TSS13367	chr1:36197712-36235551	-	-	18.1538	16.9457	19.3619	OK		PRPF38A	PRPF38A	chr1	+	52870219	52883992	73.857	44.7216	79.8145		PRPF38A	PRPF38A	chr1	+	52870219	52883992	73.857	44.7216	84.748
EIF2C4	-	-	EIF2C4	EIF2C4	TSS3465	chr1:36273827-36323491	-	-	4.57777	3.97321	5.18233	OK		EIF2C4	-	-	EIF2C4	EIF2C4	TSS3465	chr1:36273827-36323491	-	-	4.45963	3.87067	5.04859	OK		ZCCHC11	ZCCHC11	chr1	-	52888947	53018762	6.67625	4.04258	7.21478		ZCCHC11	ZCCHC11	chr1	-	52888947	53018762	6.67625	4.04258	7.66073
EIF2C1	-	-	EIF2C1	EIF2C1	TSS18530	chr1:36348809-36389899	-	-	1.32253	1.00979	1.63527	OK		EIF2C1	-	-	EIF2C1	EIF2C1	TSS18530	chr1:36348809-36389899	-	-	1.2903	0.985186	1.59542	OK		SELRC1	SELRC1	chr1	-	53152014	53164038	13.7398	8.31969	14.8481		SELRC1	SELRC1	chr1	-	53152014	53164038	13.7398	8.31969	15.7659
EIF2C3	-	-	EIF2C3	EIF2C3	TSS5881	chr1:36396682-36522063	-	-	2.59802	1.92085	3.27519	OK		EIF2C3	-	-	EIF2C3	EIF2C3	TSS5881	chr1:36396682-36522063	-	-	2.46021	1.81904	3.10138	OK		ZYG11B	ZYG11B	chr1	+	53192131	53293014	12.3775	7.49478	13.3759		ZYG11B	ZYG11B	chr1	+	53192131	53293014	12.3775	7.49478	14.2027
TEKT2	-	-	TEKT2	TEKT2	TSS11443	chr1:36549675-36553876	-	-	0	0	0	OK		TEKT2	-	-	TEKT2	TEKT2	TSS11443	chr1:36549675-36553876	-	-	0	0	0	OK		ZYG11A	ZYG11A	chr1	+	53308183	53360247	2.19785	1.33083	2.37513		ZYG11A	ZYG11A	chr1	+	53308183	53360247	2.19785	1.33083	2.52194
ADPRHL2	-	-	ADPRHL2	ADPRHL2	TSS3951	chr1:36554452-36559533	-	-	19.7988	17.1178	22.4798	OK		ADPRHL2	-	-	ADPRHL2	ADPRHL2	TSS3951	chr1:36554452-36559533	-	-	17.6652	15.2731	20.0573	OK		ECHDC2	ECHDC2	chr1	-	53361582	53387446	4.10739	2.64141	4.71412		ECHDC2	ECHDC2	chr1	-	53361582	53387446	4.10739	2.64141	5.00551
COL8A2	-	-	COL8A2	COL8A2	TSS23133	chr1:36560841-36565850	-	-	0	0	0	OK		COL8A2	-	-	COL8A2	COL8A2	TSS23133	chr1:36560841-36565850	-	-	0	0	0	OK		LOC100652967	LOC100652967	chr1	-	53390429	53391095	0.115442	0.069902	0.124754		LOC100652967	LOC100652967	chr1	-	53390429	53391095	0.115442	0.069902	0.132465
TRAPPC3	-	-	TRAPPC3	TRAPPC3	TSS14780	chr1:36602172-36615067	-	-	19.341	16.2636	22.4183	OK		TRAPPC3	-	-	TRAPPC3	TRAPPC3	TSS14780	chr1:36602172-36615067	-	-	16.5482	13.9152	19.1812	OK		SCP2	SCP2	chr1	+	53392901	53517289	32.9699	97.9573	174.824		SCP2	SCP2	chr1	+	53392901	53517289	32.9699	97.9573	185.63
MAP7D1	-	-	MAP7D1	MAP7D1	TSS18677	chr1:36621802-36646441	-	-	2.18767	1.58051	2.79483	OK		MAP7D1	-	-	MAP7D1	MAP7D1	TSS18677	chr1:36621802-36646441	-	-	2.06774	1.49387	2.64162	OK		MIR1273F	MIR1273F	chr1	+	53394346	53394444	0	0	0		MIR1273F	MIR1273F	chr1	+	53394346	53394444	0	0	0
THRAP3	-	-	THRAP3	THRAP3	TSS4369	chr1:36690016-36770958	-	-	46.0309	43.6341	48.4278	OK		THRAP3	-	-	THRAP3	THRAP3	TSS4369	chr1:36690016-36770958	-	-	44.1383	41.84	46.4366	OK		MIR5095	MIR5095	chr1	+	53400602	53400689	0	0	0		MIR5095	MIR5095	chr1	+	53400602	53400689	0	0	0
SH3D21	-	-	SH3D21	SH3D21	TSS17157,TSS5864	chr1:36771993-36786948	-	-	0	0	0	OK		SH3D21	-	-	SH3D21	SH3D21	TSS17157,TSS5864	chr1:36771993-36786948	-	-	0	0	0	OK		MIR1273G	MIR1273G	chr1	+	53405986	53406085	0	0	0		MIR1273G	MIR1273G	chr1	+	53405986	53406085	0	0	0
FAM176B	-	-	FAM176B	FAM176B	TSS1623	chr1:36787631-36789755	-	-	0	0	0	OK		FAM176B	-	-	FAM176B	FAM176B	TSS1623	chr1:36787631-36789755	-	-	0	0	0	OK		CPT2	CPT2	chr1	+	53662101	53679869	9.44732	5.72051	10.2094		CPT2	CPT2	chr1	+	53662101	53679869	9.44732	5.72051	10.8404
STK40	-	-	STK40	STK40	TSS16530	chr1:36805224-36851485	-	-	0.505072	0.221879	0.788265	OK		STK40	-	-	STK40	STK40	TSS16530	chr1:36805224-36851485	-	-	0.481141	0.211366	0.750917	OK		C1orf123	C1orf123	chr1	-	53679771	53686289	116.626	70.619	126.033		C1orf123	C1orf123	chr1	-	53679771	53686289	116.626	70.619	133.824
LOC100506594	-	-	LOC100506594	LOC100506594	TSS28930	chr1:36832619-36843420	-	-	0.077955	0	0.389775	OK		LOC100506594	-	-	LOC100506594	LOC100506594	TSS28930	chr1:36832619-36843420	-	-	0.0641633	0	0.320816	OK		MAGOH	MAGOH	chr1	-	53692564	53704282	28.5185	17.2684	30.8189		MAGOH	MAGOH	chr1	-	53692564	53704282	28.5185	17.2684	32.7239
LSM10	-	-	LSM10	LSM10	TSS19976	chr1:36859030-36863493	-	-	134.992	124.568	145.417	OK		LSM10	-	-	LSM10	LSM10	TSS19976	chr1:36859030-36863493	-	-	106.052	97.8625	114.242	OK		LOC100507564	LOC100507564	chr1	+	53704282	53708455	0	0	0		LOC100507564	LOC100507564	chr1	+	53704282	53708455	0	0	0
OSCP1	-	-	OSCP1	OSCP1	TSS4391	chr1:36883506-36916086	-	-	29.789	25.1346	34.4435	OK		OSCP1	-	-	OSCP1	OSCP1	TSS4391	chr1:36883506-36916086	-	-	24.4736	20.7495	28.1976	OK		LRP8	LRP8	chr1	-	53708036	53793821	0.227033	0.137472	0.245346		LRP8	LRP8	chr1	-	53708036	53793821	0.227033	0.137472	0.260511
MRPS15	-	-	MRPS15	MRPS15	TSS29168	chr1:36921361-36930040	-	-	236.23	223.497	248.963	OK		MRPS15	-	-	MRPS15	MRPS15	TSS29168	chr1:36921361-36930040	-	-	191.622	181.293	201.95	OK		TMEM48	TMEM48	chr1	-	54231133	54304225	36.3201	22.2758	39.7556		TMEM48	TMEM48	chr1	-	54231133	54304225	36.3201	22.2758	42.213
CSF3R	-	-	CSF3R	CSF3R	TSS17295	chr1:36931643-36948915	-	-	0	0	0	OK		CSF3R	-	-	CSF3R	CSF3R	TSS17295	chr1:36931643-36948915	-	-	0	0	0	OK		YIPF1	YIPF1	chr1	-	54317392	54355487	49.6905	31.9708	57.0581		YIPF1	YIPF1	chr1	-	54317392	54355487	49.6905	31.9708	60.585
GRIK3	-	-	GRIK3	GRIK3	TSS21769	chr1:37261127-37499844	-	-	0	0	0	OK		GRIK3	-	-	GRIK3	GRIK3	TSS21769	chr1:37261127-37499844	-	-	0	0	0	OK		DIO1	DIO1	chr1	+	54359861	54376759	0	0	0		DIO1	DIO1	chr1	+	54359861	54376759	0	0	0
MIR4255	-	-	MIR4255	MIR4255	TSS6196	chr1:37627163-37627235	-	-	0	0	0	OK		MIR4255	-	-	MIR4255	MIR4255	TSS6196	chr1:37627163-37627235	-	-	0	0	0	OK		HSPB11	HSPB11	chr1	-	54387234	54411288	690.964	418.39	746.699		HSPB11	HSPB11	chr1	-	54387234	54411288	690.964	418.39	792.854
LOC728431	-	-	LOC728431	LOC728431	TSS23874	chr1:37920479-37940044	-	-	0.42474	0	0.849686	OK		LOC728431	-	-	LOC728431	LOC728431	TSS23874	chr1:37920479-37940044	-	-	0.370501	0	0.741182	OK		LRRC42	LRRC42	chr1	+	54412037	54433839	65.5782	39.7087	70.8679		LRRC42	LRRC42	chr1	+	54412037	54433839	65.5782	39.7087	75.2484
ZC3H12A	-	-	ZC3H12A	ZC3H12A	TSS27280	chr1:37940118-37949978	-	-	0	0	0	OK		ZC3H12A	-	-	ZC3H12A	ZC3H12A	TSS27280	chr1:37940118-37949978	-	-	0	0	0	OK		TMEM59	TMEM59	chr1	-	54497349	54519111	298.111	180.511	322.158		TMEM59	TMEM59	chr1	-	54497349	54519111	272.537	165.025	312.725
MEAF6	-	-	MEAF6	MEAF6	TSS6250	chr1:37958175-37980364	-	-	26.4047	23.7374	29.072	OK		MEAF6	-	-	MEAF6	MEAF6	TSS6250	chr1:37958175-37980364	-	-	24.1636	21.7227	26.6045	OK		TCEANC2	TCEANC2	chr1	+	54519274	54565416	5.49207	3.32554	5.93507		TCEANC2	TCEANC2	chr1	+	54519274	54565416	5.49207	3.32554	6.30193
SNIP1	-	-	SNIP1	SNIP1	TSS6469	chr1:38002141-38019903	-	-	2.48324	1.72032	3.24616	OK		SNIP1	-	-	SNIP1	SNIP1	TSS6469	chr1:38002141-38019903	-	-	2.30012	1.59346	3.00677	OK		MIR4781	MIR4781	chr1	+	54519752	54519827	0	0	0		MIR4781	MIR4781	chr1	+	54519752	54519827	0	0	0
DNALI1	-	-	DNALI1	DNALI1	TSS20247	chr1:38022519-38032458	-	-	0	0	0	OK		DNALI1	-	-	DNALI1	DNALI1	TSS20247	chr1:38022519-38032458	-	-	0	0	0	OK		CYB5RL	CYB5RL	chr1	-	54638009	54665746	6.00957	3.6389	6.49432		CYB5RL	CYB5RL	chr1	-	54638009	54665746	6.00957	3.6389	6.89575
GNL2	-	-	GNL2	GNL2	TSS2755	chr1:38032412-38061586	-	-	30.9039	27.8793	33.9284	OK		GNL2	-	-	GNL2	GNL2	TSS2755	chr1:38032412-38061586	-	-	28.5593	25.7643	31.3544	OK		MRPL37	MRPL37	chr1	+	54665840	54684056	186.543	112.955	201.591		MRPL37	MRPL37	chr1	+	54665840	54684056	186.543	112.955	214.051
RSPO1	-	-	RSPO1	RSPO1	TSS9741	chr1:38076950-38100595	-	-	0	0	0	OK		RSPO1	-	-	RSPO1	RSPO1	TSS9741	chr1:38076950-38100595	-	-	0	0	0	OK		SSBP3	SSBP3	chr1	-	54692195	54872092	0.815445	0.512756	0.915114		SSBP3	SSBP3	chr1	-	54692195	54872092	0.815445	0.512756	0.971679
C1orf109	-	-	C1orf109	C1orf109	TSS26959	chr1:38147241-38156192	-	-	4.56248	3.49898	5.62597	OK		C1orf109	-	-	C1orf109	C1orf109	TSS26959	chr1:38147241-38156192	-	-	4.20944	3.22824	5.19064	OK		C1orf191	C1orf191	chr1	+	54703716	54704736	0	0	0		C1orf191	C1orf191	chr1	+	54703716	54704736	0	0	0
CDCA8	-	-	CDCA8	CDCA8	TSS1758	chr1:38158158-38175391	-	-	21.5643	19.2323	23.8964	OK		CDCA8	-	-	CDCA8	CDCA8	TSS1758	chr1:38158158-38175391	-	-	19.858	17.7105	22.0055	OK		LOC100652978	LOC100652978	chr1	+	54751078	54753827	0	0	0		LOC100652978	LOC100652978	chr1	+	54751078	54753827	0	0	0
EPHA10	-	-	EPHA10	EPHA10	TSS29721	chr1:38181645-38230824	-	-	0.0817299	0	0.293897	OK		EPHA10	-	-	EPHA10	EPHA10	TSS29721	chr1:38181645-38230824	-	-	0.0745316	0	0.269129	OK		ACOT11	ACOT11	chr1	+	55013807	55100417	0.023002	0.014848	0.026499		ACOT11	ACOT11	chr1	+	55013807	55100417	0.023002	0.014848	0.028137
MANEAL	-	-	MANEAL	MANEAL	TSS11208,TSS3433	chr1:38259773-38267278	-	-	8.14922	6.72355	9.57489	OK		MANEAL	-	-	MANEAL	MANEAL	TSS11208,TSS3433	chr1:38259773-38267278	-	-	7.54954	6.22892	8.87016	OK		FAM151A	FAM151A	chr1	-	55074850	55089200	0	0	0		FAM151A	FAM151A	chr1	-	55074850	55089200	0	0	0
YRDC	-	-	YRDC	YRDC	TSS16860	chr1:38268613-38273865	-	-	13.1875	11.0429	15.3321	OK		YRDC	-	-	YRDC	YRDC	TSS16860	chr1:38268613-38273865	-	-	11.8786	9.94686	13.8103	OK		HEATR8	HEATR8	chr1	+	55107427	55175939	0	0	0		HEATR8	HEATR8	chr1	+	55107427	55175939	0	0	0
C1orf122	-	-	C1orf122	C1orf122	TSS5479	chr1:38273472-38275126	-	-	22.1442	18.5634	25.725	OK		C1orf122	-	-	C1orf122	C1orf122	TSS5479	chr1:38273472-38275126	-	-	18.7389	15.7086	21.7693	OK		HEATR8-TTC4	HEATR8-TTC4	chr1	+	55107427	55208330	0.098196	0.060038	0.10715		HEATR8-TTC4	HEATR8-TTC4	chr1	+	55107427	55208330	0.01821	0.011134	0.021098
MTF1	-	-	MTF1	MTF1	TSS24078	chr1:38275238-38325292	-	-	0.938893	0.682752	1.19503	OK		MTF1	-	-	MTF1	MTF1	TSS24078	chr1:38275238-38325292	-	-	0.917431	0.667146	1.16772	OK		TTC4	TTC4	chr1	+	55181495	55208330	39.2557	23.7699	42.4221		TTC4	TTC4	chr1	+	55181495	55208330	39.4739	23.9021	45.2947
INPP5B	-	-	INPP5B	INPP5B	TSS23724	chr1:38326368-38412729	-	-	0.69748	0.400697	0.994263	OK		INPP5B	-	-	INPP5B	INPP5B	TSS23724	chr1:38326368-38412729	-	-	0.668944	0.384303	0.953585	OK		PARS2	PARS2	chr1	-	55222571	55230226	4.38726	2.65656	4.74115		PARS2	PARS2	chr1	-	55222571	55230226	4.38726	2.65656	5.03421
SF3A3	-	-	SF3A3	SF3A3	TSS11686	chr1:38422646-38455761	-	-	86.8988	82.7419	91.0558	OK		SF3A3	-	-	SF3A3	SF3A3	TSS11686	chr1:38422646-38455761	-	-	81.325	77.4347	85.2153	OK		C1orf177	C1orf177	chr1	+	55271736	55307937	0.032607	0.019744	0.035237		C1orf177	C1orf177	chr1	+	55271736	55307937	0.032607	0.019744	0.037415
FHL3	-	-	FHL3	FHL3	TSS23271	chr1:38462441-38471234	-	-	0.434284	0.0458486	0.82272	OK		FHL3	-	-	FHL3	FHL3	TSS23271	chr1:38462441-38471234	-	-	0.387842	0.0409455	0.734737	OK		DHCR24	DHCR24	chr1	-	55315300	55352921	12.6171	7.63988	13.6349		DHCR24	DHCR24	chr1	-	55315300	55352921	12.6171	7.63988	14.4777
UTP11L	-	-	UTP11L	UTP11L	TSS3402	chr1:38478383-38490497	-	-	204.402	196.794	212.009	OK		UTP11L	-	-	UTP11L	UTP11L	TSS3402	chr1:38478383-38490497	-	-	186.232	179.301	193.163	OK		LOC100652983	LOC100652983	chr1	+	55315907	55316923	18.092	10.955	19.5514		LOC100652983	LOC100652983	chr1	+	55315907	55316923	18.092	10.955	20.7599
POU3F1	-	-	POU3F1	POU3F1	TSS26832	chr1:38509522-38512450	-	-	0	0	0	OK		POU3F1	-	-	POU3F1	POU3F1	TSS26832	chr1:38509522-38512450	-	-	0	0	0	OK		LOC100652980	LOC100652980	chr1	+	55352655	55354523	0	0	0		LOC100652980	LOC100652980	chr1	+	55352655	55354523	0	0	0
MIR3659	-	-	MIR3659	MIR3659	TSS20268	chr1:38554902-38555001	-	-	0	0	0	OK		MIR3659	-	-	MIR3659	MIR3659	TSS20268	chr1:38554902-38555001	-	-	0	0	0	OK		USP24	USP24	chr1	-	55532032	55681039	3.19496	1.9346	3.45268		USP24	USP24	chr1	-	55532032	55681039	3.19496	1.9346	3.66609
LOC339442	-	-	LOC339442	LOC339442	TSS19433	chr1:38674705-38680439	-	-	0	0	0	OK		LOC339442	-	-	LOC339442	LOC339442	TSS19433	chr1:38674705-38680439	-	-	0	0	0	OK		PPAP2B	PPAP2B	chr1	-	56960419	57045257	0.85792	0.519485	0.927122		PPAP2B	PPAP2B	chr1	-	56960419	57045257	0.85792	0.519485	0.984429
RRAGC	-	-	RRAGC	RRAGC	TSS1876	chr1:39305004-39325340	-	-	5.5608	4.02922	7.09239	OK		RRAGC	-	-	RRAGC	RRAGC	TSS1876	chr1:39305004-39325340	-	-	4.85808	3.52004	6.19612	OK		PRKAA2	PRKAA2	chr1	+	57110990	57181008	11.3025	6.84385	12.2142		PRKAA2	PRKAA2	chr1	+	57110990	57181008	11.3025	6.84385	12.9692
MYCBP	-	-	MYCBP	MYCBP	TSS10634	chr1:39328161-39339050	-	-	71.0574	66.0753	76.0395	OK		MYCBP	-	-	MYCBP	MYCBP	TSS10634	chr1:39328161-39339050	-	-	66.0063	61.3783	70.6343	OK		OMA1	OMA1	chr1	-	58946391	59012446	111.352	67.4257	120.334		OMA1	OMA1	chr1	-	58946391	59012446	111.352	67.4257	127.772
GJA9-MYCBP	-	-	GJA9-MYCBP	GJA9-MYCBP	TSS25707	chr1:39328161-39347298	-	-	1.75145	0.9759	2.52701	OK		GJA9-MYCBP	-	-	GJA9-MYCBP	GJA9-MYCBP	TSS25707	chr1:39328161-39347298	-	-	1.66137	0.932879	2.38986	OK		MYSM1	MYSM1	chr1	-	59120411	59165747	2.40062	1.45362	2.59426		MYSM1	MYSM1	chr1	-	59120411	59165747	2.40062	1.45362	2.75462
GJA9	-	-	GJA9	GJA9	TSS25707	chr1:39339738-39347298	-	-	6.81575e-23	0	0.123542	OK		GJA9	-	-	GJA9	GJA9	TSS25707	chr1:39339738-39347298	-	-	6.28086e-23	0	0.113847	OK		JUN	JUN	chr1	-	59246463	59249785	0	0	0		JUN	JUN	chr1	-	59246463	59249785	0	0	0
RHBDL2	-	-	RHBDL2	RHBDL2	TSS7086	chr1:39351478-39407456	-	-	0.1999	0	0.519761	OK		RHBDL2	-	-	RHBDL2	RHBDL2	TSS7086	chr1:39351478-39407456	-	-	0.18007	0	0.468201	OK		FGGY	FGGY	chr1	+	59762625	60228402	0.488235	0.295634	0.527617		FGGY	FGGY	chr1	+	59762625	60228402	0.488235	0.295634	0.56023
AKIRIN1	-	-	AKIRIN1	AKIRIN1	TSS17353	chr1:39456915-39471737	-	-	13.7322	11.9418	15.5226	OK		AKIRIN1	-	-	AKIRIN1	AKIRIN1	TSS17353	chr1:39456915-39471737	-	-	12.7803	11.1142	14.4465	OK		MIR4711	MIR4711	chr1	-	60198899	60198968	0	0	0		MIR4711	MIR4711	chr1	-	60198899	60198968	0	0	0
NDUFS5	-	-	NDUFS5	NDUFS5	TSS8196	chr1:39491966-39500308	-	-	1294.73	1238.09	1351.37	OK		NDUFS5	-	-	NDUFS5	NDUFS5	TSS8196	chr1:39491966-39500308	-	-	882.879	844.253	921.505	OK		HOOK1	HOOK1	chr1	+	60280533	60342050	19.7407	11.9533	21.333		HOOK1	HOOK1	chr1	+	60280533	60342050	19.7407	11.9533	22.6516
MACF1	-	-	MACF1	MACF1	TSS24768,TSS559	chr1:39547088-39952810	-	-	2.74588	2.44608	3.04568	OK		MACF1	-	-	MACF1	MACF1	TSS24768,TSS559	chr1:39547088-39952810	-	-	2.71855	2.42174	3.01535	OK		CYP2J2	CYP2J2	chr1	-	60358980	60392423	10.1562	6.14973	10.9754		CYP2J2	CYP2J2	chr1	-	60358980	60392423	10.1562	6.14973	11.6538
KIAA0754	-	-	KIAA0754	KIAA0754	TSS15835	chr1:39875175-39882154	-	-	0.0281981	0	0.0915829	OK		KIAA0754	-	-	KIAA0754	KIAA0754	TSS15835	chr1:39875175-39882154	-	-	0.0274618	0	0.0891916	OK		NFIA	NFIA	chr1	+	61542946	61928460	8.43951	8.41452	15.0174		NFIA	NFIA	chr1	+	61542946	61928460	8.43951	8.41452	15.9456
BMP8A	-	-	BMP8A	BMP8A	TSS6326	chr1:39957317-39995541	-	-	0.194242	0.0485606	0.339924	OK		BMP8A	-	-	BMP8A	BMP8A	TSS6326	chr1:39957317-39995541	-	-	0.187951	0.0469877	0.328914	OK		TM2D1	TM2D1	chr1	-	62146719	62191095	83.4624	50.5379	90.1947		TM2D1	TM2D1	chr1	-	62146719	62191095	83.4624	50.5379	95.7698
PPIEL	-	-	PPIEL	PPIEL	TSS26189	chr1:39987951-40025370	-	-	0.598573	0.225526	0.97162	OK		PPIEL	-	-	PPIEL	PPIEL	TSS26189	chr1:39987951-40025370	-	-	0.557209	0.209942	0.904477	OK		INADL	INADL	chr1	+	62208149	62629592	3.01954	1.82838	3.2631		INADL	INADL	chr1	+	62208149	62629592	3.01954	1.82838	3.4648
PABPC4	-	-	PABPC4	PABPC4	TSS7564	chr1:40026484-40042521	-	-	24.4772	22.2978	26.6567	OK		PABPC4	-	-	PABPC4	PABPC4	TSS7564	chr1:40026484-40042521	-	-	23.0693	21.0152	25.1234	OK		MIR3116-1	MIR3116-1	chr1	+	62544458	62544531	0	0	0		MIR3116-1	MIR3116-1	chr1	+	62544458	62544531	0	0	0
LOC100506950	-	-	LOC100506950	LOC100506950	TSS10889	chr1:40030768-40038875	-	-	0	0	0	OK		LOC100506950	-	-	LOC100506950	LOC100506950	TSS10889	chr1:40030768-40038875	-	-	0	0	0	OK		MIR3116-2	MIR3116-2	chr1	-	62544461	62544528	0	0	0		MIR3116-2	MIR3116-2	chr1	-	62544461	62544528	0	0	0
SNORA55	-	-	SNORA55	SNORA55	TSS19597	chr1:40033045-40033182	-	-	0	0	0	OK		SNORA55	-	-	SNORA55	SNORA55	TSS19597	chr1:40033045-40033182	-	-	0	0	0	OK		L1TD1	L1TD1	chr1	+	62660474	62678000	0.761594	0.461158	0.823026		L1TD1	L1TD1	chr1	+	62660474	62678000	0.761594	0.461158	0.873899
HEYL	-	-	HEYL	HEYL	TSS3630	chr1:40089102-40105348	-	-	0.874055	0.529927	1.21818	OK		HEYL	-	-	HEYL	HEYL	TSS3630	chr1:40089102-40105348	-	-	0.835339	0.506454	1.16422	OK		KANK4	KANK4	chr1	-	62701837	62785083	0.042542	0.02576	0.045974		KANK4	KANK4	chr1	-	62701837	62785083	0.042542	0.02576	0.048815
NT5C1A	-	-	NT5C1A	NT5C1A	TSS1020	chr1:40124792-40137710	-	-	0	0	0	OK		NT5C1A	-	-	NT5C1A	NT5C1A	TSS1020	chr1:40124792-40137710	-	-	0	0	0	OK		USP1	USP1	chr1	+	62901975	62917475	11.4673	12.0076	21.4299		USP1	USP1	chr1	+	62901975	62917475	11.4673	12.0076	22.7545
HPCAL4	-	-	HPCAL4	HPCAL4	TSS4153	chr1:40144644-40157089	-	-	0.421484	0.187687	0.655281	OK		HPCAL4	-	-	HPCAL4	HPCAL4	TSS4153	chr1:40144644-40157089	-	-	0.40345	0.179656	0.627244	OK		DOCK7	DOCK7	chr1	-	62920397	63153969	21.2656	12.8767	22.9809		DOCK7	DOCK7	chr1	-	62920397	63153969	21.2656	12.8767	24.4014
PPIE	-	-	PPIE	PPIE	TSS11650	chr1:40204516-40229586	-	-	126.365	117.49	135.24	OK		PPIE	-	-	PPIE	PPIE	TSS11650	chr1:40204516-40229586	-	-	110.185	102.717	117.654	OK		ANGPTL3	ANGPTL3	chr1	+	63063187	63071180	0	0	0		ANGPTL3	ANGPTL3	chr1	+	63063187	63071180	0	0	0
BMP8B	-	-	BMP8B	BMP8B	TSS15572	chr1:40223902-40254533	-	-	0.19632	0.0159886	0.376651	OK		BMP8B	-	-	BMP8B	BMP8B	TSS15572	chr1:40223902-40254533	-	-	0.186838	0.0152164	0.35846	OK		LOC100507664	LOC100507664	chr1	+	63073437	63075255	0.034085	0.020639	0.036834		LOC100507664	LOC100507664	chr1	+	63073437	63075255	0.034085	0.020639	0.039111
OXCT2	-	-	OXCT2	OXCT2	TSS20750	chr1:40235196-40237020	-	-	0	0	0	OK		OXCT2	-	-	OXCT2	OXCT2	TSS20750	chr1:40235196-40237020	-	-	0	0	0	OK		ATG4C	ATG4C	chr1	+	63249777	63330941	65.8239	39.9627	71.3213		ATG4C	ATG4C	chr1	+	63249777	63330941	65.8239	39.9627	75.7298
LOC100287437	-	-	LOC100287437	LOC100287437	TSS19569	chr1:40254653-40255843	-	-	0	0	0	OK		LOC100287437	-	-	LOC100287437	LOC100287437	TSS19569	chr1:40254653-40255843	-	-	0	0	0	OK		LINC00466	LINC00466	chr1	-	63624754	63782901	0.599554	0.36304	0.647915		LINC00466	LINC00466	chr1	-	63624754	63782901	0.599554	0.36304	0.687964
TRIT1	-	-	TRIT1	TRIT1	TSS8747	chr1:40306702-40349177	-	-	2.23824	1.45497	3.02151	OK		TRIT1	-	-	TRIT1	TRIT1	TSS8747	chr1:40306702-40349177	-	-	2.04684	1.33055	2.76314	OK		FOXD3	FOXD3	chr1	+	63788730	63790797	1.47195	0.891292	1.59068		FOXD3	FOXD3	chr1	+	63788730	63790797	1.47195	0.891292	1.68901
MYCL1	-	-	MYCL1	MYCL1	TSS6318	chr1:40361095-40367687	-	-	0.515342	0.172168	0.858516	OK		MYCL1	-	-	MYCL1	MYCL1	TSS6318	chr1:40361095-40367687	-	-	0.486535	0.15971	0.813361	OK		ALG6	ALG6	chr1	+	63833261	63904233	111.721	67.649	120.733		ALG6	ALG6	chr1	+	63833261	63904233	111.721	67.649	128.196
MFSD2A	-	-	MFSD2A	MFSD2A	TSS25108	chr1:40420783-40435628	-	-	4.00579	2.92117	5.09042	OK		MFSD2A	-	-	MFSD2A	MFSD2A	TSS25108	chr1:40420783-40435628	-	-	3.66816	2.67493	4.66139	OK		ITGB3BP	ITGB3BP	chr1	-	63906441	63988944	422.43	279.091	498.092		ITGB3BP	ITGB3BP	chr1	-	63906441	63988944	307.865	203.757	386.122
CAP1	-	-	CAP1	CAP1	TSS8223	chr1:40506254-40538321	-	-	43.9388	40.5539	47.3236	OK		CAP1	-	-	CAP1	CAP1	TSS8223	chr1:40506254-40538321	-	-	41.0348	37.8737	44.1959	OK		EFCAB7	EFCAB7	chr1	+	63989013	64038364	19.9017	12.0508	21.5071		EFCAB7	EFCAB7	chr1	+	63989013	64038364	19.9017	12.0508	22.8365
PPT1	-	-	PPT1	PPT1	TSS8720	chr1:40538381-40563142	-	-	126.269	118.755	133.783	OK		PPT1	-	-	PPT1	PPT1	TSS8720	chr1:40538381-40563142	-	-	117.08	110.112	124.047	OK		DLEU2L	DLEU2L	chr1	+	64014651	64016307	9.83705	5.9565	10.6305		DLEU2L	DLEU2L	chr1	+	64014651	64016307	9.83705	5.9565	11.2876
RLF	-	-	RLF	RLF	TSS1406	chr1:40627040-40706593	-	-	0.58815	0.361311	0.814989	OK		RLF	-	-	RLF	RLF	TSS1406	chr1:40627040-40706593	-	-	0.571002	0.350777	0.791227	OK		PGM1	PGM1	chr1	+	64058947	64125916	0.922942	8.61073	15.3675		PGM1	PGM1	chr1	+	64058947	64125916	0.922942	8.61073	16.3174
TMCO2	-	-	TMCO2	TMCO2	TSS23054	chr1:40713572-40717365	-	-	0	0	0	OK		TMCO2	-	-	TMCO2	TMCO2	TSS23054	chr1:40713572-40717365	-	-	0	0	0	OK		ROR1	ROR1	chr1	+	64239690	64644707	1.00997	0.743557	1.32702		ROR1	ROR1	chr1	+	64239690	64644707	1.00997	0.743557	1.40905
ZMPSTE24	-	-	ZMPSTE24	ZMPSTE24	TSS862	chr1:40723732-40759856	-	-	46.7456	43.8394	49.6518	OK		ZMPSTE24	-	-	ZMPSTE24	ZMPSTE24	TSS862	chr1:40723732-40759856	-	-	44.0448	41.3065	46.7831	OK		CACHD1	CACHD1	chr1	+	64936476	65158741	7.62476	4.61692	8.2398		CACHD1	CACHD1	chr1	+	64936476	65158741	7.62476	4.61692	8.74911
COL9A2	-	-	COL9A2	COL9A2	TSS18773	chr1:40766162-40782939	-	-	0	0	0	OK		COL9A2	-	-	COL9A2	COL9A2	TSS18773	chr1:40766162-40782939	-	-	0	0	0	OK		MIR4794	MIR4794	chr1	+	65045530	65045606	0	0	0		MIR4794	MIR4794	chr1	+	65045530	65045606	0	0	0
LOC100286988	-	-	LOC100286988	LOC100286988	TSS4749	chr1:40839352-40872543	-	-	0	0	0	OK		LOC100286988	-	-	LOC100286988	LOC100286988	TSS4749	chr1:40839352-40872543	-	-	0	0	0	OK		RAVER2	RAVER2	chr1	+	65210778	65298915	22.1774	13.4288	23.9663		RAVER2	RAVER2	chr1	+	65210778	65298915	22.1774	13.4288	25.4477
SMAP2	-	-	SMAP2	SMAP2	TSS12774,TSS13716,TSS24359,TSS28608	chr1:40839377-40888998	-	-	4.92978	3.82013	6.03944	OK		SMAP2	-	-	SMAP2	SMAP2	TSS12774,TSS13716,TSS24359,TSS28608	chr1:40839377-40888998	-	-	4.56872	3.54022	5.59722	OK		JAK1	JAK1	chr1	-	65298906	65432187	34.0511	20.6185	36.7977		JAK1	JAK1	chr1	-	65298906	65432187	34.0511	20.6185	39.0722
ZNF643	-	-	ZNF643	ZNF643	TSS28106	chr1:40916336-40929390	-	-	0	0	0	OK		ZNF643	-	-	ZNF643	ZNF643	TSS28106	chr1:40916336-40929390	-	-	0	0	0	OK		MIR3671	MIR3671	chr1	-	65523438	65523525	0	0	0		MIR3671	MIR3671	chr1	-	65523438	65523525	0	0	0
ZNF642	-	-	ZNF642	ZNF642	TSS1721	chr1:40943301-40962015	-	-	1.33729	0.739238	1.93535	OK		ZNF642	-	-	ZNF642	ZNF642	TSS1721	chr1:40943301-40962015	-	-	1.22442	0.676844	1.772	OK		MIR101-1	MIR101-1	chr1	-	65524117	65524191	0	0	0		MIR101-1	MIR101-1	chr1	-	65524117	65524191	0	0	0
DEM1	-	-	DEM1	DEM1	TSS23831	chr1:40974432-40982228	-	-	4.22232	3.15544	5.2892	OK		DEM1	-	-	DEM1	DEM1	TSS23831	chr1:40974432-40982228	-	-	3.87527	2.89608	4.85446	OK		AK4	AK4	chr1	+	65613232	65697828	40.6691	26.2506	46.8493		AK4	AK4	chr1	+	65613232	65697828	40.6691	26.2506	49.7452
ZNF684	-	-	ZNF684	ZNF684	TSS7536	chr1:40997232-41013841	-	-	10.6996	8.98079	12.4184	OK		ZNF684	-	-	ZNF684	ZNF684	TSS7536	chr1:40997232-41013841	-	-	9.76983	8.20037	11.3393	OK		DNAJC6	DNAJC6	chr1	+	65730430	65881552	1.3607	0.823924	1.47045		DNAJC6	DNAJC6	chr1	+	65730430	65881552	1.3607	0.823924	1.56134
RIMS3	-	-	RIMS3	RIMS3	TSS20561	chr1:41086351-41131324	-	-	0	0	0	OK		RIMS3	-	-	RIMS3	RIMS3	TSS20561	chr1:41086351-41131324	-	-	0	0	0	OK		LEPROT	LEPROT	chr1	+	65886131	65901690	10.9035	12.306	21.9625		LEPROT	LEPROT	chr1	+	65886131	65901690	10.9035	12.306	23.3201
LOC100130557	-	-	LOC100130557	LOC100130557	TSS21559	chr1:41154751-41157933	-	-	0.242761	0.0269019	0.458621	OK		LOC100130557	-	-	LOC100130557	LOC100130557	TSS21559	chr1:41154751-41157933	-	-	0.228859	0.0253613	0.432356	OK		LEPR	LEPR	chr1	+	65886335	66103176	0.511423	2.92453	5.21939		LEPR	LEPR	chr1	+	65886335	66103176	0.511423	2.92453	5.54202
NFYC	-	-	NFYC	NFYC	TSS10135,TSS20838	chr1:41157241-41237275	-	-	30.498	27.3807	33.6153	OK		NFYC	-	-	NFYC	NFYC	TSS10135,TSS20838	chr1:41157241-41237275	-	-	27.854	25.0073	30.7007	OK		MIER1	MIER1	chr1	+	67390578	67454302	16.5778	32.6685	58.3033		MIER1	MIER1	chr1	+	67390578	67454302	16.5778	32.6685	61.9072
MIR30E	-	-	MIR30E	MIR30E	TSS23431	chr1:41220026-41220118	-	-	0	0	0	OK		MIR30E	-	-	MIR30E	MIR30E	TSS23431	chr1:41220026-41220118	-	-	0	0	0	OK		SLC35D1	SLC35D1	chr1	-	67465015	67520080	3.35758	2.03307	3.62842		SLC35D1	SLC35D1	chr1	-	67465015	67520080	3.35758	2.03307	3.8527
MIR30C1	-	-	MIR30C1	MIR30C1	TSS16654	chr1:41222955-41223044	-	-	0	0	0	OK		MIR30C1	-	-	MIR30C1	MIR30C1	TSS16654	chr1:41222955-41223044	-	-	0	0	0	OK		C1orf141	C1orf141	chr1	-	67557859	67594220	0.184788	0.111892	0.199693		C1orf141	C1orf141	chr1	-	67557859	67594220	0.184788	0.111892	0.212037
KCNQ4	-	-	KCNQ4	KCNQ4	TSS26532	chr1:41249683-41306124	-	-	0.28161	0.0587403	0.50448	OK		KCNQ4	-	-	KCNQ4	KCNQ4	TSS26532	chr1:41249683-41306124	-	-	0.268576	0.0559823	0.481169	OK		IL23R	IL23R	chr1	+	67632169	67725662	0.024062	0.01457	0.026003		IL23R	IL23R	chr1	+	67632169	67725662	0.024062	0.01457	0.02761
CITED4	-	-	CITED4	CITED4	TSS4843	chr1:41326727-41328018	-	-	0.11921	0	0.357629	OK		CITED4	-	-	CITED4	CITED4	TSS4843	chr1:41326727-41328018	-	-	0.102383	0	0.307149	OK		IL12RB2	IL12RB2	chr1	+	67773047	67862583	0.052475	0.031774	0.056708		IL12RB2	IL12RB2	chr1	+	67773047	67862583	0.052475	0.031774	0.060213
CTPS	-	-	CTPS	CTPS	TSS21145	chr1:41445006-41478235	-	-	45.654	42.8007	48.5073	OK		CTPS	-	-	CTPS	CTPS	TSS21145	chr1:41445006-41478235	-	-	43.0534	40.3626	45.7441	OK		SERBP1	SERBP1	chr1	-	67873493	67896123	92.9305	56.5329	100.894		SERBP1	SERBP1	chr1	-	67873493	67896123	44.6848	27.1962	51.5371
LOC100507178	-	-	LOC100507178	LOC100507178	TSS26281	chr1:41480261-41509562	-	-	0.159416	0.019191	0.299642	OK		LOC100507178	-	-	LOC100507178	LOC100507178	TSS26281	chr1:41480261-41509562	-	-	0.153364	0.0184624	0.288266	OK		GADD45A	GADD45A	chr1	+	68150860	68154021	9.78913	5.92748	10.5787		GADD45A	GADD45A	chr1	+	68150860	68154021	9.78913	5.92748	11.2326
SLFNL1	-	-	SLFNL1	SLFNL1	TSS14768,TSS6637	chr1:41481268-41487427	-	-	0	0	0	OK		SLFNL1	-	-	SLFNL1	SLFNL1	TSS14768,TSS6637	chr1:41481268-41487427	-	-	0	0	0	OK		GNG12	GNG12	chr1	-	68167149	68299155	31.8694	19.2974	34.44		GNG12	GNG12	chr1	-	68167149	68299155	31.8694	19.2974	36.5688
SCMH1	-	-	SCMH1	SCMH1	TSS13629,TSS17775,TSS20642,TSS8708	chr1:41492870-41707815	-	-	13.9351	12.27	15.6003	OK		SCMH1	-	-	SCMH1	SCMH1	TSS13629,TSS17775,TSS20642,TSS8708	chr1:41492870-41707815	-	-	13.1066	11.5434	14.6698	OK		LOC100289178	LOC100289178	chr1	+	68297971	68668670	0.016466	0.00997	0.017794		LOC100289178	LOC100289178	chr1	+	68297971	68668670	0.016466	0.00997	0.018894
FOXO6	-	-	FOXO6	FOXO6	TSS14454	chr1:41827226-41856020	-	-	0	0	0	OK		FOXO6	-	-	FOXO6	FOXO6	TSS14454	chr1:41827226-41856020	-	-	0	0	0	OK		DIRAS3	DIRAS3	chr1	-	68511645	68516460	0	0	0		DIRAS3	DIRAS3	chr1	-	68511645	68516460	0	0	0
EDN2	-	-	EDN2	EDN2	TSS25272	chr1:41944445-41950344	-	-	0	0	0	OK		EDN2	-	-	EDN2	EDN2	TSS25272	chr1:41944445-41950344	-	-	0	0	0	OK		WLS	WLS	chr1	-	68564142	68698284	3.00283	9.73934	17.3818		WLS	WLS	chr1	-	68564142	68698284	3.00283	9.73934	18.4562
HIVEP3	-	-	HIVEP3	HIVEP3	TSS23240,TSS573	chr1:41975683-42501596	-	-	1.64703	0.850746	2.44331	OK		HIVEP3	-	-	HIVEP3	HIVEP3	TSS23240,TSS573	chr1:41975683-42501596	-	-	1.4712	0.759375	2.18303	OK		MIR1262	MIR1262	chr1	-	68649201	68649293	0	0	0		MIR1262	MIR1262	chr1	-	68649201	68649293	0	0	0
GUCA2B	-	-	GUCA2B	GUCA2B	TSS12860	chr1:42619091-42621495	-	-	0	0	0	OK		GUCA2B	-	-	GUCA2B	GUCA2B	TSS12860	chr1:42619091-42621495	-	-	0	0	0	OK		DEPDC1	DEPDC1	chr1	-	68939835	68962799	42.9842	28.8428	51.4757		DEPDC1	DEPDC1	chr1	-	68939835	68962799	42.9842	28.8428	54.6575
GUCA2A	-	-	GUCA2A	GUCA2A	TSS13141	chr1:42628361-42630395	-	-	0	0	0	OK		GUCA2A	-	-	GUCA2A	GUCA2A	TSS13141	chr1:42628361-42630395	-	-	0	0	0	OK		LRRC7	LRRC7	chr1	+	70225858	70589171	0.814892	0.493431	0.880623		LRRC7	LRRC7	chr1	+	70225858	70589171	0.814892	0.493431	0.935056
FOXJ3	-	-	FOXJ3	FOXJ3	TSS15339,TSS24070,TSS8513,TSS9532	chr1:42642209-42801548	-	-	2.08327	1.58863	2.57791	OK		FOXJ3	-	-	FOXJ3	FOXJ3	TSS15339,TSS24070,TSS8513,TSS9532	chr1:42642209-42801548	-	-	2.00901	1.53198	2.48604	OK		PIN1P1	PIN1P1	chr1	+	70385005	70386000	0	0	0		PIN1P1	PIN1P1	chr1	+	70385005	70386000	0	0	0
RIMKLA	-	-	RIMKLA	RIMKLA	TSS25232	chr1:42846467-42889900	-	-	0.409406	0.263061	0.555751	OK		RIMKLA	-	-	RIMKLA	RIMKLA	TSS25232	chr1:42846467-42889900	-	-	0.402347	0.258526	0.546169	OK		LRRC40	LRRC40	chr1	-	70610485	70671361	82.5178	49.9659	89.1738		LRRC40	LRRC40	chr1	-	70610485	70671361	82.5178	49.9659	94.6858
ZMYND12	-	-	ZMYND12	ZMYND12	TSS8108	chr1:42895999-42921938	-	-	0	0	0	OK		ZMYND12	-	-	ZMYND12	ZMYND12	TSS8108	chr1:42895999-42921938	-	-	0	0	0	OK		SRSF11	SRSF11	chr1	+	70671365	70717703	162.576	98.6439	176.049		SRSF11	SRSF11	chr1	+	70671365	70717703	162.576	98.6439	186.931
PPCS	-	-	PPCS	PPCS	TSS21603	chr1:42922172-42926086	-	-	67.8867	61.4239	74.3495	OK		PPCS	-	-	PPCS	PPCS	TSS21603	chr1:42922172-42926086	-	-	57.4998	52.0764	62.9231	OK		ANKRD13C	ANKRD13C	chr1	-	70724685	70820417	13.39	8.10785	14.47		ANKRD13C	ANKRD13C	chr1	-	70724685	70820417	13.39	8.10785	15.3645
CCDC30	-	-	CCDC30	CCDC30	TSS8590	chr1:43000559-43120335	-	-	0	0	0	OK		CCDC30	-	-	CCDC30	CCDC30	TSS8590	chr1:43000559-43120335	-	-	0	0	0	OK		HHLA3	HHLA3	chr1	+	70820493	70833706	10.123	7.18343	12.8202		HHLA3	HHLA3	chr1	+	70820493	70833706	10.123	7.18343	13.6127
PPIH	-	-	PPIH	PPIH	TSS12272	chr1:43124047-43142429	-	-	121.313	110.977	131.649	OK		PPIH	-	-	PPIH	PPIH	TSS12272	chr1:43124047-43142429	-	-	93.68	85.6984	101.662	OK		CTH	CTH	chr1	+	70876901	70905534	8.06776	4.88516	8.71852		CTH	CTH	chr1	+	70876901	70905534	8.06776	4.88516	9.25743
YBX1	-	-	YBX1	YBX1	TSS25954	chr1:43148065-43168020	-	-	412.878	400.164	425.591	OK		YBX1	-	-	YBX1	YBX1	TSS25954	chr1:43148065-43168020	-	-	364.212	352.997	375.427	OK		PTGER3	PTGER3	chr1	-	71318036	71513491	0	0	0		PTGER3	PTGER3	chr1	-	71318036	71513491	0	0	0
CLDN19	-	-	CLDN19	CLDN19	TSS17018	chr1:43198763-43205925	-	-	0.0576068	0	0.236154	OK		CLDN19	-	-	CLDN19	CLDN19	TSS17018	chr1:43198763-43205925	-	-	0.0539352	0	0.221949	OK		LOC100132618	LOC100132618	chr1	+	71512189	71532867	1.74911	1.05911	1.89019		LOC100132618	LOC100132618	chr1	+	71512189	71532867	1.74911	1.05911	2.00703
LEPRE1	-	-	LEPRE1	LEPRE1	TSS19595	chr1:43212005-43232755	-	-	0.63349	0.236601	1.03038	OK		LEPRE1	-	-	LEPRE1	LEPRE1	TSS19595	chr1:43212005-43232755	-	-	0.590512	0.220535	0.960489	OK		ZRANB2	ZRANB2	chr1	-	71528974	71546972	64.5819	39.4855	70.4696		ZRANB2	ZRANB2	chr1	-	71528974	71546972	64.5819	39.4855	74.8254
C1orf50	-	-	C1orf50	C1orf50	TSS14812	chr1:43232915-43241418	-	-	10.7284	8.08895	13.3679	OK		C1orf50	-	-	C1orf50	C1orf50	TSS14812	chr1:43232915-43241418	-	-	8.81176	6.64383	10.9797	OK		MIR186	MIR186	chr1	-	71533314	71533399	0	0	0		MIR186	MIR186	chr1	-	71533314	71533399	0	0	0
LOC100129924	-	-	LOC100129924	LOC100129924	TSS6192	chr1:43253660-43263901	-	-	0	0	0	OK		LOC100129924	-	-	LOC100129924	LOC100129924	TSS6192	chr1:43253660-43263901	-	-	0	0	0	OK		NEGR1	NEGR1	chr1	-	71868625	72748277	0.280649	0.169938	0.303287		NEGR1	NEGR1	chr1	-	71868625	72748277	0.280649	0.169938	0.322034
CCDC23	-	-	CCDC23	CCDC23	TSS14158	chr1:43272722-43283059	-	-	45.9353	39.3124	52.5583	OK		CCDC23	-	-	CCDC23	CCDC23	TSS14158	chr1:43272722-43283059	-	-	35.4458	30.3352	40.5564	OK		LRRIQ3	LRRIQ3	chr1	-	74491699	74663871	13.3511	8.08433	14.4281		LRRIQ3	LRRIQ3	chr1	-	74491699	74663871	13.3511	8.08433	15.3199
ERMAP	-	-	ERMAP	ERMAP	TSS19759,TSS4044	chr1:43282775-43310660	-	-	2.54443	1.86798	3.22088	OK		ERMAP	-	-	ERMAP	ERMAP	TSS19759,TSS4044	chr1:43282775-43310660	-	-	2.40606	1.76638	3.04574	OK		FPGT	FPGT	chr1	+	74663896	74674148	11.7021	7.08578	12.646		FPGT	FPGT	chr1	+	74663896	74674148	11.7021	7.08578	13.4276
ZNF691	-	-	ZNF691	ZNF691	TSS1006	chr1:43312243-43318148	-	-	8.73006	6.96375	10.4964	OK		ZNF691	-	-	ZNF691	ZNF691	TSS1006	chr1:43312243-43318148	-	-	7.8257	6.24481	9.40659	OK		FPGT-TNNI3K	FPGT-TNNI3K	chr1	+	74663896	75010116	0	0	0		FPGT-TNNI3K	FPGT-TNNI3K	chr1	+	74663896	75010116	0	0	0
SLC2A1	-	-	SLC2A1	SLC2A1	TSS13977	chr1:43391045-43424847	-	-	5.45718	4.51051	6.40385	OK		SLC2A1	-	-	SLC2A1	SLC2A1	TSS13977	chr1:43391045-43424847	-	-	5.18621	4.28655	6.08588	OK		TNNI3K	TNNI3K	chr1	+	74701071	75010116	0	0	0		TNNI3K	TNNI3K	chr1	+	74701071	75010116	0	0	0
FLJ32224	-	-	FLJ32224	FLJ32224	TSS11368	chr1:43424719-43449029	-	-	0	0	0	OK		FLJ32224	-	-	FLJ32224	FLJ32224	TSS11368	chr1:43424719-43449029	-	-	0	0	0	OK		CRYZ	CRYZ	chr1	-	75171170	75199092	93.9999	59.4053	106.02		CRYZ	CRYZ	chr1	-	75171170	75199092	53.4835	33.3195	63.1409
FAM183A	-	-	FAM183A	FAM183A	TSS23784	chr1:43613593-43622067	-	-	1.17716	0	2.53643	OK		FAM183A	-	-	FAM183A	FAM183A	TSS23784	chr1:43613593-43622067	-	-	0.766981	0	1.65261	OK		TYW3	TYW3	chr1	+	75198836	75232361	28.8744	18.1351	32.3655		TYW3	TYW3	chr1	+	75198836	75232361	28.8744	18.1351	34.3661
EBNA1BP2	-	-	EBNA1BP2	EBNA1BP2	TSS10964,TSS20240	chr1:43629844-43638241	-	-	122.292	113.427	131.156	OK		EBNA1BP2	-	-	EBNA1BP2	EBNA1BP2	TSS10964,TSS20240	chr1:43629844-43638241	-	-	106.251	98.5504	113.953	OK		LHX8	LHX8	chr1	+	75594119	75627218	1.30973	0.793066	1.41538		LHX8	LHX8	chr1	+	75594119	75627218	1.30973	0.793066	1.50287
WDR65	-	-	WDR65	WDR65	TSS17819,TSS28893	chr1:43638000-43676549	-	-	0.880639	0.432928	1.32835	OK		WDR65	-	-	WDR65	WDR65	TSS17819,TSS28893	chr1:43638000-43676549	-	-	0.827746	0.406917	1.24857	OK		SLC44A5	SLC44A5	chr1	-	75667816	76076799	2.82073	3.93533	7.02336		SLC44A5	SLC44A5	chr1	-	75667816	76076799	2.82073	3.93533	7.45749
LOC100506711	-	-	LOC100506711	LOC100506711	TSS16155	chr1:43681026-43719862	-	-	0	0	0	OK		LOC100506711	-	-	LOC100506711	LOC100506711	TSS16155	chr1:43681026-43719862	-	-	0	0	0	OK		ACADM	ACADM	chr1	+	76190043	76229355	56.208	34.1917	61.0217		ACADM	ACADM	chr1	+	76190043	76229355	56.208	34.1917	64.7935
TMEM125	-	-	TMEM125	TMEM125	TSS14581	chr1:43735664-43739673	-	-	0	0	0	OK		TMEM125	-	-	TMEM125	TMEM125	TSS14581	chr1:43735664-43739673	-	-	0	0	0	OK		RABGGTB	RABGGTB	chr1	+	76251886	76260764	295.439	178.893	319.27		RABGGTB	RABGGTB	chr1	+	76251886	76260764	295.439	178.893	339.005
C1orf210	-	-	C1orf210	C1orf210	TSS1560,TSS6050	chr1:43747553-43751288	-	-	0.00717389	0	0.290923	OK		C1orf210	-	-	C1orf210	C1orf210	TSS1560,TSS6050	chr1:43747553-43751288	-	-	0.00624699	0	0.254077	OK		SNORD45C	SNORD45C	chr1	+	76252757	76252834	0	0	0		SNORD45C	SNORD45C	chr1	+	76252757	76252834	0	0	0
TIE1	-	-	TIE1	TIE1	TSS22278	chr1:43766663-43788779	-	-	0	0	0	OK		TIE1	-	-	TIE1	TIE1	TSS22278	chr1:43766663-43788779	-	-	0	0	0	OK		SNORD45A	SNORD45A	chr1	+	76253574	76253657	0	0	0		SNORD45A	SNORD45A	chr1	+	76253574	76253657	0	0	0
MPL	-	-	MPL	MPL	TSS7821	chr1:43803474-43820135	-	-	2.00714	1.45137	2.56291	OK		MPL	-	-	MPL	MPL	TSS7821	chr1:43803474-43820135	-	-	1.9068	1.37881	2.43479	OK		SNORD45B	SNORD45B	chr1	+	76255162	76255232	3.20184	1.93877	3.46011		SNORD45B	SNORD45B	chr1	+	76255162	76255232	3.20184	1.93877	3.67398
CDC20	-	-	CDC20	CDC20	TSS12805	chr1:43824625-43828874	-	-	67.9134	62.9701	72.8567	OK		CDC20	-	-	CDC20	CDC20	TSS12805	chr1:43824625-43828874	-	-	60.5249	56.1194	64.9305	OK		MSH4	MSH4	chr1	+	76262630	76378923	2.80737	1.69991	3.03382		MSH4	MSH4	chr1	+	76262630	76378923	2.80737	1.69991	3.22134
ELOVL1	-	-	ELOVL1	ELOVL1	TSS28998	chr1:43829071-43833699	-	-	7.21457	5.47406	8.95509	OK		ELOVL1	-	-	ELOVL1	ELOVL1	TSS28998	chr1:43829071-43833699	-	-	6.32807	4.80142	7.85471	OK		ST6GALNAC3	ST6GALNAC3	chr1	+	76540389	77096669	7.72178	6.78198	12.1038		ST6GALNAC3	ST6GALNAC3	chr1	+	76540389	77096669	7.72178	6.78198	12.8519
MED8	-	-	MED8	MED8	TSS26286	chr1:43849587-43855483	-	-	91.0509	83.228	98.8738	OK		MED8	-	-	MED8	MED8	TSS26286	chr1:43849587-43855483	-	-	77.1292	70.5105	83.7478	OK		PIGK	PIGK	chr1	-	77554666	77685132	88.0672	53.3262	95.1709		PIGK	PIGK	chr1	-	77554666	77685132	88.0672	53.3262	101.054
SZT2	-	-	SZT2	SZT2	TSS8678	chr1:43855555-43919918	-	-	0.41195	0.283418	0.540483	OK		SZT2	-	-	SZT2	SZT2	TSS8678	chr1:43855555-43919918	-	-	0.40658	0.279723	0.533437	OK		ZZZ3	ZZZ3	chr1	-	78030190	78148343	8.03146	4.86318	8.6793		ZZZ3	ZZZ3	chr1	-	78030190	78148343	8.03146	4.86318	9.21578
HYI	-	-	HYI	HYI	TSS7514	chr1:43916823-43919660	-	-	1.15593	0.240532	2.07132	OK		HYI	-	-	HYI	HYI	TSS7514	chr1:43916823-43919660	-	-	0.963912	0.200332	1.72749	OK		USP33	USP33	chr1	-	78161672	78225537	37.4684	31.6223	56.4362		USP33	USP33	chr1	-	78161672	78225537	37.4684	31.6223	59.9246
PTPRF	-	-	PTPRF	PTPRF	TSS13458	chr1:43996546-44089343	-	-	2.16079	1.75476	2.56683	OK		PTPRF	-	-	PTPRF	PTPRF	TSS13458	chr1:43996546-44089343	-	-	2.1097	1.71327	2.50613	OK		FAM73A	FAM73A	chr1	+	78245309	78344077	7.62921	4.61961	8.2446		FAM73A	FAM73A	chr1	+	78245309	78344077	7.62921	4.61961	8.75421
KDM4A	-	-	KDM4A	KDM4A	TSS13706	chr1:44115796-44171189	-	-	0.336033	0.124387	0.54768	OK		KDM4A	-	-	KDM4A	KDM4A	TSS13706	chr1:44115796-44171189	-	-	0.322453	0.11936	0.525546	OK		NEXN-AS1	NEXN-AS1	chr1	-	78347033	78355218	10.3005	6.23714	11.1314		NEXN-AS1	NEXN-AS1	chr1	-	78347033	78355218	10.3005	6.23714	11.8194
LOC100132774	-	-	LOC100132774	LOC100132774	TSS3137	chr1:44165394-44173012	-	-	0.849979	0.249338	1.45062	OK		LOC100132774	-	-	LOC100132774	LOC100132774	TSS3137	chr1:44165394-44173012	-	-	0.751575	0.220471	1.28268	OK		NEXN	NEXN	chr1	+	78354200	78409580	11.614	7.03245	12.5508		NEXN	NEXN	chr1	+	78354200	78409580	11.7228	7.09833	13.4514
ST3GAL3	-	-	ST3GAL3	ST3GAL3	TSS10544	chr1:44173217-44396831	-	-	0.722331	0.0745373	1.37013	OK		ST3GAL3	-	-	ST3GAL3	ST3GAL3	TSS10544	chr1:44173217-44396831	-	-	0.662366	0.073163	1.25157	OK		FUBP1	FUBP1	chr1	-	78413591	78444777	23.1324	14.0071	24.9984		FUBP1	FUBP1	chr1	-	78413591	78444777	23.1324	14.0071	26.5436
ARTN	-	-	ARTN	ARTN	TSS3593	chr1:44398991-44402912	-	-	0	0	0	OK		ARTN	-	-	ARTN	ARTN	TSS3593	chr1:44398991-44402912	-	-	0	0	0	OK		DNAJB4	DNAJB4	chr1	+	78470636	78482998	54.7308	33.1404	59.1455		DNAJB4	DNAJB4	chr1	+	78470636	78482998	14.5674	8.82083	16.7156
IPO13	-	-	IPO13	IPO13	TSS14611	chr1:44412477-44433694	-	-	2.13145	1.58087	2.68203	OK		IPO13	-	-	IPO13	IPO13	TSS14611	chr1:44412477-44433694	-	-	2.035	1.50933	2.56067	OK		GIPC2	GIPC2	chr1	+	78511589	78603112	0.724761	0.438855	0.783222		GIPC2	GIPC2	chr1	+	78511589	78603112	0.724761	0.438855	0.831634
DPH2	-	-	DPH2	DPH2	TSS11124	chr1:44435652-44439043	-	-	13.7386	11.7429	15.7343	OK		DPH2	-	-	DPH2	DPH2	TSS11124	chr1:44435652-44439043	-	-	12.5891	10.7684	14.4099	OK		IFI44L	IFI44L	chr1	+	79086088	79111830	0.362104	0.21926	0.391312		IFI44L	IFI44L	chr1	+	79086088	79111830	0.362104	0.21926	0.4155
ATP6V0B	-	-	ATP6V0B	ATP6V0B	TSS2645	chr1:44440601-44443972	-	-	387.171	366.053	408.29	OK		ATP6V0B	-	-	ATP6V0B	ATP6V0B	TSS2645	chr1:44440601-44443972	-	-	317.632	300.299	334.965	OK		LPHN2	LPHN2	chr1	+	82266082	82458107	6.20049	3.7545	6.70064		LPHN2	LPHN2	chr1	+	82266082	82458107	6.20049	3.7545	7.11482
B4GALT2	-	-	B4GALT2	B4GALT2	TSS16012,TSS27089,TSS28261	chr1:44444873-44456843	-	-	1.08801	0.479501	1.69652	OK		B4GALT2	-	-	B4GALT2	B4GALT2	TSS16012,TSS27089,TSS28261	chr1:44444873-44456843	-	-	0.989099	0.435669	1.54253	OK		TTLL7	TTLL7	chr1	-	84335057	84464833	2.57572	1.55964	2.78349		TTLL7	TTLL7	chr1	-	84335057	84464833	2.57572	1.55964	2.95554
CCDC24	-	-	CCDC24	CCDC24	TSS9382	chr1:44457279-44462200	-	-	2.88961	1.76628	4.01295	OK		CCDC24	-	-	CCDC24	CCDC24	TSS9382	chr1:44457279-44462200	-	-	2.52969	1.54627	3.51311	OK		PRKACB	PRKACB	chr1	+	84543745	84704181	1.71675	11.8086	21.0748		PRKACB	PRKACB	chr1	+	84543745	84704181	1.71675	11.8086	22.3775
SLC6A9	-	-	SLC6A9	SLC6A9	TSS14599,TSS7779	chr1:44462154-44497134	-	-	0.0436604	0	0.182648	OK		SLC6A9	-	-	SLC6A9	SLC6A9	TSS14599,TSS7779	chr1:44462154-44497134	-	-	0.0411816	0	0.172415	OK		SAMD13	SAMD13	chr1	+	84764049	84816481	0.73957	0.904217	1.61375		SAMD13	SAMD13	chr1	+	84764049	84816481	0.73957	0.904217	1.7135
KLF17	-	-	KLF17	KLF17	TSS28812	chr1:44584521-44600812	-	-	0	0	0	OK		KLF17	-	-	KLF17	KLF17	TSS28812	chr1:44584521-44600812	-	-	0	0	0	OK		RPF1	RPF1	chr1	+	84944920	84964033	241.637	146.315	261.128		RPF1	RPF1	chr1	+	84944920	84964033	241.637	146.315	277.269
DMAP1	-	-	DMAP1	DMAP1	TSS10459	chr1:44679124-44686351	-	-	12.8288	10.5613	15.0964	OK		DMAP1	-	-	DMAP1	DMAP1	TSS10459	chr1:44679124-44686351	-	-	11.3859	9.37477	13.397	OK		GNG5	GNG5	chr1	-	84964006	84972262	669.795	405.572	723.822		GNG5	GNG5	chr1	-	84964006	84972262	669.795	405.572	768.563
ERI3	-	-	ERI3	ERI3	TSS19726	chr1:44686741-44820939	-	-	2.96403	1.95008	3.97797	OK		ERI3	-	-	ERI3	ERI3	TSS19726	chr1:44686741-44820939	-	-	2.65414	1.74621	3.56208	OK		SPATA1	SPATA1	chr1	+	84972080	85014677	2.64079	1.59904	2.8538		SPATA1	SPATA1	chr1	+	84972080	85014677	2.64079	1.59904	3.0302
RNF220	-	-	RNF220	RNF220	TSS23888	chr1:44870959-45117396	-	-	11.3116	9.8278	12.7954	OK		RNF220	-	-	RNF220	RNF220	TSS23888	chr1:44870959-45117396	-	-	10.6268	9.23282	12.0208	OK		CTBS	CTBS	chr1	-	85018804	85040163	8.11609	4.91443	8.77075		CTBS	CTBS	chr1	-	85018804	85040163	8.11609	4.91443	9.31289
TMEM53	-	-	TMEM53	TMEM53	TSS27007	chr1:45119500-45140099	-	-	7.45825	5.76979	9.14671	OK		TMEM53	-	-	TMEM53	TMEM53	TSS27007	chr1:45119500-45140099	-	-	6.60882	5.11266	8.10498	OK		SSX2IP	SSX2IP	chr1	-	85109390	85156240	12.8752	8.28084	14.7788		SSX2IP	SSX2IP	chr1	-	85109390	85156240	24.0049	15.4069	29.1962
C1orf228	-	-	C1orf228	C1orf228	TSS6308	chr1:45140393-45191263	-	-	0	0	0	OK		C1orf228	-	-	C1orf228	C1orf228	TSS6308	chr1:45140393-45191263	-	-	0	0	0	OK		MCOLN2	MCOLN2	chr1	-	85391266	85462796	1.136	0.68787	1.22764		MCOLN2	MCOLN2	chr1	-	85391266	85462796	1.136	0.68787	1.30352
RNU5F-1	-	-	RNU5F-1	RNU5F-1	TSS6473	chr1:45187457-45187573	-	-	0	0	0	OK		RNU5F-1	-	-	RNU5F-1	RNU5F-1	TSS6473	chr1:45187457-45187573	-	-	0	0	0	OK		MCOLN3	MCOLN3	chr1	-	85483765	85514169	11.5837	7.01412	12.5181		MCOLN3	MCOLN3	chr1	-	85483765	85514169	11.5837	7.01412	13.2918
RNU5D-1	-	-	RNU5D-1	RNU5D-1	TSS15617	chr1:45196740-45196840	-	-	0	0	0	OK		RNU5D-1	-	-	RNU5D-1	RNU5D-1	TSS15617	chr1:45196740-45196840	-	-	0	0	0	OK		WDR63	WDR63	chr1	+	85527993	85598821	2.77951	1.68304	3.00372		WDR63	WDR63	chr1	+	85527993	85598821	2.77951	1.68304	3.18938
KIF2C	-	-	KIF2C	KIF2C	TSS25665	chr1:45205489-45233439	-	-	20.4232	18.4229	22.4234	OK		KIF2C	-	-	KIF2C	KIF2C	TSS25665	chr1:45205489-45233439	-	-	19.1314	17.2577	21.0051	OK		SYDE2	SYDE2	chr1	-	85623356	85666728	1.80364	1.09213	1.94912		SYDE2	SYDE2	chr1	-	85623356	85666728	1.80364	1.09213	2.0696
RPS8	-	-	RPS8	RPS8	TSS28864	chr1:45241245-45244412	-	-	1809.89	1766.55	1853.22	OK		RPS8	-	-	RPS8	RPS8	TSS28864	chr1:45241245-45244412	-	-	1342.36	1310.21	1374.5	OK		C1orf52	C1orf52	chr1	-	85715636	85725355	41.8449	25.8906	46.2067		C1orf52	C1orf52	chr1	-	85715636	85725355	41.8449	25.8906	49.0629
SNORD55	-	-	SNORD55	SNORD55	TSS2818	chr1:45241536-45241610	-	-	0	0	0	OK		SNORD55	-	-	SNORD55	SNORD55	TSS2818	chr1:45241536-45241610	-	-	0	0	0	OK		BCL10	BCL10	chr1	-	85731459	85742587	7.41675	4.49096	8.015		BCL10	BCL10	chr1	-	85731459	85742587	7.41675	4.49096	8.51042
SNORD46	-	-	SNORD46	SNORD46	TSS16763	chr1:45242163-45242261	-	-	0	0	0	OK		SNORD46	-	-	SNORD46	SNORD46	TSS16763	chr1:45242163-45242261	-	-	0	0	0	OK		LOC646626	LOC646626	chr1	+	85742123	85743771	0.283422	0.171617	0.306284		LOC646626	LOC646626	chr1	+	85742123	85743771	0.283422	0.171617	0.325215
SNORD38A	-	-	SNORD38A	SNORD38A	TSS12678	chr1:45243513-45243584	-	-	0	0	0	OK		SNORD38A	-	-	SNORD38A	SNORD38A	TSS12678	chr1:45243513-45243584	-	-	0	0	0	OK		DDAH1	DDAH1	chr1	-	85784168	86044046	221.126	149.358	266.559		DDAH1	DDAH1	chr1	-	85784168	86044046	221.126	149.358	283.035
SNORD38B	-	-	SNORD38B	SNORD38B	TSS13800	chr1:45244061-45244130	-	-	0	0	0	OK		SNORD38B	-	-	SNORD38B	SNORD38B	TSS13800	chr1:45244061-45244130	-	-	0	0	0	OK		CYR61	CYR61	chr1	+	86046444	86049650	27.5512	16.6827	29.7735		CYR61	CYR61	chr1	+	86046444	86049650	27.5512	16.6827	31.6139
BEST4	-	-	BEST4	BEST4	TSS25955	chr1:45249256-45253426	-	-	0	0	0	OK		BEST4	-	-	BEST4	BEST4	TSS25955	chr1:45249256-45253426	-	-	0	0	0	OK		ZNHIT6	ZNHIT6	chr1	-	86115106	86174116	26.305	15.9281	28.4268		ZNHIT6	ZNHIT6	chr1	-	86115106	86174116	26.305	15.9281	30.1839
PLK3	-	-	PLK3	PLK3	TSS22193	chr1:45266035-45271667	-	-	1.21498	0.654734	1.77523	OK		PLK3	-	-	PLK3	PLK3	TSS22193	chr1:45266035-45271667	-	-	1.12109	0.604136	1.63804	OK		COL24A1	COL24A1	chr1	-	86194916	86622121	0.0516	0.031245	0.055762		COL24A1	COL24A1	chr1	-	86194916	86622121	0.0516	0.031245	0.059209
TCTEX1D4	-	-	TCTEX1D4	TCTEX1D4	TSS2186	chr1:45271579-45272957	-	-	0.243022	0	0.663948	OK		TCTEX1D4	-	-	TCTEX1D4	TCTEX1D4	TSS2186	chr1:45271579-45272957	-	-	0.208152	0	0.568681	OK		ODF2L	ODF2L	chr1	-	86812507	86862025	4.58526	4.69889	8.38609		ODF2L	ODF2L	chr1	-	86812507	86862025	4.58526	4.69889	8.90445
BTBD19	-	-	BTBD19	BTBD19	TSS2906	chr1:45274153-45279801	-	-	0	0	0	OK		BTBD19	-	-	BTBD19	BTBD19	TSS2906	chr1:45274153-45279801	-	-	0	0	0	OK		SH3GLB1	SH3GLB1	chr1	+	87170253	87213867	10.4701	10.914	19.4782		SH3GLB1	SH3GLB1	chr1	+	87170253	87213867	10.4701	10.914	20.6822
PTCH2	-	-	PTCH2	PTCH2	TSS4944	chr1:45285515-45308616	-	-	0.0642292	0	0.196488	OK		PTCH2	-	-	PTCH2	PTCH2	TSS4944	chr1:45285515-45308616	-	-	0.061506	0	0.189782	OK		2016-09-15	2016-09-15	chr1	-	87328128	87380107	523.265	318.026	567.579		2016-09-15	2016-09-15	chr1	-	87328128	87380107	523.265	318.305	603.191
EIF2B3	-	-	EIF2B3	EIF2B3	TSS17365	chr1:45316193-45452361	-	-	144.855	136.592	153.118	OK		EIF2B3	-	-	EIF2B3	EIF2B3	TSS17365	chr1:45316193-45452361	-	-	129.734	122.353	137.116	OK		HS2ST1	HS2ST1	chr1	+	87380335	87575681	9.23689	6.88448	12.2867		HS2ST1	HS2ST1	chr1	+	87380335	87575681	9.23689	6.88448	13.0462
HECTD3	-	-	HECTD3	HECTD3	TSS28636	chr1:45468219-45477027	-	-	1.26585	0.822863	1.70883	OK		HECTD3	-	-	HECTD3	HECTD3	TSS28636	chr1:45468219-45477027	-	-	1.20227	0.781532	1.623	OK		LOC339524	LOC339524	chr1	+	87595448	87634887	0.517682	0.543407	0.969817		LOC339524	LOC339524	chr1	+	87595448	87634887	0.517682	0.543407	1.02976
UROD	-	-	UROD	UROD	TSS246	chr1:45477804-45481341	-	-	162.777	152.199	173.356	OK		UROD	-	-	UROD	UROD	TSS246	chr1:45477804-45481341	-	-	141.751	132.539	150.962	OK		LMO4	LMO4	chr1	+	87794151	87814606	2.82257	1.70911	3.05025		LMO4	LMO4	chr1	+	87794151	87814606	2.82257	1.70911	3.23879
ZSWIM5	-	-	ZSWIM5	ZSWIM5	TSS24524	chr1:45482073-45672250	-	-	0.163591	0.0399279	0.287255	OK		ZSWIM5	-	-	ZSWIM5	ZSWIM5	TSS24524	chr1:45482073-45672250	-	-	0.158485	0.0386816	0.278288	OK		PKN2	PKN2	chr1	+	89149922	89301938	10.0262	6.07104	10.8349		PKN2	PKN2	chr1	+	89149922	89301938	10.0262	6.07104	11.5047
LOC400752	-	-	LOC400752	LOC400752	TSS16261	chr1:45769581-45771291	-	-	0	0	0	OK		LOC400752	-	-	LOC400752	LOC400752	TSS16261	chr1:45769581-45771291	-	-	0	0	0	OK		GTF2B	GTF2B	chr1	-	89318321	89357301	175.807	106.454	189.988		GTF2B	GTF2B	chr1	-	89318321	89357301	175.807	106.454	201.731
HPDL	-	-	HPDL	HPDL	TSS20280	chr1:45792544-45794347	-	-	0	0	0	OK		HPDL	-	-	HPDL	HPDL	TSS20280	chr1:45792544-45794347	-	-	0	0	0	OK		CCBL2	CCBL2	chr1	-	89401456	89458643	248.578	153.481	273.918		CCBL2	CCBL2	chr1	-	89401456	89458643	248.536	153.342	290.585
MUTYH	-	-	MUTYH	MUTYH	TSS10246,TSS28941,TSS29353	chr1:45794913-45806142	-	-	0.746397	0.118922	1.37387	OK		MUTYH	-	-	MUTYH	MUTYH	TSS10246,TSS28941,TSS29353	chr1:45794913-45806142	-	-	0.669813	0.10614	1.23349	OK		RBMXL1	RBMXL1	chr1	-	89445139	89458643	18.9455	11.6653	20.819		RBMXL1	RBMXL1	chr1	-	89445139	89458643	18.9633	11.6799	22.1336
TESK2	-	-	TESK2	TESK2	TSS11967	chr1:45809554-45956840	-	-	0.365409	0.0913523	0.639466	OK		TESK2	-	-	TESK2	TESK2	TSS11967	chr1:45809554-45956840	-	-	0.343762	0.0859404	0.601583	OK		GBP1	GBP1	chr1	-	89517987	89531043	0.025246	0.015287	0.027282		GBP1	GBP1	chr1	-	89517987	89531043	0.025246	0.015287	0.028969
TOE1	-	-	TOE1	TOE1	TSS15555	chr1:45805341-45809650	-	-	6.99829	5.65546	8.34112	OK		TOE1	-	-	TOE1	TOE1	TSS15555	chr1:45805341-45809650	-	-	6.46515	5.22462	7.70568	OK		GBP4	GBP4	chr1	-	89646831	89664633	0.58633	0.355032	0.633625		GBP4	GBP4	chr1	-	89646831	89664633	0.58633	0.355032	0.67279
CCDC163P	-	-	CCDC163P	CCDC163P	TSS16040	chr1:45959597-45965751	-	-	1.20886	0.570369	1.84735	OK		CCDC163P	-	-	CCDC163P	CCDC163P	TSS16040	chr1:45959597-45965751	-	-	1.10093	0.519227	1.68263	OK		GBP5	GBP5	chr1	-	89724633	89738544	0.071323	0.043187	0.077076		GBP5	GBP5	chr1	-	89724633	89738544	0.071323	0.043187	0.08184
MMACHC	-	-	MMACHC	MMACHC	TSS29762	chr1:45965855-45976739	-	-	3.13376	2.32137	3.94614	OK		MMACHC	-	-	MMACHC	MMACHC	TSS29762	chr1:45965855-45976739	-	-	2.93339	2.17295	3.69383	OK		GBP6	GBP6	chr1	+	89829436	89853719	0.20074	0.121551	0.216932		GBP6	GBP6	chr1	+	89829436	89853719	0.20074	0.121551	0.230341
PRDX1	-	-	PRDX1	PRDX1	TSS19214,TSS3184	chr1:45976706-45988562	-	-	1613.48	1540.71	1686.25	OK		PRDX1	-	-	PRDX1	PRDX1	TSS19214,TSS3184	chr1:45976706-45988562	-	-	1324.15	1264.45	1383.86	OK		GBP1P1	GBP1P1	chr1	+	89873238	89890493	3.94733	2.39017	4.26573		GBP1P1	GBP1P1	chr1	+	89873238	89890493	3.94733	2.39017	4.5294
AKR1A1	-	-	AKR1A1	AKR1A1	TSS23722	chr1:46016454-46035723	-	-	100.199	93.051	107.346	OK		AKR1A1	-	-	AKR1A1	AKR1A1	TSS23722	chr1:46016454-46035723	-	-	87.3103	81.0898	93.5307	OK		LRRC8B	LRRC8B	chr1	+	89990397	90063420	1.61537	2.16748	3.86828		LRRC8B	LRRC8B	chr1	+	89990397	90063420	2.02936	2.72296	5.16004
NASP	-	-	NASP	NASP	TSS5229	chr1:46049659-46084578	-	-	49.7693	46.0726	53.4659	OK		NASP	-	-	NASP	NASP	TSS5229	chr1:46049659-46084578	-	-	46.211	42.7907	49.6312	OK		FLJ27354	FLJ27354	chr1	-	90090408	90098453	0.073511	0.044512	0.079441		FLJ27354	FLJ27354	chr1	-	90090408	90098453	0.073511	0.044512	0.084351
CCDC17	-	-	CCDC17	CCDC17	TSS20310	chr1:46085715-46089731	-	-	0	0	0	OK		CCDC17	-	-	CCDC17	CCDC17	TSS20310	chr1:46085715-46089731	-	-	0	0	0	OK		LRRC8C	LRRC8C	chr1	+	90098644	90185094	4.78493	2.89736	5.17089		LRRC8C	LRRC8C	chr1	+	90098644	90185094	4.78493	2.89736	5.49052
GPBP1L1	-	-	GPBP1L1	GPBP1L1	TSS13688	chr1:46092975-46152302	-	-	12.4899	11.1191	13.8607	OK		GPBP1L1	-	-	GPBP1L1	GPBP1L1	TSS13688	chr1:46092975-46152302	-	-	11.881	10.577	13.185	OK		LRRC8D	LRRC8D	chr1	+	90286573	90401991	0.840234	3.42487	6.11235		LRRC8D	LRRC8D	chr1	+	90286573	90401991	0.840234	3.42487	6.49016
RPS15AP10	-	-	RPS15AP10	RPS15AP10	TSS7355	chr1:46111443-46112357	-	-	1.17406	0.105788	2.24233	OK		RPS15AP10	-	-	RPS15AP10	RPS15AP10	TSS7355	chr1:46111443-46112357	-	-	0.939985	0.0846968	1.79527	OK		GEMIN8P4	GEMIN8P4	chr1	-	90458824	90460525	3.07227	1.86031	3.32009		GEMIN8P4	GEMIN8P4	chr1	-	90458824	90460525	3.07227	1.86031	3.52531
TMEM69	-	-	TMEM69	TMEM69	TSS21971	chr1:46153846-46160108	-	-	78.5608	71.9746	85.1471	OK		TMEM69	-	-	TMEM69	TMEM69	TSS21971	chr1:46153846-46160108	-	-	68.8288	63.0584	74.5991	OK		ZNF326	ZNF326	chr1	+	90460678	90494094	16.5037	14.5958	26.049		ZNF326	ZNF326	chr1	+	90460678	90494094	16.5037	14.5763	27.6222
IPP	-	-	IPP	IPP	TSS23531	chr1:46159995-46216485	-	-	3.87209	2.99841	4.74578	OK		IPP	-	-	IPP	IPP	TSS23531	chr1:46159995-46216485	-	-	3.64079	2.82192	4.45966	OK		LOC100505821	LOC100505821	chr1	-	91248541	91317195	14.8061	8.96535	16.0004		LOC100505821	LOC100505821	chr1	-	91248541	91317195	14.8061	8.96535	16.9894
MAST2	-	-	MAST2	MAST2	TSS19520	chr1:46269284-46501796	-	-	0.975424	0.666883	1.28396	OK		MAST2	-	-	MAST2	MAST2	TSS19520	chr1:46269284-46501796	-	-	0.944446	0.645704	1.24319	OK		LOC149351	LOC149351	chr1	-	91295636	91301718	5.08557	3.0794	5.49579		LOC149351	LOC149351	chr1	-	91295636	91301718	5.08558	3.0794	5.83549
PIK3R3	-	-	PIK3R3	PIK3R3	TSS24194,TSS267	chr1:46505811-46598708	-	-	1.29694	0.912187	1.6817	OK		PIK3R3	-	-	PIK3R3	PIK3R3	TSS24194,TSS267	chr1:46505811-46598708	-	-	1.25128	0.880054	1.62251	OK		ZNF644	ZNF644	chr1	-	91380855	91487671	29.6858	20.2404	36.1229		ZNF644	ZNF644	chr1	-	91380855	91487671	29.6858	20.2404	38.3557
LOC100133124	-	-	LOC100133124	LOC100133124	TSS27822	chr1:46570289-46570847	-	-	1.51855	0	4.55564	OK		LOC100133124	-	-	LOC100133124	LOC100133124	TSS27822	chr1:46570289-46570847	-	-	0.543936	0	1.63181	OK		LOC100505857	LOC100505857	chr1	-	91485753	91487282	9.02935	5.46742	9.75768		LOC100505857	LOC100505857	chr1	-	91485753	91487282	9.02935	5.46742	10.3608
TSPAN1	-	-	TSPAN1	TSPAN1	TSS15025	chr1:46640748-46651634	-	-	0	0	0	OK		TSPAN1	-	-	TSPAN1	TSPAN1	TSS15025	chr1:46640748-46651634	-	-	0	0	0	OK		CDC7	CDC7	chr1	+	91966404	91991321	38.4869	27.0827	48.3344		CDC7	CDC7	chr1	+	91966404	91991321	38.4869	27.0827	51.322
LOC100507408	-	-	LOC100507408	LOC100507408	TSS18599	chr1:46641157-46642146	-	-	0	0	0	OK		LOC100507408	-	-	LOC100507408	LOC100507408	TSS18599	chr1:46641157-46642146	-	-	0	0	0	OK		HSP90B3P	HSP90B3P	chr1	+	92100568	92109335	0.024963	0.015116	0.026977		HSP90B3P	HSP90B3P	chr1	+	92100568	92109335	0.024963	0.015116	0.028644
POMGNT1	-	-	POMGNT1	POMGNT1	TSS12225,TSS21556	chr1:46654352-46685977	-	-	4.55464	3.54491	5.56437	OK		POMGNT1	-	-	POMGNT1	POMGNT1	TSS12225,TSS21556	chr1:46654352-46685977	-	-	4.25129	3.30876	5.19382	OK		TGFBR3	TGFBR3	chr1	-	92145900	92371559	4.09673	2.57058	4.58771		TGFBR3	TGFBR3	chr1	-	92145900	92371559	4.09673	2.57058	4.87129
C1orf190	-	-	C1orf190	C1orf190	TSS15792	chr1:46669005-46686928	-	-	0.198252	0	0.472958	OK		C1orf190	-	-	C1orf190	C1orf190	TSS15792	chr1:46669005-46686928	-	-	0.178713	0	0.426346	OK		BRDT	BRDT	chr1	+	92414928	92479985	0.019917	0.047258	0.08434		BRDT	BRDT	chr1	+	92414928	92479985	0.019917	0.047258	0.089554
RAD54L	-	-	RAD54L	RAD54L	TSS13375	chr1:46713366-46744145	-	-	15.9163	13.898	17.9346	OK		RAD54L	-	-	RAD54L	RAD54L	TSS13375	chr1:46713366-46744145	-	-	14.7784	12.9044	16.6525	OK		EPHX4	EPHX4	chr1	+	92495533	92529093	9.44421	5.71863	10.206		EPHX4	EPHX4	chr1	+	92495533	92529093	9.44421	5.71863	10.8369
LRRC41	-	-	LRRC41	LRRC41	TSS10946	chr1:46744071-46769038	-	-	22.079	19.8111	24.3469	OK		LRRC41	-	-	LRRC41	LRRC41	TSS10946	chr1:46744071-46769038	-	-	20.7142	18.5865	22.8419	OK		KIAA1107	KIAA1107	chr1	+	92632609	92650280	6.99846	4.23768	7.56298		KIAA1107	KIAA1107	chr1	+	92632609	92650280	6.99846	4.23768	8.03046
UQCRH	-	-	UQCRH	UQCRH	TSS20964	chr1:46769379-46782448	-	-	1926.21	1871.85	1980.56	OK		UQCRH	-	-	UQCRH	UQCRH	TSS20964	chr1:46769379-46782448	-	-	1266.95	1231.2	1302.71	OK		GLMN	GLMN	chr1	-	92711955	92764566	91.0487	55.1315	98.3929		GLMN	GLMN	chr1	-	92711955	92764566	91.0487	55.1315	104.475
NSUN4	-	-	NSUN4	NSUN4	TSS15866	chr1:46806389-46830690	-	-	3.45129	2.79361	4.10898	OK		NSUN4	-	-	NSUN4	NSUN4	TSS15866	chr1:46806389-46830690	-	-	3.30952	2.67885	3.94019	OK		RPAP2	RPAP2	chr1	+	92764522	92853732	60.1899	36.446	65.045		RPAP2	RPAP2	chr1	+	92764522	92853732	60.1899	36.446	69.0656
FAAH	-	-	FAAH	FAAH	TSS23949	chr1:46859938-46879520	-	-	0	0	0	OK		FAAH	-	-	FAAH	FAAH	TSS23949	chr1:46859938-46879520	-	-	0	0	0	OK		EVI5	EVI5	chr1	-	92974253	93257961	6.90855	4.18324	7.46581		EVI5	EVI5	chr1	-	92974253	93257961	6.90855	4.18324	7.92729
LOC729041	-	-	LOC729041	LOC729041	TSS24702	chr1:46903224-46911374	-	-	1.85995	0.782035	2.93787	OK		LOC729041	-	-	LOC729041	LOC729041	TSS24702	chr1:46903224-46911374	-	-	1.53248	0.644346	2.42061	OK		LOC100653014	LOC100653014	chr1	-	93284831	93298201	1.34456	0.814156	1.45302		LOC100653014	LOC100653014	chr1	-	93284831	93298201	1.34456	0.814156	1.54283
DMBX1	-	-	DMBX1	DMBX1	TSS28602	chr1:46972667-46979898	-	-	0.130496	0	0.323577	OK		DMBX1	-	-	DMBX1	DMBX1	TSS28602	chr1:46972667-46979898	-	-	0.122248	0	0.303133	OK		RPL5	RPL5	chr1	+	93297594	93307481	3998.57	2421.2	4321.1		RPL5	RPL5	chr1	+	93297594	93307481	3664.22	2218.75	4204.55
LOC100507423	-	-	LOC100507423	LOC100507423	TSS24032	chr1:47004367-47035927	-	-	0	0	0	OK		LOC100507423	-	-	LOC100507423	LOC100507423	TSS24032	chr1:47004367-47035927	-	-	0	0	0	OK		SNORD21	SNORD21	chr1	+	93302846	93302940	2.92851	1.77326	3.16473		SNORD21	SNORD21	chr1	+	93302846	93302940	2.92851	1.77326	3.36035
MKNK1	-	-	MKNK1	MKNK1	TSS2537	chr1:47023089-47069966	-	-	7.08785	5.80353	8.37217	OK		MKNK1	-	-	MKNK1	MKNK1	TSS2537	chr1:47023089-47069966	-	-	6.59395	5.39917	7.78874	OK		SNORA66	SNORA66	chr1	+	93306276	93306408	0	0	0		SNORA66	SNORA66	chr1	+	93306276	93306408	0	0	0
KNCN	-	-	KNCN	KNCN	TSS22413	chr1:47011315-47016887	-	-	0	0	0	OK		KNCN	-	-	KNCN	KNCN	TSS22413	chr1:47011315-47016887	-	-	0	0	0	OK		FAM69A	FAM69A	chr1	-	93307721	93427079	16.4698	9.97273	17.7983		FAM69A	FAM69A	chr1	-	93307721	93427079	16.4698	9.97273	18.8984
MOB3C	-	-	MOB3C	MOB3C	TSS12801,TSS6185	chr1:47073386-47082563	-	-	0	0	0	OK		MOB3C	-	-	MOB3C	MOB3C	TSS12801,TSS6185	chr1:47073386-47082563	-	-	0	0	0	OK		MTF2	MTF2	chr1	+	93544792	93604638	48.718	30.6917	54.7754		MTF2	MTF2	chr1	+	93544792	93604638	25.6845	15.8027	29.9463
ATPAF1	-	-	ATPAF1	ATPAF1	TSS14398	chr1:47098408-47134099	-	-	12.8201	11.3915	14.2487	OK		ATPAF1	-	-	ATPAF1	ATPAF1	TSS14398	chr1:47098408-47134099	-	-	12.2546	10.889	13.6202	OK		TMED5	TMED5	chr1	-	93615299	93646246	14.2946	8.79673	15.6995		TMED5	TMED5	chr1	-	93615299	93646246	38.0128	23.4284	44.397
ATPAF1-AS1	-	-	ATPAF1-AS1	ATPAF1-AS1	TSS22937	chr1:47137499-47139253	-	-	0	0	0	OK		ATPAF1-AS1	-	-	ATPAF1-AS1	ATPAF1-AS1	TSS22937	chr1:47137499-47139253	-	-	0	0	0	OK		CCDC18	CCDC18	chr1	+	93646281	93744287	22.1093	13.3876	23.8927		CCDC18	CCDC18	chr1	+	93646281	93744287	22.1093	13.3876	25.3696
LOC100130197	-	-	LOC100130197	LOC100130197	TSS10084	chr1:47139707-47157770	-	-	0	0	0	OK		LOC100130197	-	-	LOC100130197	LOC100130197	TSS10084	chr1:47139707-47157770	-	-	0	0	0	OK		LOC100131564	LOC100131564	chr1	-	93775666	93811368	1.8283	1.10706	1.97577		LOC100131564	LOC100131564	chr1	-	93775666	93811368	1.8283	1.10706	2.0979
KIAA0494	-	-	KIAA0494	KIAA0494	TSS11216	chr1:47140830-47184736	-	-	8.44922	7.4803	9.41813	OK		KIAA0494	-	-	KIAA0494	KIAA0494	TSS11216	chr1:47140830-47184736	-	-	8.18224	7.24394	9.12054	OK		DR1	DR1	chr1	+	93811478	93828149	0.655968	0.397199	0.70888		DR1	DR1	chr1	+	93811478	93828149	0.655968	0.397199	0.752697
CYP4B1	-	-	CYP4B1	CYP4B1	TSS2018	chr1:47264669-47285021	-	-	0	0	0	OK		CYP4B1	-	-	CYP4B1	CYP4B1	TSS2018	chr1:47264669-47285021	-	-	0	0	0	OK		FNBP1L	FNBP1L	chr1	+	93913688	94020218	5.37683	3.36179	5.99977		FNBP1L	FNBP1L	chr1	+	93913688	94020218	5.37683	3.36179	6.37063
CYP4Z2P	-	-	CYP4Z2P	CYP4Z2P	TSS18688	chr1:47323905-47366147	-	-	0	0	0	OK		CYP4Z2P	-	-	CYP4Z2P	CYP4Z2P	TSS18688	chr1:47323905-47366147	-	-	0	0	0	OK		BCAR3	BCAR3	chr1	-	94027348	94147385	6.97414	4.22296	7.53669		BCAR3	BCAR3	chr1	-	94027348	94147385	6.97414	4.22296	8.00255
CYP4A11	-	-	CYP4A11	CYP4A11	TSS16314	chr1:47394845-47407156	-	-	0	0	0	OK		CYP4A11	-	-	CYP4A11	CYP4A11	TSS16314	chr1:47394845-47407156	-	-	0	0	0	OK		LOC100129046	LOC100129046	chr1	+	94057525	94065587	0	0	0		LOC100129046	LOC100129046	chr1	+	94057525	94065587	0	0	0
CYP4X1	-	-	CYP4X1	CYP4X1	TSS8449	chr1:47489239-47516423	-	-	0	0	0	OK		CYP4X1	-	-	CYP4X1	CYP4X1	TSS8449	chr1:47489239-47516423	-	-	0	0	0	OK		LOC100132240	LOC100132240	chr1	-	94218480	94219271	0.377525	0.228598	0.407977		LOC100132240	LOC100132240	chr1	-	94218480	94219271	0.377525	0.228598	0.433195
CYP4Z1	-	-	CYP4Z1	CYP4Z1	TSS10234	chr1:47533159-47583992	-	-	0	0	0	OK		CYP4Z1	-	-	CYP4Z1	CYP4Z1	TSS10234	chr1:47533159-47583992	-	-	0	0	0	OK		DNTTIP2	DNTTIP2	chr1	-	94335014	94344762	264.127	159.933	285.432		DNTTIP2	DNTTIP2	chr1	-	94335014	94344762	264.127	159.933	303.075
CYP4A22	-	-	CYP4A22	CYP4A22	TSS19213	chr1:47603106-47614526	-	-	0	0	0	OK		CYP4A22	-	-	CYP4A22	CYP4A22	TSS19213	chr1:47603106-47614526	-	-	0	0	0	OK		GCLM	GCLM	chr1	-	94352590	94375012	6.56796	3.97701	7.09775		GCLM	GCLM	chr1	-	94352590	94375012	6.56796	3.97701	7.53648
PDZK1IP1	-	-	PDZK1IP1	PDZK1IP1	TSS8906	chr1:47649260-47655771	-	-	0	0	0	OK		PDZK1IP1	-	-	PDZK1IP1	PDZK1IP1	TSS8906	chr1:47649260-47655771	-	-	0	0	0	OK		ARHGAP29	ARHGAP29	chr1	-	94634463	94703307	5.09441	3.08475	5.50534		ARHGAP29	ARHGAP29	chr1	-	94634463	94703307	5.09441	3.08475	5.84564
TAL1	-	-	TAL1	TAL1	TSS14519	chr1:47681962-47695443	-	-	0	0	0	OK		TAL1	-	-	TAL1	TAL1	TSS14519	chr1:47681962-47695443	-	-	0	0	0	OK		LOC100505940	LOC100505940	chr1	+	94713414	94800404	0.042641	0.02582	0.046081		LOC100505940	LOC100505940	chr1	+	94713414	94800404	0.042641	0.02582	0.048929
STIL	-	-	STIL	STIL	TSS23713	chr1:47715810-47779819	-	-	5.2091	4.41455	6.00364	OK		STIL	-	-	STIL	STIL	TSS23713	chr1:47715810-47779819	-	-	5.01986	4.25418	5.78553	OK		ABCD3	ABCD3	chr1	+	94883933	94984219	72.2152	49.9869	89.2113		ABCD3	ABCD3	chr1	+	94883933	94984219	72.2152	49.9869	94.7256
CMPK1	-	-	CMPK1	CMPK1	TSS17923	chr1:47799468-47844511	-	-	71.0964	66.3451	75.8477	OK		CMPK1	-	-	CMPK1	CMPK1	TSS17923	chr1:47799468-47844511	-	-	66.6747	62.2188	71.1305	OK		F3	F3	chr1	-	94994732	95007413	1.1471	0.694586	1.23962		F3	F3	chr1	-	94994732	95007413	1.1471	0.694586	1.31625
FOXE3	-	-	FOXE3	FOXE3	TSS23985	chr1:47881743-47883724	-	-	0.0104973	0	0.15746	OK		FOXE3	-	-	FOXE3	FOXE3	TSS23985	chr1:47881743-47883724	-	-	0.00953172	0	0.142976	OK		SLC44A3	SLC44A3	chr1	+	95285901	95360802	6	4.24798	7.58134		SLC44A3	SLC44A3	chr1	+	95285901	95360802	6	4.24798	8.04996
MGC12982	-	-	MGC12982	MGC12982	TSS20408	chr1:47897804-47900313	-	-	0.454454	0.133106	0.775801	OK		MGC12982	-	-	MGC12982	MGC12982	TSS20408	chr1:47897804-47900313	-	-	0.421447	0.123439	0.719455	OK		CNN3	CNN3	chr1	-	95362507	95392735	229.225	138.8	247.715		CNN3	CNN3	chr1	-	95362507	95392735	229.225	138.8	263.027
FOXD2	-	-	FOXD2	FOXD2	TSS25331	chr1:47901688-47906363	-	-	0.159707	0	0.321157	OK		FOXD2	-	-	FOXD2	FOXD2	TSS25331	chr1:47901688-47906363	-	-	0.153482	0	0.308639	OK		ALG14	ALG14	chr1	-	95448279	95538507	126.89	76.8341	137.126		ALG14	ALG14	chr1	-	95448279	95538507	126.89	76.8341	145.602
LOC388630	-	-	LOC388630	LOC388630	TSS14835	chr1:48226199-48462562	-	-	0.0772197	0	0.154477	OK		LOC388630	-	-	LOC388630	LOC388630	TSS14835	chr1:48226199-48462562	-	-	0.0752177	0	0.150472	OK		TMEM56	TMEM56	chr1	+	95582894	95663163	0.294214	0.76191	1.35978		TMEM56	TMEM56	chr1	+	95582894	95663163	2.86941	7.43076	14.0814
LOC100507479	-	-	LOC100507479	LOC100507479	TSS29266	chr1:48283737-48285909	-	-	0	0	0	OK		LOC100507479	-	-	LOC100507479	LOC100507479	TSS29266	chr1:48283737-48285909	-	-	0	0	0	OK		TMEM56-RWDD3	TMEM56-RWDD3	chr1	+	95583479	95710511	5.85076	3.54273	6.3227		TMEM56-RWDD3	TMEM56-RWDD3	chr1	+	95583479	95710511	5.85076	3.54273	6.71352
SKINTL	-	-	SKINTL	SKINTL	TSS28488	chr1:48567386-48648100	-	-	0	0	0	OK		SKINTL	-	-	SKINTL	SKINTL	TSS28488	chr1:48567386-48648100	-	-	0	0	0	OK		RWDD3	RWDD3	chr1	+	95699711	95712781	114.502	83.0857	148.283		RWDD3	RWDD3	chr1	+	95699711	95712781	114.502	83.0857	157.448
SLC5A9	-	-	SLC5A9	SLC5A9	TSS28032	chr1:48688356-48714316	-	-	0	0	0	OK		SLC5A9	-	-	SLC5A9	SLC5A9	TSS28032	chr1:48688356-48714316	-	-	0	0	0	OK		FLJ31662	FLJ31662	chr1	+	95940293	95944912	0.011615	0.007033	0.012552		FLJ31662	FLJ31662	chr1	+	95940293	95944912	0.011615	0.007033	0.013328
SPATA6	-	-	SPATA6	SPATA6	TSS16953	chr1:48761043-48937876	-	-	1.5954	1.16957	2.02124	OK		SPATA6	-	-	SPATA6	SPATA6	TSS16953	chr1:48761043-48937876	-	-	1.5373	1.12697	1.94763	OK		PTBP2	PTBP2	chr1	+	97187175	97280605	29.7347	18.0048	32.1331		PTBP2	PTBP2	chr1	+	97187175	97280605	29.7347	18.0048	34.1193
AGBL4	-	-	AGBL4	AGBL4	TSS24525	chr1:48998526-50489626	-	-	0	0	0	OK		AGBL4	-	-	AGBL4	AGBL4	TSS24525	chr1:48998526-50489626	-	-	0	0	0	OK		DPYD	DPYD	chr1	-	97543299	98386615	9.44581	16.2657	29.0294		DPYD	DPYD	chr1	-	97543299	98386615	9.44581	16.2657	30.8237
BEND5	-	-	BEND5	BEND5	TSS4278	chr1:49193538-49242547	-	-	0	0	0	OK		BEND5	-	-	BEND5	BEND5	TSS4278	chr1:49193538-49242547	-	-	0	0	0	OK		SNX7	SNX7	chr1	+	99127236	99226056	29.5519	19.1371	34.1539		SNX7	SNX7	chr1	+	99127236	99226056	29.5519	19.1136	36.2205
ELAVL4	-	-	ELAVL4	ELAVL4	TSS11962,TSS24670,TSS28855,TSS4853	chr1:50513685-50667540	-	-	0	0	0	OK		ELAVL4	-	-	ELAVL4	ELAVL4	TSS11962,TSS24670,TSS28855,TSS4853	chr1:50513685-50667540	-	-	0	0	0	OK		FRRS1	FRRS1	chr1	-	100174259	100231349	0.292756	0.177269	0.31637		FRRS1	FRRS1	chr1	-	100174259	100231349	0.292756	0.177269	0.335926
DMRTA2	-	-	DMRTA2	DMRTA2	TSS25257	chr1:50883222-50889119	-	-	0.22783	0.0240526	0.431607	OK		DMRTA2	-	-	DMRTA2	DMRTA2	TSS25257	chr1:50883222-50889119	-	-	0.214363	0.0226309	0.406096	OK		AGL	AGL	chr1	+	100315640	100389579	6.63162	4.51832	8.06383		AGL	AGL	chr1	+	100315640	100389579	6.63162	4.51832	8.56227
FAF1	-	-	FAF1	FAF1	TSS1353	chr1:50906934-51425936	-	-	14.7549	12.9335	16.5763	OK		FAF1	-	-	FAF1	FAF1	TSS1353	chr1:50906934-51425936	-	-	13.714	12.0211	15.4069	OK		LOC730081	LOC730081	chr1	-	100433942	100435838	0.428037	0.259183	0.462563		LOC730081	LOC730081	chr1	-	100433942	100435838	0.428037	0.259183	0.491155
CDKN2C	-	-	CDKN2C	CDKN2C	TSS11207,TSS23365	chr1:51434366-51440309	-	-	40.5942	35.8065	45.382	OK		CDKN2C	-	-	CDKN2C	CDKN2C	TSS11207,TSS23365	chr1:51434366-51440309	-	-	34.7833	30.6807	38.8859	OK		SLC35A3	SLC35A3	chr1	+	100435540	100489006	5.63518	3.41219	6.08973		SLC35A3	SLC35A3	chr1	+	100435540	100489006	5.63518	3.41219	6.46614
MIR4421	-	-	MIR4421	MIR4421	TSS24550	chr1:51525508-51525577	-	-	0	0	0	OK		MIR4421	-	-	MIR4421	MIR4421	TSS24550	chr1:51525508-51525577	-	-	0	0	0	OK		HIAT1	HIAT1	chr1	+	100503789	100548933	13.6293	8.25277	14.7287		HIAT1	HIAT1	chr1	+	100503789	100548933	13.6293	8.25277	15.6391
C1orf185	-	-	C1orf185	C1orf185	TSS18332	chr1:51567905-51613754	-	-	0.362737	0	0.876439	OK		C1orf185	-	-	C1orf185	C1orf185	TSS18332	chr1:51567905-51613754	-	-	0.290179	0	0.701126	OK		SASS6	SASS6	chr1	-	100549100	100598511	28.7466	17.4065	31.0654		SASS6	SASS6	chr1	-	100549100	100598511	28.7466	17.4065	32.9856
RNF11	-	-	RNF11	RNF11	TSS11912	chr1:51701944-51739119	-	-	13.4381	11.8589	15.0173	OK		RNF11	-	-	RNF11	RNF11	TSS11912	chr1:51701944-51739119	-	-	12.6415	11.1559	14.1271	OK		CCDC76	CCDC76	chr1	+	100598706	100616054	29.1628	17.6585	31.5151		CCDC76	CCDC76	chr1	+	100598706	100616054	29.1628	17.6585	33.4631
TTC39A	-	-	TTC39A	TTC39A	TSS11515,TSS16723	chr1:51752929-51810785	-	-	6.67981	5.44799	7.91163	OK		TTC39A	-	-	TTC39A	TTC39A	TSS11515,TSS16723	chr1:51752929-51810785	-	-	6.23148	5.08233	7.38062	OK		LRRC39	LRRC39	chr1	-	100614413	100643771	1.38649	0.839545	1.49833		LRRC39	LRRC39	chr1	-	100614413	100643771	1.38649	0.839545	1.59095
EPS15	-	-	EPS15	EPS15	TSS8903,TSS9743	chr1:51819934-51984995	-	-	20.893	19.0556	22.7304	OK		EPS15	-	-	EPS15	EPS15	TSS8903,TSS9743	chr1:51819934-51984995	-	-	20.0223	18.2616	21.7829	OK		DBT	DBT	chr1	-	100652478	100715409	4.6699	2.8277	5.04659		DBT	DBT	chr1	-	100652478	100715409	4.6699	2.8277	5.35853
OSBPL9	-	-	OSBPL9	OSBPL9	TSS25342,TSS7532	chr1:52082545-52254891	-	-	31.4973	29.147	33.8475	OK		OSBPL9	-	-	OSBPL9	OSBPL9	TSS25342,TSS7532	chr1:52082545-52254891	-	-	29.8968	27.6668	32.1267	OK		LOC100506007	LOC100506007	chr1	-	100730237	100731703	1.68938	1.02295	1.82565		LOC100506007	LOC100506007	chr1	-	100730237	100731703	1.68938	1.02295	1.93849
NRD1	-	-	NRD1	NRD1	TSS1989,TSS6051	chr1:52254863-52344609	-	-	30.4309	28.1053	32.7565	OK		NRD1	-	-	NRD1	NRD1	TSS1989,TSS6051	chr1:52254863-52344609	-	-	28.9137	26.7044	31.1229	OK		RTCD1	RTCD1	chr1	+	100731714	100758325	27.1887	16.7117	29.8253		RTCD1	RTCD1	chr1	+	100731714	100758325	16.5133	10.15	19.2344
MIR761	-	-	MIR761	MIR761	TSS5390	chr1:52302015-52302074	-	-	0	0	0	OK		MIR761	-	-	MIR761	MIR761	TSS5390	chr1:52302015-52302074	-	-	0	0	0	OK		MIR553	MIR553	chr1	+	100746797	100746864	0	0	0		MIR553	MIR553	chr1	+	100746797	100746864	0	0	0
RAB3B	-	-	RAB3B	RAB3B	TSS29689	chr1:52373627-52456436	-	-	2.46777	2.14158	2.79397	OK		RAB3B	-	-	RAB3B	RAB3B	TSS29689	chr1:52373627-52456436	-	-	2.43276	2.1112	2.75433	OK		CDC14A	CDC14A	chr1	+	100818023	100985833	0.279674	0.213845	0.381649		CDC14A	CDC14A	chr1	+	100818023	100985833	0.279674	0.213845	0.405239
TXNDC12	-	-	TXNDC12	TXNDC12	TSS8026	chr1:52485802-52521047	-	-	136.579	129.443	143.716	OK		TXNDC12	-	-	TXNDC12	TXNDC12	TSS8026	chr1:52485802-52521047	-	-	121.024	114.7	127.348	OK		EXTL2	EXTL2	chr1	-	101337941	101360418	26.0509	15.9191	28.4108		EXTL2	EXTL2	chr1	-	101337941	101360418	26.0509	15.9191	30.1669
KTI12	-	-	KTI12	KTI12	TSS5160	chr1:52497776-52499472	-	-	3.8419	2.67605	5.00774	OK		KTI12	-	-	KTI12	KTI12	TSS5160	chr1:52497776-52499472	-	-	3.4291	2.38853	4.46968	OK		SLC30A7	SLC30A7	chr1	+	101361632	101447311	0.601631	0.364386	0.650318		SLC30A7	SLC30A7	chr1	+	101361632	101447311	23.8841	14.4658	27.4128
BTF3L4	-	-	BTF3L4	BTF3L4	TSS11059	chr1:52521856-52554090	-	-	178.652	169.947	187.358	OK		BTF3L4	-	-	BTF3L4	BTF3L4	TSS11059	chr1:52521856-52554090	-	-	164.559	156.538	172.581	OK		DPH5	DPH5	chr1	-	101455179	101491362	139.087	84.9342	151.582		DPH5	DPH5	chr1	-	101455179	101491362	139.087	84.9342	160.951
ZFYVE9	-	-	ZFYVE9	ZFYVE9	TSS13740	chr1:52608045-52812358	-	-	0.270545	0	0.549072	OK		ZFYVE9	-	-	ZFYVE9	ZFYVE9	TSS13740	chr1:52608045-52812358	-	-	0.251764	0	0.511768	OK		LOC100506051	LOC100506051	chr1	+	101491434	101546991	5.93609	3.5944	6.41491		LOC100506051	LOC100506051	chr1	+	101491434	101546991	5.93609	3.5944	6.81143
CC2D1B	-	-	CC2D1B	CC2D1B	TSS7047	chr1:52816264-52831877	-	-	2.0479	1.60056	2.49525	OK		CC2D1B	-	-	CC2D1B	CC2D1B	TSS7047	chr1:52816264-52831877	-	-	1.9819	1.54897	2.41483	OK		LOC100506029	LOC100506029	chr1	+	101547598	101552824	7.93282	4.80345	8.5727		LOC100506029	LOC100506029	chr1	+	101547598	101552824	7.93282	4.80345	9.1026
ORC1	-	-	ORC1	ORC1	TSS18880	chr1:52838500-52870143	-	-	10.4479	9.00107	11.8948	OK		ORC1	-	-	ORC1	ORC1	TSS18880	chr1:52838500-52870143	-	-	9.84716	8.48348	11.2108	OK		S1PR1	S1PR1	chr1	+	101702305	101707076	0.04	0.024221	0.043226		S1PR1	S1PR1	chr1	+	101702305	101707076	0.04	0.024221	0.045898
PRPF38A	-	-	PRPF38A	PRPF38A	TSS17657	chr1:52870218-52883992	-	-	75.4849	71.5544	79.4154	OK		PRPF38A	-	-	PRPF38A	PRPF38A	TSS17657	chr1:52870218-52883992	-	-	70.5227	66.8506	74.1948	OK		RNPC3	RNPC3	chr1	+	104068578	104097861	22.6824	13.7346	24.512		RNPC3	RNPC3	chr1	+	104068578	104097861	22.6824	13.7346	26.0272
ZCCHC11	-	-	ZCCHC11	ZCCHC11	TSS16850	chr1:52888946-53018762	-	-	4.15035	3.49559	4.80512	OK		ZCCHC11	-	-	ZCCHC11	ZCCHC11	TSS16850	chr1:52888946-53018762	-	-	4.02109	3.38672	4.65546	OK		AMY2B	AMY2B	chr1	+	104097322	104122151	1.80285	1.09166	1.94827		AMY2B	AMY2B	chr1	+	104097322	104122151	1.80285	1.09166	2.0687
GPX7	-	-	GPX7	GPX7	TSS28725	chr1:53068042-53074723	-	-	0	0	0	OK		GPX7	-	-	GPX7	GPX7	TSS28725	chr1:53068042-53074723	-	-	0	0	0	OK		LOC648740	LOC648740	chr1	+	104112026	104114013	0.514588	0.311592	0.556096		LOC648740	LOC648740	chr1	+	104112026	104114013	0.514588	0.311592	0.590469
FAM159A	-	-	FAM159A	FAM159A	TSS14325	chr1:53099065-53122737	-	-	0	0	0	OK		FAM159A	-	-	FAM159A	FAM159A	TSS14325	chr1:53099065-53122737	-	-	0	0	0	OK		AMY1A	AMY1A	chr1	+	104198141	104207173	0.844291	0.575865	1.02774		AMY1A	AMY1A	chr1	+	104198141	104207173	0.844291	0.575865	1.09127
SELRC1	-	-	SELRC1	SELRC1	TSS11448	chr1:53152013-53164038	-	-	8.0343	6.54779	9.52081	OK		SELRC1	-	-	SELRC1	SELRC1	TSS11448	chr1:53152013-53164038	-	-	7.34174	5.98337	8.70012	OK		AMY1B	AMY1B	chr1	-	104230041	104238889	0.828074	0.501412	0.894868		AMY1B	AMY1B	chr1	-	104230041	104238889	0.828074	0.501412	0.950182
ZYG11B	-	-	ZYG11B	ZYG11B	TSS27559	chr1:53192130-53293014	-	-	7.42175	6.71364	8.12986	OK		ZYG11B	-	-	ZYG11B	ZYG11B	TSS27559	chr1:53192130-53293014	-	-	7.25566	6.5634	7.94792	OK		AMY1C	AMY1C	chr1	+	104292441	104301310	0.81828	0.495482	0.884284		AMY1C	AMY1C	chr1	+	104292441	104301310	0.81828	0.495482	0.938944
ZYG11A	-	-	ZYG11A	ZYG11A	TSS26384	chr1:53308182-53360247	-	-	1.09911	0.718643	1.47957	OK		ZYG11A	-	-	ZYG11A	ZYG11A	TSS26384	chr1:53308182-53360247	-	-	1.05221	0.687982	1.41644	OK		LOC100129138	LOC100129138	chr1	+	104615645	104619708	0.074346	0.045018	0.080343		LOC100129138	LOC100129138	chr1	+	104615645	104619708	0.074346	0.045018	0.085309
ECHDC2	-	-	ECHDC2	ECHDC2	TSS16051	chr1:53361581-53387446	-	-	2.54886	1.47715	3.62057	OK		ECHDC2	-	-	ECHDC2	ECHDC2	TSS16051	chr1:53361581-53387446	-	-	2.23466	1.29481	3.1745	OK		PRMT6	PRMT6	chr1	+	107599267	107601916	20.5992	12.4732	22.2608		PRMT6	PRMT6	chr1	+	107599267	107601916	20.5992	12.4732	23.6368
LOC100652967	-	-	LOC100652967	LOC100652967	TSS27548	chr1:53390428-53391095	-	-	0.0194653	0	0.565518	OK		LOC100652967	-	-	LOC100652967	LOC100652967	TSS27548	chr1:53390428-53391095	-	-	0.0141547	0	0.411231	OK		SLC25A24	SLC25A24	chr1	-	108677445	108742974	10.311	6.68505	11.9308		SLC25A24	SLC25A24	chr1	-	108677445	108742974	10.311	6.68505	12.6683
SCP2	-	-	SCP2	SCP2	TSS1506,TSS18935	chr1:53392900-53517289	-	-	124.463	115.84	133.087	OK		SCP2	-	-	SCP2	SCP2	TSS1506,TSS18935	chr1:53392900-53517289	-	-	108.755	101.233	116.277	OK		FAM102B	FAM102B	chr1	+	109102971	109181949	3.24494	1.96487	3.50669		FAM102B	FAM102B	chr1	+	109102971	109181949	3.24494	1.96487	3.72344
MIR1273F	-	-	MIR1273F	MIR1273F	TSS8851	chr1:53394345-53394444	-	-	0	0	0	OK		MIR1273F	-	-	MIR1273F	MIR1273F	TSS8851	chr1:53394345-53394444	-	-	0	0	0	OK		PRPF38B	PRPF38B	chr1	+	109234932	109244425	37.6254	23.0886	41.206		PRPF38B	PRPF38B	chr1	+	109234932	109244425	37.6254	23.0886	43.7531
MIR5095	-	-	MIR5095	MIR5095	TSS1739	chr1:53400601-53400689	-	-	0	0	0	OK		MIR5095	-	-	MIR5095	MIR5095	TSS1739	chr1:53400601-53400689	-	-	0	0	0	OK		STXBP3	STXBP3	chr1	+	109289285	109352148	46.9887	28.4524	50.7789		STXBP3	STXBP3	chr1	+	109289285	109352148	46.9887	28.4524	53.9176
MIR1273G	-	-	MIR1273G	MIR1273G	TSS7945	chr1:53405985-53406085	-	-	0	0	0	OK		MIR1273G	-	-	MIR1273G	MIR1273G	TSS7945	chr1:53405985-53406085	-	-	0	0	0	OK		GPSM2	GPSM2	chr1	+	109419603	109473044	3.62413	2.19447	3.91647		GPSM2	GPSM2	chr1	+	109419603	109473044	3.62413	2.19447	4.15855
PODN	-	-	PODN	PODN	TSS15549,TSS26863	chr1:53527723-53551174	-	-	0	0	0	OK		PODN	-	-	PODN	PODN	TSS15549,TSS26863	chr1:53527723-53551174	-	-	0	0	0	OK		CLCC1	CLCC1	chr1	-	109472130	109506111	14.1397	8.6751	15.4824		CLCC1	CLCC1	chr1	-	109472130	109506111	16.3623	10.0387	19.0235
SLC1A7	-	-	SLC1A7	SLC1A7	TSS19932	chr1:53552854-53608289	-	-	0	0	0	OK		SLC1A7	-	-	SLC1A7	SLC1A7	TSS19932	chr1:53552854-53608289	-	-	0	0	0	OK		WDR47	WDR47	chr1	-	109512836	109584850	4.78428	2.89696	5.17019		WDR47	WDR47	chr1	-	109512836	109584850	4.78428	2.89696	5.48977
CPT2	-	-	CPT2	CPT2	TSS28330	chr1:53662100-53679869	-	-	5.53426	4.49515	6.57337	OK		CPT2	-	-	CPT2	CPT2	TSS28330	chr1:53662100-53679869	-	-	5.20831	4.2304	6.18622	OK		TAF13	TAF13	chr1	-	109606998	109618624	16.1629	9.78691	17.4667		TAF13	TAF13	chr1	-	109606998	109618624	16.1629	9.78691	18.5463
C1orf123	-	-	C1orf123	C1orf123	TSS14087	chr1:53679770-53686289	-	-	76.4268	68.967	83.8866	OK		C1orf123	-	-	C1orf123	C1orf123	TSS14087	chr1:53679770-53686289	-	-	63.5909	57.3839	69.7978	OK		TMEM167B	TMEM167B	chr1	+	109633403	109639554	3.47055	2.10147	3.75049		TMEM167B	TMEM167B	chr1	+	109633403	109639554	3.47055	2.10147	3.98231
MAGOH	-	-	MAGOH	MAGOH	TSS24076	chr1:53692563-53704282	-	-	22.3446	17.6688	27.0203	OK		MAGOH	-	-	MAGOH	MAGOH	TSS24076	chr1:53692563-53704282	-	-	16.9591	13.4103	20.5079	OK		KIAA1324	KIAA1324	chr1	+	109656585	109749403	1.48962	0.901989	1.60977		KIAA1324	KIAA1324	chr1	+	109656585	109749403	1.48962	0.901989	1.70928
LRP8	-	-	LRP8	LRP8	TSS8165	chr1:53708035-53793821	-	-	0.124635	0.00502917	0.24424	OK		LRP8	-	-	LRP8	LRP8	TSS8165	chr1:53708035-53793821	-	-	0.121648	0.00494274	0.238354	OK		SARS	SARS	chr1	+	109756515	109780804	58.9801	109.531	195.48		SARS	SARS	chr1	+	109756515	109780804	58.9801	109.531	207.563
LOC100507564	-	-	LOC100507564	LOC100507564	TSS18249	chr1:53704281-53708455	-	-	0	0	0	OK		LOC100507564	-	-	LOC100507564	LOC100507564	TSS18249	chr1:53704281-53708455	-	-	0	0	0	OK		CELSR2	CELSR2	chr1	+	109792641	109818378	0.656736	0.397664	0.70971		CELSR2	CELSR2	chr1	+	109792641	109818378	0.656736	0.397664	0.753578
FLJ40434	-	-	FLJ40434	FLJ40434	TSS7867	chr1:53904042-53905693	-	-	0	0	0	OK		FLJ40434	-	-	FLJ40434	FLJ40434	TSS7867	chr1:53904042-53905693	-	-	0	0	0	OK		PSRC1	PSRC1	chr1	-	109822176	109825790	12.4699	7.68102	13.7083		PSRC1	PSRC1	chr1	-	109822176	109825790	12.4699	7.68102	14.5556
DMRTB1	-	-	DMRTB1	DMRTB1	TSS2933	chr1:53925071-53933158	-	-	0	0	0	OK		DMRTB1	-	-	DMRTB1	DMRTB1	TSS2933	chr1:53925071-53933158	-	-	0	0	0	OK		SORT1	SORT1	chr1	-	109852187	109940563	10.5102	6.66402	11.8932		SORT1	SORT1	chr1	-	109852187	109940563	10.5102	6.66402	12.6284
GLIS1	-	-	GLIS1	GLIS1	TSS464	chr1:53971905-54199877	-	-	0	0	0	OK		GLIS1	-	-	GLIS1	GLIS1	TSS464	chr1:53971905-54199877	-	-	0	0	0	OK		PSMA5	PSMA5	chr1	-	109941653	109969108	226.496	139.012	248.094		PSMA5	PSMA5	chr1	-	109941653	109969108	226.212	138.592	262.634
TMEM48	-	-	TMEM48	TMEM48	TSS18272	chr1:54231132-54304225	-	-	22.0635	20.2749	23.8521	OK		TMEM48	-	-	TMEM48	TMEM48	TSS18272	chr1:54231132-54304225	-	-	21.209	19.4897	22.9283	OK		CYB561D1	CYB561D1	chr1	+	110036658	110043063	2.19689	1.34144	2.39406		CYB561D1	CYB561D1	chr1	+	110036658	110043063	2.19689	1.34144	2.54204
YIPF1	-	-	YIPF1	YIPF1	TSS10434	chr1:54317391-54355487	-	-	31.5619	28.0975	35.0264	OK		YIPF1	-	-	YIPF1	YIPF1	TSS10434	chr1:54317391-54355487	-	-	28.2422	25.1437	31.3407	OK		GNAI3	GNAI3	chr1	+	110091186	110138452	44.3774	26.8712	47.957		GNAI3	GNAI3	chr1	+	110091186	110138452	44.3774	26.8712	50.9213
DIO1	-	-	DIO1	DIO1	TSS27994	chr1:54359860-54376759	-	-	0	0	0	OK		DIO1	-	-	DIO1	DIO1	TSS27994	chr1:54359860-54376759	-	-	0	0	0	OK		GNAT2	GNAT2	chr1	-	110145889	110155705	0.189361	0.114661	0.204635		GNAT2	GNAT2	chr1	-	110145889	110155705	0.189361	0.114661	0.217284
HSPB11	-	-	HSPB11	HSPB11	TSS21710	chr1:54387233-54411288	-	-	536.727	510.679	562.776	OK		HSPB11	-	-	HSPB11	HSPB11	TSS21710	chr1:54387233-54411288	-	-	374.646	356.464	392.829	OK		AMPD2	AMPD2	chr1	+	110162459	110174677	1.38808	1.85394	3.30871		AMPD2	AMPD2	chr1	+	110162459	110174677	1.38808	1.85394	3.51323
LRRC42	-	-	LRRC42	LRRC42	TSS18030	chr1:54412036-54433839	-	-	39.7796	36.0438	43.5153	OK		LRRC42	-	-	LRRC42	LRRC42	TSS18030	chr1:54412036-54433839	-	-	35.5504	32.2118	38.8889	OK		GSTM4	GSTM4	chr1	+	110198698	110208123	2.27439	1.85137	3.30413		GSTM4	GSTM4	chr1	+	110198698	110208123	2.27439	1.85137	3.50836
LDLRAD1	-	-	LDLRAD1	LDLRAD1	TSS26088	chr1:54474505-54483803	-	-	0	0	0	OK		LDLRAD1	-	-	LDLRAD1	LDLRAD1	TSS26088	chr1:54474505-54483803	-	-	0	0	0	OK		GSTM2	GSTM2	chr1	+	110210644	110226619	17.3642	17.6669	31.53		GSTM2	GSTM2	chr1	+	110210644	110226619	17.3642	17.6669	33.4789
TMEM59	-	-	TMEM59	TMEM59	TSS2081	chr1:54497348-54519111	-	-	186.769	178.692	194.845	OK		TMEM59	-	-	TMEM59	TMEM59	TSS2081	chr1:54497348-54519111	-	-	166.701	159.492	173.91	OK		GSTM1	GSTM1	chr1	+	110230418	110236367	13.0608	7.9085	14.1143		GSTM1	GSTM1	chr1	+	110230418	110236367	13.0608	7.9085	14.9867
TCEANC2	-	-	TCEANC2	TCEANC2	TSS19079	chr1:54519273-54565416	-	-	8.54216	7.45074	9.63358	OK		TCEANC2	-	-	TCEANC2	TCEANC2	TSS19079	chr1:54519273-54565416	-	-	8.16222	7.11935	9.2051	OK		GSTM3	GSTM3	chr1	-	110276554	110283660	61.1379	37.0472	66.1179		GSTM3	GSTM3	chr1	-	110276554	110283660	61.1379	37.0472	70.2048
MIR4781	-	-	MIR4781	MIR4781	TSS21405	chr1:54519751-54519827	-	-	0	0	0	OK		MIR4781	-	-	MIR4781	MIR4781	TSS21405	chr1:54519751-54519827	-	-	0	0	0	OK		AHCYL1	AHCYL1	chr1	+	110527387	110566364	3.96554	6.91361	12.3387		AHCYL1	AHCYL1	chr1	+	110527387	110566364	9.16842	15.9844	30.2907
CDCP2	-	-	CDCP2	CDCP2	TSS16293	chr1:54604667-54619443	-	-	0	0	0	OK		CDCP2	-	-	CDCP2	CDCP2	TSS16293	chr1:54604667-54619443	-	-	0	0	0	OK		FAM40A	FAM40A	chr1	+	110577241	110597263	2.27516	1.37765	2.45868		FAM40A	FAM40A	chr1	+	110577241	110597263	2.27516	1.37765	2.61066
CYB5RL	-	-	CYB5RL	CYB5RL	TSS25313	chr1:54638008-54665746	-	-	3.14867	2.43352	3.86382	OK		CYB5RL	-	-	CYB5RL	CYB5RL	TSS25313	chr1:54638008-54665746	-	-	2.98709	2.30864	3.66554	OK		KCNC4	KCNC4	chr1	+	110753336	110776674	0.213658	0.129373	0.230892		KCNC4	KCNC4	chr1	+	110753336	110776674	0.594771	0.360144	0.682476
MRPL37	-	-	MRPL37	MRPL37	TSS15897	chr1:54665839-54684056	-	-	127.932	120.702	135.162	OK		MRPL37	-	-	MRPL37	MRPL37	TSS15897	chr1:54665839-54684056	-	-	112.212	105.87	118.553	OK		LOC100506257	LOC100506257	chr1	+	110772526	110774042	0	0	0		LOC100506257	LOC100506257	chr1	+	110772526	110774042	0	0	0
SSBP3	-	-	SSBP3	SSBP3	TSS27206,TSS8598	chr1:54692194-54872092	-	-	0.721554	0.201648	1.24146	OK		SSBP3	-	-	SSBP3	SSBP3	TSS27206,TSS8598	chr1:54692194-54872092	-	-	0.656269	0.183154	1.12939	OK		LOC440600	LOC440600	chr1	-	110828997	110881793	0.327186	0.198117	0.353578		LOC440600	LOC440600	chr1	-	110828997	110881793	0.327186	0.198117	0.375433
C1orf191	-	-	C1orf191	C1orf191	TSS17691	chr1:54703715-54704736	-	-	0	0	0	OK		C1orf191	-	-	C1orf191	C1orf191	TSS17691	chr1:54703715-54704736	-	-	0	0	0	OK		RBM15	RBM15	chr1	+	110881945	110889303	7.36083	4.50868	8.04663		RBM15	RBM15	chr1	+	110881945	110889303	7.36083	4.50868	8.544
LOC100652978	-	-	LOC100652978	LOC100652978	TSS29590	chr1:54751077-54753827	-	-	0	0	0	OK		LOC100652978	-	-	LOC100652978	LOC100652978	TSS29590	chr1:54751077-54753827	-	-	0	0	0	OK		SLC16A4	SLC16A4	chr1	-	110905473	110933704	8.57305	5.23061	9.33505		SLC16A4	SLC16A4	chr1	-	110905473	110933704	8.57305	5.23061	9.91207
ACOT11	-	-	ACOT11	ACOT11	TSS19654	chr1:55013806-55100417	-	-	0.0440768	0	0.226065	OK		ACOT11	-	-	ACOT11	ACOT11	TSS19654	chr1:55013806-55100417	-	-	0.0415518	0	0.218635	OK		HBXIP	HBXIP	chr1	-	110943875	110950546	673.134	407.594	727.431		HBXIP	HBXIP	chr1	-	110943875	110950546	188.467	114.12	216.258
FAM151A	-	-	FAM151A	FAM151A	TSS2962	chr1:55074849-55089200	-	-	0	0	0	OK		FAM151A	-	-	FAM151A	FAM151A	TSS2962	chr1:55074849-55089200	-	-	0	0	0	OK		LOC100506293	LOC100506293	chr1	+	111486089	111495470	0	0	0		LOC100506293	LOC100506293	chr1	+	111486089	111495470	0	0	0
HEATR8	-	-	HEATR8	HEATR8	TSS24938	chr1:55107426-55175939	-	-	0	0	0	OK		HEATR8	-	-	HEATR8	HEATR8	TSS24938	chr1:55107426-55175939	-	-	0	0	0	OK		LRIF1	LRIF1	chr1	-	111489812	111506566	34.9217	28.9966	51.7501		LRIF1	LRIF1	chr1	-	111489812	111506566	34.9217	28.9966	54.9489
HEATR8-TTC4	-	-	HEATR8-TTC4	HEATR8-TTC4	TSS24938	chr1:55107426-55208330	-	-	0.0315018	0	0.125033	OK		HEATR8-TTC4	-	-	HEATR8-TTC4	HEATR8-TTC4	TSS24938	chr1:55107426-55208330	-	-	0.0305635	0	0.12136	OK		DRAM2	DRAM2	chr1	-	111659954	111682838	47.9348	29.0253	51.8014		DRAM2	DRAM2	chr1	-	111659954	111682838	47.9348	29.0253	55.0033
TTC4	-	-	TTC4	TTC4	TSS25795	chr1:55181494-55208330	-	-	22.9128	20.3645	25.4612	OK		TTC4	-	-	TTC4	TTC4	TSS25795	chr1:55181494-55208330	-	-	21.1695	18.8151	23.5239	OK		CEPT1	CEPT1	chr1	+	111682249	111727724	5.70433	15.1056	26.9588		CEPT1	CEPT1	chr1	+	111682249	111727724	5.70433	15.1056	28.6252
PARS2	-	-	PARS2	PARS2	TSS17384	chr1:55222570-55230226	-	-	2.69898	1.88779	3.51017	OK		PARS2	-	-	PARS2	PARS2	TSS17384	chr1:55222570-55230226	-	-	2.49285	1.74361	3.24208	OK		RP11-165H20.1	RP11-165H20.1	chr1	+	111823146	111828730	0.174456	0.105636	0.188528		RP11-165H20.1	RP11-165H20.1	chr1	+	111823146	111828730	0.174456	0.105636	0.200181
TTC22	-	-	TTC22	TTC22	TSS7015	chr1:55246751-55266941	-	-	0	0	0	OK		TTC22	-	-	TTC22	TTC22	TSS7015	chr1:55246751-55266941	-	-	0	0	0	OK		C1orf88	C1orf88	chr1	+	111889195	111895639	2.11807	1.28253	2.28892		C1orf88	C1orf88	chr1	+	111889195	111895639	2.11807	1.28253	2.4304
C1orf177	-	-	C1orf177	C1orf177	TSS14469	chr1:55271735-55307937	-	-	0	0	0	OK		C1orf177	-	-	C1orf177	C1orf177	TSS14469	chr1:55271735-55307937	-	-	0	0	0	OK		OVGP1	OVGP1	chr1	-	111956937	111970399	1.3595	0.8232	1.46916		OVGP1	OVGP1	chr1	-	111956937	111970399	1.3595	0.8232	1.55997
DHCR24	-	-	DHCR24	DHCR24	TSS28328	chr1:55315299-55352921	-	-	7.31133	6.28469	8.33797	OK		DHCR24	-	-	DHCR24	DHCR24	TSS28328	chr1:55315299-55352921	-	-	7.00048	6.01749	7.98346	OK		WDR77	WDR77	chr1	-	111982512	111991830	36.5934	22.1579	39.5452		WDR77	WDR77	chr1	-	111982512	111991830	36.5934	22.1579	41.9895
LOC100652983	-	-	LOC100652983	LOC100652983	TSS17628	chr1:55315906-55316923	-	-	11.1161	8.29782	13.9344	OK		LOC100652983	-	-	LOC100652983	LOC100652983	TSS17628	chr1:55315906-55316923	-	-	9.02135	6.73413	11.3086	OK		ATP5F1	ATP5F1	chr1	+	111991743	112004540	861.744	521.8	931.254		ATP5F1	ATP5F1	chr1	+	111991743	112004540	861.744	521.8	988.817
LOC100652980	-	-	LOC100652980	LOC100652980	TSS22948	chr1:55352654-55354523	-	-	0	0	0	OK		LOC100652980	-	-	LOC100652980	LOC100652980	TSS22948	chr1:55352654-55354523	-	-	0	0	0	OK		LOC100129269	LOC100129269	chr1	-	112141629	112150940	0.221141	0.133905	0.238979		LOC100129269	LOC100129269	chr1	-	112141629	112150940	0.221141	0.133905	0.253751
TMEM61	-	-	TMEM61	TMEM61	TSS7007	chr1:55446464-55457966	-	-	0	0	0	OK		TMEM61	-	-	TMEM61	TMEM61	TSS7007	chr1:55446464-55457966	-	-	0	0	0	OK		RAP1A	RAP1A	chr1	+	112233954	112256101	17	10.3	18.3823		RAP1A	RAP1A	chr1	+	112233954	112256101	17	10.3	19.5186
BSND	-	-	BSND	BSND	TSS28569	chr1:55464616-55474465	-	-	0	0	0	OK		BSND	-	-	BSND	BSND	TSS28569	chr1:55464616-55474465	-	-	0	0	0	OK		C1orf183	C1orf183	chr1	-	112264686	112298419	0.331084	0.203729	0.363594		C1orf183	C1orf183	chr1	-	112264686	112298419	0.331084	0.203729	0.386069
PCSK9	-	-	PCSK9	PCSK9	TSS3704	chr1:55505148-55530526	-	-	0	0	0	OK		PCSK9	-	-	PCSK9	PCSK9	TSS3704	chr1:55505148-55530526	-	-	0	0	0	OK		LOC100506343	LOC100506343	chr1	+	112282463	112290420	0.664007	0.402067	0.717567		LOC100506343	LOC100506343	chr1	+	112282463	112290420	0.664007	0.402067	0.761922
USP24	-	-	USP24	USP24	TSS10567	chr1:55532031-55681039	-	-	1.84205	1.53922	2.14488	OK		USP24	-	-	USP24	USP24	TSS10567	chr1:55532031-55681039	-	-	1.81097	1.51325	2.10869	OK		DDX20	DDX20	chr1	+	112298190	112310199	3.22194	1.95094	3.48183		DDX20	DDX20	chr1	+	112298190	112310199	3.22194	1.95094	3.69705
LOC100507634	-	-	LOC100507634	LOC100507634	TSS9703	chr1:55681080-55683128	-	-	0	0	0	OK		LOC100507634	-	-	LOC100507634	LOC100507634	TSS9703	chr1:55681080-55683128	-	-	0	0	0	OK		LOC643355	LOC643355	chr1	+	112533158	112541464	0.098435	0.059604	0.106375		LOC643355	LOC643355	chr1	+	112533158	112541464	0.098435	0.059604	0.11295
MIR4422	-	-	MIR4422	MIR4422	TSS650	chr1:55691313-55691396	-	-	0	0	0	OK		MIR4422	-	-	MIR4422	MIR4422	TSS650	chr1:55691313-55691396	-	-	0	0	0	OK		CTTNBP2NL	CTTNBP2NL	chr1	+	112938800	113003786	7.01	4.24467	7.57544		CTTNBP2NL	CTTNBP2NL	chr1	+	112938800	113003786	7.01	4.24467	8.0437
LOC100507652	-	-	LOC100507652	LOC100507652	TSS26504	chr1:56381281-56410636	-	-	0	0	0	OK		LOC100507652	-	-	LOC100507652	LOC100507652	TSS26504	chr1:56381281-56410636	-	-	0	0	0	OK		ST7L	ST7L	chr1	-	113066140	113162040	1.31485	0.824472	1.47143		ST7L	ST7L	chr1	-	113066140	113162040	1.31485	0.824472	1.56238
PPAP2B	-	-	PPAP2B	PPAP2B	TSS3376	chr1:56960418-57045257	-	-	0.549718	0.244789	0.854646	OK		PPAP2B	-	-	PPAP2B	PPAP2B	TSS3376	chr1:56960418-57045257	-	-	0.519436	0.231305	0.807567	OK		CAPZA1	CAPZA1	chr1	+	113162075	113214241	945.597	572.574	1021.87		CAPZA1	CAPZA1	chr1	+	113162075	113214241	94.0771	56.9652	107.95
PRKAA2	-	-	PRKAA2	PRKAA2	TSS9223	chr1:57110989-57181008	-	-	7.12069	6.47426	7.76712	OK		PRKAA2	-	-	PRKAA2	PRKAA2	TSS9223	chr1:57110989-57181008	-	-	6.98194	6.34811	7.61578	OK		MOV10	MOV10	chr1	+	113217048	113243368	5.22353	3.16293	5.64487		MOV10	MOV10	chr1	+	113217048	113243368	5.22353	3.16293	5.99379
C1orf168	-	-	C1orf168	C1orf168	TSS17558	chr1:57184476-57285369	-	-	0	0	0	OK		C1orf168	-	-	C1orf168	C1orf168	TSS17558	chr1:57184476-57285369	-	-	0	0	0	OK		RHOC	RHOC	chr1	-	113243749	113250025	39.0201	28.5887	51.0221		RHOC	RHOC	chr1	-	113243749	113250025	39.0201	28.5887	54.1759
C8A	-	-	C8A	C8A	TSS27251	chr1:57320442-57383894	-	-	0	0	0	OK		C8A	-	-	C8A	C8A	TSS27251	chr1:57320442-57383894	-	-	0	0	0	OK		PPM1J	PPM1J	chr1	-	113252616	113257950	0.674446	0.408388	0.728848		PPM1J	PPM1J	chr1	-	113252616	113257950	0.674446	0.408388	0.7739
C8B	-	-	C8B	C8B	TSS26403	chr1:57394882-57431688	-	-	0	0	0	OK		C8B	-	-	C8B	C8B	TSS26403	chr1:57394882-57431688	-	-	0	0	0	OK		FAM19A3	FAM19A3	chr1	+	113263189	113269857	0.812169	0.515313	0.919677		FAM19A3	FAM19A3	chr1	+	113263189	113269857	0.812169	0.515313	0.976524
DAB1	-	-	DAB1	DAB1	TSS27961	chr1:57463578-58716211	-	-	0	0	0	OK		DAB1	-	-	DAB1	DAB1	TSS27961	chr1:57463578-58716211	-	-	0	0	0	OK		LOC128322	LOC128322	chr1	+	113290717	113291097	0.086614	0.052446	0.0936		LOC128322	LOC128322	chr1	+	113290717	113291097	0.086614	0.052446	0.099386
OMA1	-	-	OMA1	OMA1	TSS17807	chr1:58946390-59012446	-	-	68.4315	63.809	73.054	OK		OMA1	-	-	OMA1	OMA1	TSS17807	chr1:58946390-59012446	-	-	61.8993	57.718	66.0805	OK		SLC16A1	SLC16A1	chr1	-	113454469	113498975	4.81581	3.48211	6.2145		SLC16A1	SLC16A1	chr1	-	113454469	113498975	4.81581	3.48211	6.59863
TACSTD2	-	-	TACSTD2	TACSTD2	TSS15810	chr1:59041094-59043166	-	-	0	0	0	OK		TACSTD2	-	-	TACSTD2	TACSTD2	TSS15810	chr1:59041094-59043166	-	-	0	0	0	OK		AKR7A2P1	AKR7A2P1	chr1	+	113465972	113467295	0	0	0		AKR7A2P1	AKR7A2P1	chr1	+	113465972	113467295	0	0	0
MYSM1	-	-	MYSM1	MYSM1	TSS1908	chr1:59120410-59165747	-	-	1.63875	1.29821	1.97929	OK		MYSM1	-	-	MYSM1	MYSM1	TSS1908	chr1:59120410-59165747	-	-	1.60031	1.26775	1.93286	OK		LOC100506392	LOC100506392	chr1	+	113499020	113511609	3.9613	2.39863	4.28082		LOC100506392	LOC100506392	chr1	+	113499020	113511609	3.9613	2.39863	4.54543
JUN	-	-	JUN	JUN	TSS16667	chr1:59246462-59249785	-	-	9.76349	8.46042	11.0666	OK		JUN	-	-	JUN	JUN	TSS16667	chr1:59246462-59249785	-	-	9.22808	7.99646	10.4597	OK		LRIG2	LRIG2	chr1	+	113615831	113667342	3.20125	1.93841	3.45946		LRIG2	LRIG2	chr1	+	113615831	113667342	3.20125	1.93841	3.6733
LOC100131060	-	-	LOC100131060	LOC100131060	TSS5695	chr1:59250822-59365384	-	-	0	0	0	OK		LOC100131060	-	-	LOC100131060	LOC100131060	TSS5695	chr1:59250822-59365384	-	-	0	0	0	OK		MAGI3	MAGI3	chr1	+	113933475	114228545	8.63855	5.7743	10.3054		MAGI3	MAGI3	chr1	+	113933475	114228545	8.63855	5.7743	10.9424
HSD52	-	-	HSD52	HSD52	TSS19583	chr1:59597607-59612479	-	-	0	0	0	OK		HSD52	-	-	HSD52	HSD52	TSS19583	chr1:59597607-59612479	-	-	0	0	0	OK		PHTF1	PHTF1	chr1	-	114239824	114301777	7.59175	4.59693	8.20412		PHTF1	PHTF1	chr1	-	114239824	114301777	7.59175	4.59693	8.71124
FGGY	-	-	FGGY	FGGY	TSS8553	chr1:59762624-60228402	-	-	0.288612	0	0.639246	OK		FGGY	-	-	FGGY	FGGY	TSS8553	chr1:59762624-60228402	-	-	0.2625	0	0.581566	OK		RSBN1	RSBN1	chr1	-	114304454	114355070	6.18186	3.74322	6.6805		RSBN1	RSBN1	chr1	-	114304454	114355070	6.18186	3.74322	7.09344
MIR4711	-	-	MIR4711	MIR4711	TSS6354	chr1:60198898-60198968	-	-	0	0	0	OK		MIR4711	-	-	MIR4711	MIR4711	TSS6354	chr1:60198898-60198968	-	-	0	0	0	OK		PTPN22	PTPN22	chr1	-	114356433	114414375	0	0	0		PTPN22	PTPN22	chr1	-	114356433	114414375	0	0	0
HOOK1	-	-	HOOK1	HOOK1	TSS7785	chr1:60280532-60342050	-	-	11.4363	10.4001	12.4725	OK		HOOK1	-	-	HOOK1	HOOK1	TSS7785	chr1:60280532-60342050	-	-	11.0805	10.0766	12.0845	OK		LOC100287722	LOC100287722	chr1	+	114399257	114443859	0.499423	0.302409	0.539708		LOC100287722	LOC100287722	chr1	+	114399257	114443859	0.499423	0.302409	0.573068
CYP2J2	-	-	CYP2J2	CYP2J2	TSS3775	chr1:60358979-60392423	-	-	6.78729	5.31418	8.2604	OK		CYP2J2	-	-	CYP2J2	CYP2J2	TSS3775	chr1:60358979-60392423	-	-	6.12125	4.7927	7.44981	OK		BCL2L15	BCL2L15	chr1	-	114419436	114430169	0.286547	0.173509	0.309661		BCL2L15	BCL2L15	chr1	-	114419436	114430169	0.286547	0.173509	0.328801
C1orf87	-	-	C1orf87	C1orf87	TSS9058	chr1:60456065-60539442	-	-	0	0	0	OK		C1orf87	-	-	C1orf87	C1orf87	TSS9058	chr1:60456065-60539442	-	-	0	0	0	OK		AP4B1	AP4B1	chr1	-	114437677	114447741	1.44565	0.875366	1.56226		AP4B1	AP4B1	chr1	-	114437677	114447741	1.44565	0.875366	1.65883
NFIA	-	-	NFIA	NFIA	TSS21627,TSS23653,TSS4699	chr1:61542945-61928460	-	-	9.00148	8.18937	9.81359	OK		NFIA	-	-	NFIA	NFIA	TSS21627,TSS23653,TSS4699	chr1:61542945-61928460	-	-	8.82371	8.02764	9.61978	OK		DCLRE1B	DCLRE1B	chr1	+	114447915	114456708	6.57022	3.97838	7.10019		DCLRE1B	DCLRE1B	chr1	+	114447915	114456708	6.57022	3.97838	7.53907
TM2D1	-	-	TM2D1	TM2D1	TSS5905	chr1:62146718-62191095	-	-	58.4893	53.0818	63.8969	OK		TM2D1	-	-	TM2D1	TM2D1	TSS5905	chr1:62146718-62191095	-	-	49.9627	45.3434	54.5819	OK		HIPK1	HIPK1	chr1	+	114471996	114520491	7.73586	6.12892	10.9383		HIPK1	HIPK1	chr1	+	114471996	114520491	7.73586	6.12892	11.6144
INADL	-	-	INADL	INADL	TSS12384	chr1:62208148-62629592	-	-	1.74509	1.41196	2.07822	OK		INADL	-	-	INADL	INADL	TSS12384	chr1:62208148-62629592	-	-	1.7077	1.38171	2.03369	OK		TRIM33	TRIM33	chr1	-	114935399	115053781	7.9067	4.79813	8.5632		TRIM33	TRIM33	chr1	-	114935399	115053781	8.2101	4.98306	9.44296
MIR3116-1	-	-	MIR3116-1	MIR3116-1	TSS18683	chr1:62544457-62544531	-	-	0	0	0	OK		MIR3116-1	-	-	MIR3116-1	MIR3116-1	TSS18683	chr1:62544457-62544531	-	-	0	0	0	OK		BCAS2	BCAS2	chr1	-	115110178	115124265	598.728	362.54	647.023		BCAS2	BCAS2	chr1	-	115110178	115124265	249.567	151.117	286.368
MIR3116-2	-	-	MIR3116-2	MIR3116-2	TSS2924	chr1:62544460-62544528	-	-	0	0	0	OK		MIR3116-2	-	-	MIR3116-2	MIR3116-2	TSS2924	chr1:62544460-62544528	-	-	0	0	0	OK		DENND2C	DENND2C	chr1	-	115127196	115212732	3.23478	1.95871	3.4957		DENND2C	DENND2C	chr1	-	115127196	115212732	3.23478	1.95871	3.71178
L1TD1	-	-	L1TD1	L1TD1	TSS29623	chr1:62660473-62678000	-	-	0.0551928	0	0.178834	OK		L1TD1	-	-	L1TD1	L1TD1	TSS29623	chr1:62660473-62678000	-	-	0.0525998	0	0.170483	OK		AMPD1	AMPD1	chr1	-	115215719	115238239	1.54605	0.936156	1.67075		AMPD1	AMPD1	chr1	-	115215719	115238239	1.54605	0.936156	1.77403
KANK4	-	-	KANK4	KANK4	TSS5759	chr1:62701836-62785083	-	-	0	0	0	OK		KANK4	-	-	KANK4	KANK4	TSS5759	chr1:62701836-62785083	-	-	0	0	0	OK		NRAS	NRAS	chr1	-	115247085	115259515	23.0097	13.9327	24.8657		NRAS	NRAS	chr1	-	115247085	115259515	23.0097	13.9327	26.4027
USP1	-	-	USP1	USP1	TSS18472,TSS26658	chr1:62901974-62917475	-	-	43.9644	40.9191	47.0096	OK		USP1	-	-	USP1	USP1	TSS18472,TSS26658	chr1:62901974-62917475	-	-	41.6509	38.7667	44.5352	OK		CSDE1	CSDE1	chr1	-	115259534	115300671	140.76	90.1753	160.935		CSDE1	CSDE1	chr1	-	115259534	115300671	140.76	90.1753	170.883
DOCK7	-	-	DOCK7	DOCK7	TSS20793	chr1:62920396-63153969	-	-	11.929	10.962	12.8959	OK		DOCK7	-	-	DOCK7	DOCK7	TSS20793	chr1:62920396-63153969	-	-	11.6207	10.6787	12.5627	OK		SIKE1	SIKE1	chr1	-	115312100	115323308	26.7279	16.2126	28.9345		SIKE1	SIKE1	chr1	-	115312100	115323308	26.7279	16.2126	30.723
ANGPTL3	-	-	ANGPTL3	ANGPTL3	TSS6149	chr1:63063186-63071180	-	-	0	0	0	OK		ANGPTL3	-	-	ANGPTL3	ANGPTL3	TSS6149	chr1:63063186-63071180	-	-	0	0	0	OK		TSPAN2	TSPAN2	chr1	-	115590632	115632121	7.13757	4.32191	7.7133		TSPAN2	TSPAN2	chr1	-	115590632	115632121	7.13757	4.32191	8.19007
LOC100507664	-	-	LOC100507664	LOC100507664	TSS19609	chr1:63073436-63075255	-	-	0	0	0	OK		LOC100507664	-	-	LOC100507664	LOC100507664	TSS19609	chr1:63073436-63075255	-	-	0	0	0	OK		NGF	NGF	chr1	-	115828537	115880857	0.730219	0.44216	0.78912		NGF	NGF	chr1	-	115828537	115880857	0.730219	0.44216	0.837897
ATG4C	-	-	ATG4C	ATG4C	TSS8905	chr1:63249776-63330941	-	-	45.7055	42.2324	49.1785	OK		ATG4C	-	-	ATG4C	ATG4C	TSS8905	chr1:63249776-63330941	-	-	42.635	39.3951	45.8748	OK		VANGL1	VANGL1	chr1	+	116184574	116240845	2.48342	3.01462	5.38018		VANGL1	VANGL1	chr1	+	116184574	116240845	2.48342	3.01462	5.71273
LINC00466	-	-	LINC00466	LINC00466	TSS21614	chr1:63624753-63782901	-	-	0.344642	0	0.739635	OK		LINC00466	-	-	LINC00466	LINC00466	TSS21614	chr1:63624753-63782901	-	-	0.309616	0	0.664464	OK		NHLH2	NHLH2	chr1	-	116378998	116383747	7.80328	5.04102	8.99667		NHLH2	NHLH2	chr1	-	116378998	116383747	7.80328	5.04102	9.55278
FOXD3	-	-	FOXD3	FOXD3	TSS6025	chr1:63788729-63790797	-	-	0.881148	0.375712	1.38658	OK		FOXD3	-	-	FOXD3	FOXD3	TSS6025	chr1:63788729-63790797	-	-	0.803504	0.342606	1.2644	OK		SLC22A15	SLC22A15	chr1	+	116519119	116612675	0.72161	0.436947	0.779817		SLC22A15	SLC22A15	chr1	+	116519119	116612675	0.72161	0.436947	0.828019
ALG6	-	-	ALG6	ALG6	TSS24934	chr1:63833260-63904233	-	-	63.8753	60.6166	67.134	OK		ALG6	-	-	ALG6	ALG6	TSS24934	chr1:63833260-63904233	-	-	60.4224	57.3398	63.5049	OK		MAB21L3	MAB21L3	chr1	+	116654376	116677861	8.19758	4.96377	8.85882		MAB21L3	MAB21L3	chr1	+	116654376	116677861	8.19758	4.96377	9.4064
ITGB3BP	-	-	ITGB3BP	ITGB3BP	TSS6550	chr1:63906440-63988944	-	-	312.642	293.793	331.491	OK		ITGB3BP	-	-	ITGB3BP	ITGB3BP	TSS6550	chr1:63906440-63988944	-	-	256.399	240.949	271.849	OK		ATP1A1	ATP1A1	chr1	+	116915795	116947396	3.37764	7.54421	13.4641		ATP1A1	ATP1A1	chr1	+	116915795	116947396	3.37764	7.54421	14.2964
EFCAB7	-	-	EFCAB7	EFCAB7	TSS27414	chr1:63989012-64038364	-	-	12.1938	10.46	13.9275	OK		EFCAB7	-	-	EFCAB7	EFCAB7	TSS27414	chr1:63989012-64038364	-	-	11.2526	9.65267	12.8526	OK		ATP1A1OS	ATP1A1OS	chr1	-	116935487	116961244	0.063156	0.802505	1.43223		ATP1A1OS	ATP1A1OS	chr1	-	116935487	116961244	0.063156	0.802505	1.52076
DLEU2L	-	-	DLEU2L	DLEU2L	TSS12942	chr1:64014650-64016307	-	-	7.5733	5.91046	9.23615	OK		DLEU2L	-	-	DLEU2L	DLEU2L	TSS12942	chr1:64014650-64016307	-	-	6.74044	5.26046	8.22041	OK		CD58	CD58	chr1	-	117057156	117113715	78.16	69.8841	124.722		CD58	CD58	chr1	-	117057156	117113715	78.16	69.8841	132.431
[truncated: 24,599 more rows]

## Sheet: isoforms_RNASEQ_HEK293_cDNA
cDNA abundance estimation from the 200 cells of the shPBRM1 HEK-293 cell line. The isoform cDNA abundance estimation is presented in this page. The results from the Cufflinks, StringTie, Kallisto and Sailfish software are presented. For the Cufflinks the "isoforms.fpkm_tracking" files are shown. For the StringTie the results correspond to lines extracted from the "assembled_transcripts_GTF" file …
[truncated: 39,839 more rows]

[truncated: 4 more sheets: ERCC 5 prime and 3 prime 21 cyc, ERCC 5 prime and 3 prime 14 cyc, ERCC 5 prime and 3 prime fragme, ERCC PacBio RS II]
