# Supplementary material for: Benchmarking of the Oxford Nanopore MinION sequencing for quantitative and qualitative assessment of cDNA populations
Source: Sci Rep. 2016 Aug 24;6:31602. doi: 10.1038/srep31602 (PMC4995519; doi:10.1038/srep31602)
Supplement: Supplementary Table 2 [file srep31602-s3.xls]

## Sheet: Sheet1
The following are the files deposited in the European Nucleotide Archive (ENA) database under the accession number PRJEB11818 . A description of the contents of its file is provided .
sample_alias	instrument_model	library_name	platform	library_construction_protocol	file_name (single file or R1 reads wherever it is available)		file_name ( R2 reads wherever it is available)		description
ERCC cDNA experiment 1	MINION	ERCC EXPERIMENT 1 FAST5	MinION r7 flowcell	SQK-MAP003	v7_ONT_MinION_ERCC_experiment_1.tar.gz				MinION raw reads (FAST5) files
ERCC cDNA experiment 1	MinION	ERCC EXPERIMENT 1 BAM 2D reads	MinION r7 flowcell	SQK-MAP003	ERCC_EXPERIMENT_1_2D.bam				MinION aligned reads with LAST aligner against the ERCC reference database for the 2D read group
ERCC cDNA experiment 1	MinION	ERCC EXPERIMENT 1 BAM complement reads	MinION r7 flowcell	SQK-MAP003	ERCC_EXPERIMENT_1_COMPLEMENT.bam				MinION aligned reads with LAST aligner against the ERCC reference database for the complement read group
ERCC cDNA experiment 1	MinION	ERCC EXPERIMENT 1 BAM template reads	MinION r7 flowcell	SQK-MAP003	ERCC_EXPERIMENT_1_TEMPLATE.bam				MinION aligned reads with LAST aligner against the ERCC reference database for the template read group
ERCC cDNA experiment 1	MINION	ERCC EXPERIMENT 1 FASTQ 2D reads	MinION r7 flowcell	SQK-MAP003	ERCC_experiment1_2D_reads.gz				MinION FASTQ files extracted from the FAST5 files (2D read group)
ERCC cDNA experiment 1	MINION	ERCC EXPERIMENT 1 FASTQ complement reads	MinION r7 flowcell	SQK-MAP003	ERCC_experiment1_complement_reads.gz				MinION FASTQ files extracted from the FAST5 files (complement read group)
ERCC cDNA experiment 1	MINION	ERCC EXPERIMENT 1 FASTQ template reads	MinION r7 flowcell	SQK-MAP003	ERCC_experiment1_template_reads.gz				MinION FASTQ files extracted from the FAST5 files (template read group)
ERCC cDNA experiment 2	MINION	ERCC EXPERIMENT 2 FAST5	MinION r7.3 flowcell	SQK-MAP004	v7point3_ONT_MinION_ERCC_experiment_2.tar.gz				MinION raw reads (FAST5) files for both low and high quality categories
ERCC cDNA experiment 2	MinION	ERCC EXPERIMENT 2 BAM low quality 2D reads	MinION r7.3 flowcell	SQK-MAP004	ERCC_EXPERIMENT_2_2D_FAIL_FOLDER.bam				MinION aligned reads with LAST aligner against the ERCC reference database for the low quality 2D read group
ERCC cDNA experiment 2	MinION	ERCC EXPERIMENT 2 BAM high quality 2D reads	MinION r7.3 flowcell	SQK-MAP004	ERCC_EXPERIMENT_2_2D_PASS_FOLDER.bam				MinION aligned reads with LAST aligner against the ERCC reference database for the high quality 2D read group
ERCC cDNA experiment 2	MinION	ERCC EXPERIMENT 2 BAM low quality complement reads	MinION r7.3 flowcell	SQK-MAP004	ERCC_EXPERIMENT_2_COMPLEMENT_FAIL_FOLDER.bam				MinION aligned reads with LAST aligner against the ERCC reference database for the low quality complement read group
ERCC cDNA experiment 2	MinION	ERCC EXPERIMENT 2 BAM high quality complement reads	MinION r7.3 flowcell	SQK-MAP004	ERCC_EXPERIMENT_2_COMPLEMENT_PASS_FOLDER.bam				MinION aligned reads with LAST aligner against the ERCC reference database for the high quality complement read group
ERCC cDNA experiment 2	MinION	ERCC EXPERIMENT 2 BAM low quality template reads	MinION r7.3 flowcell	SQK-MAP004	ERCC_EXPERIMENT_2_TEMPLATE_FAIL_FOLDER.bam				MinION aligned reads with LAST aligner against the ERCC reference database for the low quality template read group
ERCC cDNA experiment 2	MinION	ERCC EXPERIMENT 2 BAM high quality template reads	MinION r7.3 flowcell	SQK-MAP004	ERCC_EXPERIMENT_2_TEMPLATE_PASS_FOLDER.bam				MinION aligned reads with LAST aligner against the ERCC reference database for the high quality template read group
ERCC cDNA experiment 2	MINION	ERCC EXPERIMENT 2 FASTQ low quality 2D reads	MinION r7.3 flowcell	SQK-MAP004	ERCC_experiment2_2D_reads_FAIL_FOLDER.gz				MinION FASTQ files extracted from the FAST5 files (low quality 2D read group)
ERCC cDNA experiment 2	MINION	ERCC EXPERIMENT 2 FASTQ high quality 2D reads	MinION r7.3 flowcell	SQK-MAP004	ERCC_experiment2_2D_reads_PASS_FOLDER.gz				MinION FASTQ files extracted from the FAST5 files (high quality 2D read group)
ERCC cDNA experiment 2	MINION	ERCC EXPERIMENT 2 FASTQ low quality complement reads	MinION r7.3 flowcell	SQK-MAP004	ERCC_experiment2_complement_reads_FAIL_FOLDER.gz				MinION FASTQ files extracted from the FAST5 files (low quality complement read group)
ERCC cDNA experiment 2	MINION	ERCC EXPERIMENT 2 FASTQ high quality complement reads	MinION r7.3 flowcell	SQK-MAP004	ERCC_experiment2_complement_reads_PASS_FOLDER.gz				MinION FASTQ files extracted from the FAST5 files (high quality complement read group)
ERCC cDNA experiment 2	MINION	ERCC EXPERIMENT 2 FASTQ low quality template reads	MinION r7.3 flowcell	SQK-MAP004	ERCC_experiment2_template_reads_FAIL_FOLDER.gz				MinION FASTQ files extracted from the FAST5 files (low quality template read group)
ERCC cDNA experiment 2	MINION	ERCC EXPERIMENT 2 FASTQ high quality template reads	MinION r7.3 flowcell	SQK-MAP004	ERCC_experiment2_template_reads_PASS_FOLDER.gz				MinION FASTQ files extracted from the FAST5 files (high quality template read group)
ERCC cDNA experiment 3	MINION	ERCC EXPERIMENT 3 FAST5	MinION r7.3 flowcell	SQK-MAP005	v7point3_ONT_MinION_ERCC_experiment_3.tar.gz				MinION raw reads (FAST5) files for both low and high quality categories
ERCC cDNA experiment 3	MinION	ERCC EXPERIMENT 3 BAM low quality 2D reads	MinION r7.3 flowcell	SQK-MAP005	ERCC_EXPERIMENT_3_2D_FAIL_FOLDER.bam				MinION aligned reads with LAST aligner against the ERCC reference database for the low quality 2D read group
ERCC cDNA experiment 3	MinION	ERCC EXPERIMENT 3 BAM high quality 2D reads	MinION r7.3 flowcell	SQK-MAP005	ERCC_EXPERIMENT_3_2D_PASS_FOLDER.bam				MinION aligned reads with LAST aligner against the ERCC reference database for the high quality 2D read group
ERCC cDNA experiment 3	MinION	ERCC EXPERIMENT 3 BAM low quality complement reads	MinION r7.3 flowcell	SQK-MAP005	ERCC_EXPERIMENT_3_COMPLEMENT_FAIL_FOLDER.bam				MinION aligned reads with LAST aligner against the ERCC reference database for the low quality complement read group
ERCC cDNA experiment 3	MinION	ERCC EXPERIMENT 3 BAM high quality complement reads	MinION r7.3 flowcell	SQK-MAP005	ERCC_EXPERIMENT_3_COMPLEMENT_PASS_FOLDER.bam				MinION aligned reads with LAST aligner against the ERCC reference database for the high quality complement read group
ERCC cDNA experiment 3	MinION	ERCC EXPERIMENT 3 BAM low quality template reads	MinION r7.3 flowcell	SQK-MAP005	ERCC_EXPERIMENT_3_TEMPLATE_FAIL_FOLDER.bam				MinION aligned reads with LAST aligner against the ERCC reference database for the low quality template read group
ERCC cDNA experiment 3	MinION	ERCC EXPERIMENT 3 BAM high quality template reads	MinION r7.3 flowcell	SQK-MAP005	ERCC_EXPERIMENT_3_TEMPLATE_PASS_FOLDER.bam				MinION aligned reads with LAST aligner against the ERCC reference database for the high quality template read group
ERCC cDNA experiment 3	MINION	ERCC EXPERIMENT 3 FASTQ low quality 2D reads	MinION r7.3 flowcell	SQK-MAP005	ERCC_experiment3_2D_reads_FAIL_FOLDER.gz				MinION FASTQ files extracted from the FAST5 files (low quality 2D read group)
ERCC cDNA experiment 3	MINION	ERCC EXPERIMENT 3 FASTQ high quality 2D reads	MinION r7.3 flowcell	SQK-MAP005	ERCC_experiment3_2D_reads_PASS_FOLDER.gz				MinION FASTQ files extracted from the FAST5 files (high quality 2D read group)
ERCC cDNA experiment 3	MINION	ERCC EXPERIMENT 3 FASTQ low quality complement reads	MinION r7.3 flowcell	SQK-MAP005	ERCC_experiment3_complement_reads_FAIL_FOLDER.gz				MinION FASTQ files extracted from the FAST5 files (low quality complement read group)
ERCC cDNA experiment 3	MINION	ERCC EXPERIMENT 3 FASTQ high quality complement reads	MinION r7.3 flowcell	SQK-MAP005	ERCC_experiment3_complement_reads_PASS_FOLDER.gz				MinION FASTQ files extracted from the FAST5 files (high quality complement read group)
ERCC cDNA experiment 3	MINION	ERCC EXPERIMENT 3 FASTQ low quality template reads	MinION r7.3 flowcell	SQK-MAP005	ERCC_experiment3_template_reads_FAIL_FOLDER.gz				MinION FASTQ files extracted from the FAST5 files (low quality template read group)
ERCC cDNA experiment 3	MINION	ERCC EXPERIMENT 3 FASTQ high quality template reads	MinION r7.3 flowcell	SQK-MAP005	ERCC_experiment3_template_reads_PASS_FOLDER.gz				MinION FASTQ files extracted from the FAST5 files (high quality template read group)
ERCC cDNA experiment 4	MINION	ERCC EXPERIMENT 4 FAST5	MinION r7.3 flowcell	SQK-MAP005	v7point3_ONT_MinION_ERCC_experiment_4.tar.gz				MinION raw reads (FAST5) files for both low and high quality categories
ERCC cDNA experiment 4	MinION	ERCC EXPERIMENT 4 BAM low quality 2D reads	MinION r7.3 flowcell	SQK-MAP005	ERCC_EXPERIMENT_4_2D_FAIL_FOLDER.bam				MinION aligned reads with LAST aligner against the ERCC reference database for the low quality 2D read group
ERCC cDNA experiment 4	MinION	ERCC EXPERIMENT 4 BAM high quality 2D reads	MinION r7.3 flowcell	SQK-MAP005	ERCC_EXPERIMENT_4_2D_PASS_FOLDER.bam				MinION aligned reads with LAST aligner against the ERCC reference database for the high quality 2D read group
ERCC cDNA experiment 4	MinION	ERCC EXPERIMENT 4 BAM low quality complement reads	MinION r7.3 flowcell	SQK-MAP005	ERCC_EXPERIMENT_4_COMPLEMENT_FAIL_FOLDER.bam				MinION aligned reads with LAST aligner against the ERCC reference database for the low quality complement read group
ERCC cDNA experiment 4	MinION	ERCC EXPERIMENT 4 BAM high quality complement reads	MinION r7.3 flowcell	SQK-MAP005	ERCC_EXPERIMENT_4_COMPLEMENT_PASS_FOLDER.bam				MinION aligned reads with LAST aligner against the ERCC reference database for the high quality complement read group
ERCC cDNA experiment 4	MinION	ERCC EXPERIMENT 4 BAM low quality template reads	MinION r7.3 flowcell	SQK-MAP005	ERCC_EXPERIMENT_4_TEMPLATE_FAIL_FOLDER.bam				MinION aligned reads with LAST aligner against the ERCC reference database for the low quality template read group
ERCC cDNA experiment 4	MinION	ERCC EXPERIMENT 4 BAM high quality template reads	MinION r7.3 flowcell	SQK-MAP005	ERCC_EXPERIMENT_4_TEMPLATE_PASS_FOLDER.bam				MinION aligned reads with LAST aligner against the ERCC reference database for the high quality template read group
ERCC cDNA experiment 4	MINION	ERCC EXPERIMENT 4 FASTQ low quality 2D reads	MinION r7.3 flowcell	SQK-MAP005	ERCC_experiment4_2D_reads_FAIL_FOLDER.gz				MinION FASTQ files extracted from the FAST5 files (low quality 2D read group)
ERCC cDNA experiment 4	MINION	ERCC EXPERIMENT 4 FASTQ high quality 2D reads	MinION r7.3 flowcell	SQK-MAP005	ERCC_experiment4_2D_reads_PASS_FOLDER.gz				MinION FASTQ files extracted from the FAST5 files (high quality 2D read group)
ERCC cDNA experiment 4	MINION	ERCC EXPERIMENT 4 FASTQ low quality complement reads	MinION r7.3 flowcell	SQK-MAP005	ERCC_experiment4_complement_reads_FAIL_FOLDER.gz				MinION FASTQ files extracted from the FAST5 files (low quality complement read group)
ERCC cDNA experiment 4	MINION	ERCC EXPERIMENT 4 FASTQ high quality complement reads	MinION r7.3 flowcell	SQK-MAP005	ERCC_experiment4_complement_reads_PASS_FOLDER.gz				MinION FASTQ files extracted from the FAST5 files (high quality complement read group)
ERCC cDNA experiment 4	MINION	ERCC EXPERIMENT 4 FASTQ low quality template reads	MinION r7.3 flowcell	SQK-MAP005	ERCC_experiment4_template_reads_FAIL_FOLDER.gz				MinION FASTQ files extracted from the FAST5 files (low quality template read group)
ERCC cDNA experiment 4	MINION	ERCC EXPERIMENT 4 FASTQ high quality template reads	MinION r7.3 flowcell	SQK-MAP005	ERCC_experiment4_template_reads_PASS_FOLDER.gz				MinION FASTQ files extracted from the FAST5 files (high quality template read group)
ERCC cDNA PacBio RS II	Run1 ERCC cDNA PacBio RS II raw movie files	TRANSCRIPTOMIC	PacBio RS II	in house modified SMRTbell template prep	m160220_165302_42158_c100953272550000001823214807011674_s1_p0.bas.h5				PacBio raw movie files
					m160220_165302_42158_c100953272550000001823214807011674_s1_p0.1.bax.h5				PacBio raw movie files
					m160220_165302_42158_c100953272550000001823214807011674_s1_p0.2.bax.h5				PacBio raw movie files
					m160220_165302_42158_c100953272550000001823214807011674_s1_p0.3.bax.h5				PacBio raw movie files
					m160220_165302_42158_c100953272550000001823214807011674_s1_p0.metadata.xml				PacBio raw movie files
ERCC cDNA PacBio RS II	Run2 ERCC cDNA PacBio RS II raw movie files	TRANSCRIPTOMIC	PacBio RS II	in house modified SMRTbell template prep	m160221_013755_42158_c100953272550000001823214807011676_s1_p0.bas.h5				PacBio raw movie files
					m160221_013755_42158_c100953272550000001823214807011676_s1_p0.1.bax.h5				PacBio raw movie files
					m160221_013755_42158_c100953272550000001823214807011676_s1_p0.2.bax.h5				PacBio raw movie files
					m160221_013755_42158_c100953272550000001823214807011676_s1_p0.3.bax.h5				PacBio raw movie files
					m160221_013755_42158_c100953272550000001823214807011676_s1_p0.metadata.xml				PacBio raw movie files
ERCC cDNA PacBio RS II	PacBio RS II	PACBIO Run ERCC cDNA FASTQ longest subread	PacBio RS II	in house modified SMRTbell template prep	Run244_590.E01_1_and_G01_1.filtered_subreads.longest.fastq.gz				PacBio FASTQ files
HEK293 shPBRM1 200cells cDNA	MINION	HEK293 shPBRM1 200cells cDNA FAST5	MinION r7 flowcell	SQK-MAP005	v7point3_ONT_MinION_HEK293T_experiment.tar.gz				MinION raw reads (FAST5) files for both low and high quality categories.The sample name has been mistakenly named as a HEK293T cell line. The correct cell line name is HEK293
HEK293 shPBRM1 200cells cDNA	MINION	HEK293 shPBRM1 200cells cDNA BAM	MinION r7.3 flowcell	SQK-MAP005	MINION_HEK293_shPBRM1_200cells.bam				MinION aligned reads with LAST aligner against the ERCC reference database for the low quality template read group and the high quality 2D read group combined
HEK293 shPBRM1 200cells cDNA	MINION	HEK293 shPBRM1 200cells cDNA FASTQ low quality 2D reads	MinION r7.3 flowcell	SQK-MAP005	HEK293_shPBRM1_200cells_experiment_2D_reads_FAIL_FOLDER.gz				MinION FASTQ files extracted from the FAST5 files (low quality 2D read group)
HEK293 shPBRM1 200cells cDNA	MINION	HEK293 shPBRM1 200cells cDNA FASTQ high quality 2D reads	MinION r7.3 flowcell	SQK-MAP005	HEK293_shPBRM1_200cells_experiment_2D_reads_PASS_FOLDER.gz				MinION FASTQ files extracted from the FAST5 files (high quality 2D read group)
HEK293 shPBRM1 200cells cDNA	MINION	HEK293 shPBRM1 200cells cDNA FASTQ low quality complement reads	MinION r7.3 flowcell	SQK-MAP005	HEK293_shPBRM1_200cells_experiment_complement_reads_FAIL_FOLDER.gz				MinION FASTQ files extracted from the FAST5 files (low quality complement read group)
HEK293 shPBRM1 200cells cDNA	MINION	HEK293 shPBRM1 200cells cDNA FASTQ high quality complement reads	MinION r7.3 flowcell	SQK-MAP005	HEK293_shPBRM1_200cells_experiment_complement_reads_PASS_FOLDER.gz				MinION FASTQ files extracted from the FAST5 files (high quality complement read group)
HEK293 shPBRM1 200cells cDNA	MINION	HEK293 shPBRM1 200cells cDNA FASTQ low quality template reads	MinION r7.3 flowcell	SQK-MAP005	HEK293_shPBRM1_200cells_experiment_template_reads_FAIL_FOLDER.gz				MinION FASTQ files extracted from the FAST5 files (low quality template read group)
HEK293 shPBRM1 200cells cDNA	MINION	HEK293 shPBRM1 200cells cDNA FASTQ high quality template reads	MinION r7.3 flowcell	SQK-MAP005	HEK293_shPBRM1_200cells_experiment_template_reads_PASS_FOLDER.gz				MinION FASTQ files extracted from the FAST5 files (high quality template read group)
HEK293 shPBRM1 200cells cDNA	Illumina HiSeq 2500	HEK293 shPBRM1 200cells cDNA BAM	Illumina HiSeq 2500	Nextera XT DNA Library Preparation	ILLUMINA_HEK293_shPBRM1_200cells.bam				BAM files of the Illumina reads aligned on the ERCC reference database with Tophat.
HEK293 shPBRM1 200cells cDNA	Illumina HiSeq 2500	HEK293 shPBRM1 200cells cDNA FASTQ	Illumina HiSeq 2500	Nextera XT DNA Library Preparation	ADAPTER_REMOVED_ILLUMINA_HEK293_shPBRM1_200cells_R1.fastq.gz		ADAPTER_REMOVED_IILLUMINA_HEK293_shPBRM1_200cells_R2.fastq.gz		Illumina paired end FASTQ files.The Illumina adapter sequences have been removed from the reads.
HEK293 shPBRM1 200cells cDNA	Run083 HEK293 shPBRM1 200cells cDNA raw movie files	TRANSCRIPTOMIC	PacBio RS II	in house modified SMRTbell template prep	m140129_172105_42158_c100617432550000001823113907181430_s1_p0.bas.h5				PacBio raw movie files
					m140129_172105_42158_c100617432550000001823113907181430_s1_p0.1.bax.h5				PacBio raw movie files
					m140129_172105_42158_c100617432550000001823113907181430_s1_p0.2.bax.h5				PacBio raw movie files
					m140129_172105_42158_c100617432550000001823113907181430_s1_p0.3.bax.h5				PacBio raw movie files
					m140129_172105_42158_c100617432550000001823113907181430_s1_p0.metadata.xml				PacBio raw movie files
HEK293 shPBRM1 200cells cDNA	Run084 HEK293 shPBRM1 200cells cDNA raw movie files	TRANSCRIPTOMIC	PacBio RS II	in house modified SMRTbell template prep	m140130_220439_42158_c100617322550000001823113907181470_s1_p0.bas.h5				PacBio raw movie files
					m140130_220439_42158_c100617322550000001823113907181470_s1_p0.1.bax.h5				PacBio raw movie files
					m140130_220439_42158_c100617322550000001823113907181470_s1_p0.2.bax.h5				PacBio raw movie files
					m140130_220439_42158_c100617322550000001823113907181470_s1_p0.3.bax.h5				PacBio raw movie files
					m140130_220439_42158_c100617322550000001823113907181470_s1_p0.metadata.xml				PacBio raw movie files
HEK293 shPBRM1 200cells cDNA	PacBio RS II	HEK293 shPBRM1 200cells cDNA BAM CCS reads Run083	PacBio RS II	in house modified SMRTbell template prep	PACBIO_HEK293_shPBRM1_200cells_Run083_420_A01_1_ccs.bam				BAM files of the CCS read group aligned on the ERCC reference database with BLASR aligner.The data from one SMRT cell are presented (run083).
HEK293 shPBRM1 200cells cDNA	PacBio RS II	HEK293 shPBRM1 200cells cDNA BAM longest subread Run083	PacBio RS II	in house modified SMRTbell template prep	PACBIO_HEK293_shPBRM1_200cells_Run083_420_A01_1_longest_subread.bam				BAM files of the "longest subread" read group aligned on the ERCC reference database with BLASR aligner.The data from one SMRT cell are presented (run083).
HEK293 shPBRM1 200cells Cdna	PacBio RS II	HEK293 shPBRM1 200cells cDNA BAM CCS reads Run084	PacBio RS II	in house modified SMRTbell template prep	PACBIO_HEK293_shPBRM1_200cells_Run084_421_A01_1_ccs.bam				BAM files of the CCS read group aligned on the ERCC reference database with BLASR aligner.The data from one SMRT cell are presented (run084).
HEK293 shPBRM1 200cells cDNA	PacBio RS II	HEK293 shPBRM1 200cells cDNA BAM longest subread Run084	PacBio RS II	in house modified SMRTbell template prep	PACBIO_HEK293_shPBRM1_200cells_Run084_421_A01_1_longest_subread.bam				BAM files of the "longest subread" read group aligned on the ERCC reference database with BLASR aligner.The data from one SMRT cell are presented (run084).
HEK293 shPBRM1 200cells cDNA	PacBio RS II	PACBIO Run083 HEK293 shPBRM1 200cells cDNA FASTQ CCS reads	PacBio RS II	in house modified SMRTbell template prep	PACBIO_HEK293_shPBRM1_200cells_Run083_420_A01_1.ccs.fastq.gz				PacBio FASTQ files
HEK293 shPBRM1 200cells cDNA	PacBio RS II	PACBIO Run083 HEK293 shPBRM1 200cells cDNA FASTQ longest subread	PacBio RS II	in house modified SMRTbell template prep	PACBIO_HEK293_shPBRM1_200cells_Run083_420_A01_1_longest_subreads.fastq.gz				PacBio FASTQ files
HEK293 shPBRM1 200cells cDNA	PacBio RS II	PACBIO Run084 HEK293 shPBRM1 200cells cDNA FASTQ CCS reads	PacBio RS II	in house modified SMRTbell template prep	PACBIO_HEK293_shPBRM1_200cells_Run084_421_A01_1.ccs.fastq.gz				PacBio FASTQ files
HEK293 shPBRM1 200cells cDNA	PacBio RS II	PACBIO Run084 HEK293 shPBRM1 200cells cDNA FASTQ longest subread	PacBio RS II	in house modified SMRTbell template prep	PACBIO_HEK293_shPBRM1_200cells_Run084_421_A01_1_longest_subreads.fastq.gz				PacBio FASTQ files
ERCC cDNA 14 PCR cycles of cDNA amplification	Illumina HiSeq 2500	ERCC cDNA 14 PCR cycles BAM	Illumina HiSeq 2500	Nextera XT DNA Library Preparation	ADAPTER_REMOVED_ERCC_cDNA_14_PCR_cycles_of_cDNA_amplification.bam				BAM files of the Illumina reads aligned on the ERCC reference database with the bowtie2 aligner.
ERCC cDNA 14 PCR cycles of cDNA amplification	Illumina HiSeq 2500	ERCC cDNA 14 PCR cycles FASTQ	Illumina HiSeq 2500	Nextera XT DNA Library Preparation	ADAPTER_REMOVED_ERCC_cDNA_14_PCR_cycles_of_cDNA_amplification_R1.fastq.gz		ADAPTER_REMOVED_ERCC_cDNA_14_PCR_cycles_of_cDNA_amplification_R2.fastq.gz		Illumina paired end FASTQ files.The Illumina adapter sequences have been removed from the reads.
ERCC cDNA 21 PCR cycles of cDNA amplification	Illumina MiSeq and Illumina HiSeq 2500	ERCC cDNA 21 PCR cycles BAM	Illumina MiSeq and Illumina HiSeq 2500	Nextera XT DNA Library Preparation	ADAPTER_REMOVED_ERCC_cDNA_21_PCR_cycles_of_cDNA_amplification.bam				BAM files of the Illumina reads aligned on the ERCC reference database with the bowtie2 aligner.
ERCC cDNA 21 PCR cycles of cDNA amplification	Illumina MiSeq and Illumina HiSeq 2500	ERCC cDNA 21 PCR cycles FASTQ	Illumina MiSeq and Illumina HiSeq 2500	Nextera XT DNA Library Preparation	ADAPTER_REMOVED_ERCC_cDNA_21_PCR_cycles_of_cDNA_amplification_R1.fastq.gz		ADAPTER_REMOVED_ERCC_cDNA_21_PCR_cycles_of_cDNA_amplification_R2.fastq.gz		Illumina paired end FASTQ files.The Illumina adapter sequences have been removed from the reads.
5prime end and 3prime end fragments ERCC cDNA 14 PCR cycles of cDNA amplification	Illumina HiSeq 2500	5prime end fragments ERCC cDNA 14 PCR cycles BAM of the R1 and R2 pairs	Illumina HiSeq 2500	Nextera XT DNA Library Preparation	14_cycles_alignment_files_of_the_R1andR2pairs_for_the_5prime_end_fragments.bam				BAM files of the Illumina reads from the 5prime end fragments. The reads were aligned on the ERCC reference database with the bowtie aligner. Both the R1 and R2 read files were used.
5prime end and 3prime end fragments ERCC cDNA 14 PCR cycles of cDNA amplification	Illumina HiSeq 2500	3prime end fragments ERCC cDNA 14 PCR cycles BAM of the R2 pairs	Illumina HiSeq 2500	Nextera XT DNA Library Preparation	14_cycles_alignment_files_of_the_R2reads_for_the_3prime_end_fragments.bam				BAM files of the Illumina reads from the 3prime end fragments. The reads were aligned on the ERCC reference database with the bowtie aligner. Only the R2 read files were used.
5prime end fragments ERCC cDNA 14 PCR cycles of cDNA amplification	Illumina HiSeq 2500	5prime end fragments ERCC cDNA 14 PCR cycles FASTQ	Illumina HiSeq 2500	Nextera XT DNA Library Preparation	5prime_end_with_UMI_ERCC_cDNA_14_PCR_cycles_of_cDNA_amplification_R1.fastq.gz		5prime_end_with_UMI_ERCC_cDNA_14_PCR_cycles_of_cDNA_amplification_R2.fastq.gz		Illumina paired end FASTQ files of the 5 prime end fragments.The Illumina adapter sequences and the reverse transcription adaptor sequence have been removed from the reads.For every read the correspong UMI is indicated on the name field.
3prime end fragments ERCC cDNA 14 PCR cycles of cDNA amplification	Illumina HiSeq 2500	3prime end fragments ERCC cDNA 14 PCR cycles FASTQ	Illumina HiSeq 2500	Nextera XT DNA Library Preparation	3prime_end_with_UMI_ERCC_cDNA_14_PCR_cycles_of_cDNA_amplification_R1.fastq.gz		3prime_end_with_UMI_ERCC_cDNA_14_PCR_cycles_of_cDNA_amplification_R2.fastq.gz		Illumina paired end FASTQ files of the 3 prime end fragments.The Illumina adapter sequences and the reverse transcription adaptor sequence have been removed from the reads.For every read the correspong UMI is indicated on the name field.
5prime end and 3prime end fragments ERCC cDNA 21 PCR cycles of cDNA amplification	Illumina MiSeq and Illumina HiSeq 2500	5prime end fragments ERCC cDNA 21 PCR cycles BAM of the R1 and R2 pairs	Illumina MiSeq and Illumina HiSeq 2500	Nextera XT DNA Library Preparation	21_cycles_alignment_files_of_the_R1andR2pairs_for_the_5prime_end_fragments.bam				BAM files of the Illumina reads from the 5prime end fragments. The reads were aligned on the ERCC reference database with the bowtie aligner. Both the R1 and R2 read files were used.
5prime end and 3prime end fragments ERCC cDNA 21 PCR cycles of cDNA amplification	Illumina MiSeq and Illumina HiSeq 2500	3prime end fragments ERCC cDNA 21 PCR cycles BAM of the R2 pairs	Illumina MiSeq and Illumina HiSeq 2500	Nextera XT DNA Library Preparation	21_cycles_alignment_files_of_the_R2reads_for_the_3prime_end_fragments.bam				BAM files of the Illumina reads from the 3prime end fragments. The reads were aligned on the ERCC reference database with the bowtie aligner. Only the R2 read files were used.
5prime end fragments ERCC cDNA 21 PCR cycles of cDNA amplification	Illumina MiSeq and Illumina HiSeq 2500	5prime end fragments ERCC cDNA 21 PCR cycles FASTQ	Illumina MiSeq and Illumina HiSeq 2500	Nextera XT DNA Library Preparation	5prime_end_with_UMI_ERCC_cDNA_21_PCR_cycles_of_cDNA_amplification_R1.fastq.gz		5prime_end_with_UMI_ERCC_cDNA_21_PCR_cycles_of_cDNA_amplification_R2.fastq.gz		Illumina paired end FASTQ files of the 5 prime end fragments.The Illumina adapter sequences and the reverse transcription adaptor sequence have been removed from the reads.For every read the correspong UMI is indicated on the name field.
3prime end fragments ERCC cDNA 21 PCR cycles of cDNA amplification	Illumina MiSeq and Illumina HiSeq 2500	3prime end fragments ERCC cDNA 21 PCR cycles FASTQ	Illumina MiSeq and Illumina HiSeq 2500	Nextera XT DNA Library Preparation	3prime_end_with_UMI_ERCC_cDNA_21_PCR_cycles_of_cDNA_amplification_R1.fastq.gz		3prime_end_with_UMI_ERCC_cDNA_21_PCR_cycles_of_cDNA_amplification_R2.fastq.gz		Illumina paired end FASTQ files of the 3 prime end fragments.The Illumina adapter sequences and the reverse transcription adaptor sequence have been removed from the reads.For every read the correspong UMI is indicated on the name field.
